# Supplementary material for: Crystal structures of two 1:2 dihydrate compounds of chloranilic acid with 2-carb­oxy­pyridine and 2-carb­oxy­quinoline
Source: Acta Crystallogr E Crystallogr Commun. 2017 Nov 7;73(Pt 12):1840–4. doi: 10.1107/S2056989017015997 (PMC5730236; doi:10.1107/S2056989017015997)
Supplement: Supplementary file 1 [file e-73-01840-sup1.cif]

##############################################################################
#                                                                            #
# This CIF contains the data in a paper accepted for publication in          #
# Acta Crystallographica Section E. It conforms to the requirements of       #
# Notes for Authors for Acta Crystallographica Section E, and has been       #
# peer reviewed under the auspices of the IUCr Commission on Journals.       #
#                                                                            #
# Full details of the Crystallographic Information File format               #
# are given in the paper "The Crystallographic Information File (CIF):       #
# a New Standard Archive File for Crystallography" by S. R. Hall, F. H.      #
# Allen and I. D. Brown [Acta Cryst. (1991), A47, 655-685].                  #
#                                                                            #
# The current version of the core CIF dictionary is obtainable from          #
# ftp://ftp.iucr.org/pub/cif_core.dic.                                       #
#                                                                            #
# Software is freely available for graphical display of the structure(s)     #
# in this CIF. For information consult the CIF software page                 #
# http://www.iucr.org/resources/cif/software.                                #
#                                                                            #
# This file may be used for bona fide research purposes within the           #
# scientific community so long as proper attribution is given to the journal # 
# article from which it was obtained.                                        #
#                                                                            #
##############################################################################
data_General
_journal_date_recd_electronic     2017-11-01
_journal_date_accepted     2017-11-03
_journal_name_full     'Acta Crystallographica, Section E'
_journal_year     2017
_journal_volume     73
_journal_issue     12
_journal_page_first     1840
_journal_page_last     1844
_journal_paper_category     GO
_journal_paper_doi     10.1107/S2056989017015997
_journal_coeditor_code     LH5860
_publ_contact_author_name     ' Prof. Hiroyuki Ishida'
_publ_contact_author_address
;
Department of Chemistry
Faculty of Science
Okayama University
Okayama 700-8530
Japan
;
_publ_contact_author_email     ' ishidah@cc.okayama-u.ac.jp '
_publ_contact_author_fax     ' 81-86-251-7832'
_publ_contact_author_phone     ' 81-86-251-7832'
_publ_section_title
;
Crystal structures of two 1:2 dihydrate compounds of chloranilic acid with
2-carboxypyridine and 2-carboxyquinoline
;
loop_
    _publ_author_name
    _publ_author_address
    'Gotoh, Kazuma'
;
Department of Chemistry
Faculty of Science
Okayama University
Okayama 700-8530
Japan
;
    'Ishida, Hiroyuki'
;
Department of Chemistry
Faculty of Science
Okayama University
Okayama 700-8530
Japan
;
_publ_section_synopsis
;
Crystal structures of hydrogen-bonded 1:2 dihydrate compounds of chloranilic
acid with 2-carboxypyridine (I) and 2-carboxyquinoline (II) have been
determined at 180 and 200 K, respectively. The base molecule in (I) is
disordered over cationic and twitterionic states, while that in (II) is in a
twitterionic form. In each crystal, the three components are linked by
O---H...O and N---H...O hydrogen bonds, forming a layer structure.
;
data_I
_chemical_name_systematic
;
Bis(2-carboxypyridinium) chloranilate dihydrate--bis(pyridinium-2-carboxylate)
 chloranilic acid dihydrate (1/1)
;
_chemical_formula_moiety     '2(C6 H5.5 N O2), C6 H Cl2 O4, 2(H2 O)'
_chemical_formula_sum     'C18 H16 Cl2 N2 O10'
_chemical_formula_iupac     '2C6 H5.5 N O2 0.5+, C6 H Cl2 O4 -, 2H2 O'
_chemical_formula_weight     491.24
_chemical_melting_point     ?
_shelx_space_group_comment
;
The symmetry employed for this shelxl refinement is uniquely defined
by the following loop, which should always be used as a source of
symmetry information in preference to the above space-group names.
They are only intended as comments.
;
_space_group_crystal_system     monoclinic
_space_group_name_H-M_alt     'P 21/c'
_space_group_name_Hall     '-P 2ybc'
loop_
    _space_group_symop_operation_xyz
    'x, y, z'
    '-x, y+1/2, -z+1/2'
    '-x, -y, -z'
    'x, -y-1/2, z-1/2'
_cell_length_a     15.1028(10)
_cell_length_b     3.6851(3)
_cell_length_c     17.5689(13)
_cell_angle_alpha     90.0000
_cell_angle_beta     101.871(3)
_cell_angle_gamma     90.0000
_cell_volume     956.89(12)
_cell_formula_units_Z     2
_cell_measurement_reflns_used     15838
_cell_measurement_theta_min     3.21
_cell_measurement_theta_max     30.02
_cell_measurement_temperature     180(2)
_exptl_crystal_description     block
_exptl_crystal_colour     brown
_exptl_crystal_size_max     0.350
_exptl_crystal_size_mid     0.180
_exptl_crystal_size_min     0.130
_exptl_crystal_density_diffrn     1.705
_exptl_crystal_density_meas     ?
_exptl_crystal_density_method     'not measured'
_exptl_crystal_F_000     504.00
_exptl_absorpt_coefficient_mu     0.404
_exptl_absorpt_correction_type     numerical
_exptl_absorpt_process_details
;
(<i>NUMABS</i>; Higashi, 1999)
;
_exptl_absorpt_correction_T_min     0.896
_exptl_absorpt_correction_T_max     0.949
_diffrn_ambient_temperature     180(2)
_diffrn_radiation_type     'Mo K\a'
_diffrn_radiation_wavelength     0.71075
_diffrn_measurement_device_type     'Rigaku R-AXIS RAPIDII'
_diffrn_measurement_method     \w
_diffrn_detector_area_resol_mean     10.000
_diffrn_reflns_number     17752
_diffrn_reflns_av_R_equivalents     0.0211
_diffrn_reflns_theta_min     3.245
_diffrn_reflns_theta_max     30.015
_diffrn_reflns_theta_full     25.242
_diffrn_measured_fraction_theta_max     0.998
_diffrn_measured_fraction_theta_full     0.997
_diffrn_reflns_limit_h_min     -21
_diffrn_reflns_limit_h_max     21
_diffrn_reflns_limit_k_min     -5
_diffrn_reflns_limit_k_max     4
_diffrn_reflns_limit_l_min     -24
_diffrn_reflns_limit_l_max     24
_diffrn_standards_number     0
_diffrn_standards_interval_count     .
_diffrn_standards_decay_%     ?
_reflns_number_total     2789
_reflns_number_gt     2537
_reflns_threshold_expression     'I > 2\s(I)'
_refine_ls_structure_factor_coef     Fsqd
_refine_ls_R_factor_all     0.0332
_refine_ls_R_factor_gt     0.0297
_refine_ls_wR_factor_gt     0.0775
_refine_ls_wR_factor_ref     0.0793
_refine_ls_goodness_of_fit_ref     1.108
_refine_ls_restrained_S_all     1.107
_refine_ls_number_reflns     2789
_refine_ls_number_parameters     176
_refine_ls_number_restraints     8
_refine_ls_hydrogen_treatment     mixed
_refine_ls_weighting_scheme     calc
_refine_ls_weighting_details
              'w=1/[\s^2^(Fo^2^)+(0.0445P)^2^+0.3065P] where P=(Fo^2^+2Fc^2^)/3'
_atom_sites_solution_hydrogens     difmap
_atom_sites_solution_primary     direct
_atom_sites_solution_secondary     difmap
_refine_ls_shift/su_max     0.001
_refine_ls_shift/su_mean     0.000
_refine_diff_density_max     0.537
_refine_diff_density_min     -0.237
_refine_ls_extinction_method     none
_refine_ls_extinction_coef     ?
loop_
    _atom_type_symbol
    _atom_type_description
    _atom_type_scat_dispersion_real
    _atom_type_scat_dispersion_imag
    _atom_type_scat_source
    'C' 'C' 0.0033 0.0016
                         'International Tables Vol C Tables 4.2.6.8 and 6.1.1.4'
    'H' 'H' 0.0000 0.0000
                         'International Tables Vol C Tables 4.2.6.8 and 6.1.1.4'
    'O' 'O' 0.0106 0.0060
                         'International Tables Vol C Tables 4.2.6.8 and 6.1.1.4'
    'N' 'N' 0.0061 0.0033
                         'International Tables Vol C Tables 4.2.6.8 and 6.1.1.4'
    'Cl' 'Cl' 0.1484 0.1585
                         'International Tables Vol C Tables 4.2.6.8 and 6.1.1.4'
_computing_data_collection
;
RAPID-AUTO (Rigaku, 2006)
;
_computing_cell_refinement
;
RAPID-AUTO (Rigaku, 2006)
;
_computing_data_reduction
;
RAPID-AUTO (Rigaku, 2006)
;
_computing_structure_solution
;
SHELXS97 (Sheldrick, 2008)
;
_computing_structure_refinement
;
SHELXL2016 (Sheldrick, 2015)
;
_computing_molecular_graphics
;
ORTEP-3 for Windows (Farrugia, 2012)
;
_computing_publication_material
;
CrystalStructure (Rigaku, 2010) and PLATON (Spek, 2015)
;
loop_
    _atom_site_type_symbol
    _atom_site_label
    _atom_site_fract_x
    _atom_site_fract_y
    _atom_site_fract_z
    _atom_site_U_iso_or_equiv
    _atom_site_adp_type
    _atom_site_calc_flag
    _atom_site_occupancy
    _atom_site_disorder_assembly
    _atom_site_disorder_group
    Cl Cl1 0.48813(2) 0.21752(7) 0.32764(2) 0.01728(8) Uani d 1 . .
    O O1 0.64061(5) 0.6016(2) 0.43110(4) 0.02004(16) Uani d 1 . .
    O O2 0.34886(5) 0.1370(2) 0.42588(4) 0.02038(17) Uani d 1 . .
    H H2 0.317(2) 0.137(9) 0.4593(16) 0.031 Uiso d 0.5 . .
    O O3 0.06134(7) 0.3759(3) 0.54909(5) 0.0313(2) Uani d 1 . .
    H H3 0.018(2) 0.445(12) 0.516(2) 0.047 Uiso d 0.5 . .
    O O4 -0.03494(6) 0.1653(3) 0.62162(5) 0.0303(2) Uani d 1 . .
    O O5A 0.19794(11) 0.1042(7) 0.48308(10) 0.0265(4) Uani d 0.5 A 1
    H H9A 0.1547(18) 0.038(11) 0.4493(18) 0.040 Uiso d 0.5 B 1
    H H10A 0.2453(15) 0.043(11) 0.4682(18) 0.040 Uiso d 0.5 C 1
    O O5B 0.20132(11) -0.1191(6) 0.48529(9) 0.0199(3) Uani d 0.5 D 2
    H H9B 0.1501(15) -0.090(9) 0.4587(19) 0.030 Uiso d 0.5 E 2
    H H10B 0.209(2) -0.347(5) 0.4873(19) 0.030 Uiso d 0.5 F 2
    N N1 0.19857(6) 0.0209(3) 0.63805(5) 0.01977(18) Uani d 1 . .
    C C1 0.57374(6) 0.5511(3) 0.45987(5) 0.01438(18) Uani d 1 . .
    C C2 0.49294(7) 0.3688(3) 0.42158(5) 0.01476(18) Uani d 1 . .
    C C3 0.42138(6) 0.3090(3) 0.45734(6) 0.01574(19) Uani d 1 . .
    C C4 0.12231(7) 0.0793(3) 0.66495(6) 0.01658(19) Uani d 1 . .
    C C5 0.12193(7) 0.0166(3) 0.74206(6) 0.0198(2) Uani d 1 . .
    H H5 0.068573 0.056090 0.761605 0.024 Uiso calc 1 . .
    C C6 0.20078(8) -0.1057(3) 0.79117(6) 0.0226(2) Uani d 1 . .
    H H6 0.201710 -0.146932 0.844701 0.027 Uiso calc 1 . .
    C C7 0.27772(7) -0.1668(3) 0.76174(7) 0.0226(2) Uani d 1 . .
    H H7 0.331694 -0.251819 0.794609 0.027 Uiso calc 1 . .
    C C8 0.27478(7) -0.1023(3) 0.68384(7) 0.0236(2) Uani d 1 . .
    H H8 0.326860 -0.145258 0.662656 0.028 Uiso calc 1 . .
    C C9 0.04024(8) 0.2152(3) 0.60747(6) 0.0210(2) Uani d 1 . .
    H H1 0.1993(12) 0.049(5) 0.5876(10) 0.039(4) Uiso d 1 . .
loop_
    _atom_site_aniso_label
    _atom_site_aniso_U_11
    _atom_site_aniso_U_22
    _atom_site_aniso_U_33
    _atom_site_aniso_U_12
    _atom_site_aniso_U_13
    _atom_site_aniso_U_23
    Cl1 0.01956(13) 0.02040(13) 0.01184(12) -0.00159(8) 0.00314(8) -0.00202(8)
    O1 0.0170(3) 0.0273(4) 0.0174(3) -0.0029(3) 0.0071(3) -0.0028(3)
    O2 0.0159(3) 0.0286(4) 0.0168(3) -0.0068(3) 0.0037(3) -0.0038(3)
    O3 0.0340(5) 0.0363(5) 0.0200(4) -0.0003(4) -0.0028(3) 0.0107(4)
    O4 0.0212(4) 0.0433(5) 0.0243(4) 0.0042(4) -0.0003(3) 0.0001(4)
    O5A 0.0152(8) 0.0467(13) 0.0185(8) -0.0033(8) 0.0052(6) -0.0080(8)
    O5B 0.0160(7) 0.0243(9) 0.0188(7) -0.0013(7) 0.0028(5) -0.0010(7)
    N1 0.0231(4) 0.0215(4) 0.0160(4) 0.0002(4) 0.0071(3) -0.0002(3)
    C1 0.0148(4) 0.0154(4) 0.0132(4) 0.0008(3) 0.0035(3) 0.0012(3)
    C2 0.0171(4) 0.0174(4) 0.0100(4) -0.0015(3) 0.0033(3) -0.0007(3)
    C3 0.0147(4) 0.0186(5) 0.0137(4) 0.0012(4) 0.0025(3) 0.0021(3)
    C4 0.0177(4) 0.0163(4) 0.0151(4) -0.0002(4) 0.0022(3) 0.0005(3)
    C5 0.0183(4) 0.0251(5) 0.0166(4) 0.0003(4) 0.0052(3) 0.0026(4)
    C6 0.0236(5) 0.0271(6) 0.0163(4) -0.0015(4) 0.0018(4) 0.0051(4)
    C7 0.0185(5) 0.0209(5) 0.0261(5) 0.0010(4) -0.0009(4) 0.0032(4)
    C8 0.0197(5) 0.0245(5) 0.0281(5) 0.0025(4) 0.0083(4) -0.0013(4)
    C9 0.0241(5) 0.0207(5) 0.0156(4) 0.0022(4) -0.0017(4) -0.0013(4)
_geom_special_details
;
 All esds (except the esd in the dihedral angle between two l.s. planes)
 are estimated using the full covariance matrix.  The cell esds are taken
 into account individually in the estimation of esds in distances, angles
 and torsion angles; correlations between esds in cell parameters are only
 used when they are defined by crystal symmetry.  An approximate (isotropic)
 treatment of cell esds is used for estimating esds involving l.s. planes.
;
loop_
    _geom_bond_atom_site_label_1
    _geom_bond_atom_site_label_2
    _geom_bond_site_symmetry_2
    _geom_bond_distance
    _geom_bond_publ_flag
    Cl1 C2 . 1.7293(9) ?
    O1 C1 . 1.2330(11) ?
    O2 C3 . 1.2875(12) ?
    O2 H2 . 0.830(18) ?
    O3 C9 . 1.2801(14) ?
    O3 H3 . 0.814(17) ?
    O4 C9 . 1.2250(15) ?
    O5A H9A . 0.824(18) ?
    O5A H10A . 0.841(18) ?
    O5B H9B . 0.824(17) ?
    O5B H10B . 0.849(17) ?
    N1 C8 . 1.3406(14) ?
    N1 C4 . 1.3492(13) ?
    N1 H1 . 0.895(18) ?
    C1 C2 . 1.4335(13) ?
    C1 C3 3_666 1.5307(13) ?
    C2 C3 . 1.3751(13) ?
    C4 C5 . 1.3754(13) ?
    C4 C9 . 1.5139(14) ?
    C5 C6 . 1.3939(15) ?
    C5 H5 . 0.9500 ?
    C6 C7 . 1.3840(16) ?
    C6 H6 . 0.9500 ?
    C7 C8 . 1.3808(16) ?
    C7 H7 . 0.9500 ?
    C8 H8 . 0.9500 ?
loop_
    _geom_angle_atom_site_label_1
    _geom_angle_atom_site_label_2
    _geom_angle_atom_site_label_3
    _geom_angle_site_symmetry_1
    _geom_angle_site_symmetry_3
    _geom_angle
    _geom_angle_publ_flag
    C3 O2 H2 . . 105(2) ?
    C9 O3 H3 . . 115(3) ?
    H9A O5A H10A . . 107(3) ?
    H9B O5B H10B . . 105(3) ?
    C8 N1 C4 . . 122.23(9) ?
    C8 N1 H1 . . 116.7(11) ?
    C4 N1 H1 . . 120.9(11) ?
    O1 C1 C2 . . 124.63(9) ?
    O1 C1 C3 . 3_666 117.08(9) ?
    C2 C1 C3 . 3_666 118.29(8) ?
    C3 C2 C1 . . 122.26(8) ?
    C3 C2 Cl1 . . 120.12(8) ?
    C1 C2 Cl1 . . 117.62(7) ?
    O2 C3 C2 . . 124.19(9) ?
    O2 C3 C1 . 3_666 116.38(8) ?
    C2 C3 C1 . 3_666 119.43(8) ?
    N1 C4 C5 . . 119.67(9) ?
    N1 C4 C9 . . 117.38(9) ?
    C5 C4 C9 . . 122.95(9) ?
    C4 C5 C6 . . 119.20(9) ?
    C4 C5 H5 . . 120.4 ?
    C6 C5 H5 . . 120.4 ?
    C7 C6 C5 . . 119.83(10) ?
    C7 C6 H6 . . 120.1 ?
    C5 C6 H6 . . 120.1 ?
    C8 C7 C6 . . 118.95(10) ?
    C8 C7 H7 . . 120.5 ?
    C6 C7 H7 . . 120.5 ?
    N1 C8 C7 . . 120.11(10) ?
    N1 C8 H8 . . 119.9 ?
    C7 C8 H8 . . 119.9 ?
    O4 C9 O3 . . 128.74(11) ?
    O4 C9 C4 . . 118.74(10) ?
    O3 C9 C4 . . 112.51(10) ?
loop_
    _geom_torsion_atom_site_label_1
    _geom_torsion_atom_site_label_2
    _geom_torsion_atom_site_label_3
    _geom_torsion_atom_site_label_4
    _geom_torsion_site_symmetry_1
    _geom_torsion_site_symmetry_2
    _geom_torsion_site_symmetry_3
    _geom_torsion_site_symmetry_4
    _geom_torsion
    _geom_torsion_publ_flag
    O1 C1 C2 C3 . . . . 177.79(10) ?
    C3 C1 C2 C3 3_666 . . . -1.60(16) ?
    O1 C1 C2 Cl1 . . . . -1.39(14) ?
    C3 C1 C2 Cl1 3_666 . . . 179.22(7) ?
    C1 C2 C3 O2 . . . . -177.81(10) ?
    Cl1 C2 C3 O2 . . . . 1.35(15) ?
    C1 C2 C3 C1 . . . 3_666 1.61(16) ?
    Cl1 C2 C3 C1 . . . 3_666 -179.22(7) ?
    C8 N1 C4 C5 . . . . 0.93(17) ?
    C8 N1 C4 C9 . . . . -179.41(10) ?
    N1 C4 C5 C6 . . . . 0.18(17) ?
    C9 C4 C5 C6 . . . . -179.46(10) ?
    C4 C5 C6 C7 . . . . -0.86(17) ?
    C5 C6 C7 C8 . . . . 0.46(18) ?
    C4 N1 C8 C7 . . . . -1.34(17) ?
    C6 C7 C8 N1 . . . . 0.62(18) ?
    N1 C4 C9 O4 . . . . 157.55(11) ?
    C5 C4 C9 O4 . . . . -22.81(16) ?
    N1 C4 C9 O3 . . . . -23.17(14) ?
    C5 C4 C9 O3 . . . . 156.48(11) ?
loop_
    _geom_hbond_atom_site_label_D
    _geom_hbond_atom_site_label_H
    _geom_hbond_atom_site_label_A
    _geom_hbond_site_symmetry_A
    _geom_hbond_distance_DH
    _geom_hbond_distance_HA
    _geom_hbond_distance_DA
    _geom_hbond_angle_DHA
    _geom_hbond_publ_flag
    N1 H1 O5A . 0.895(17) 1.843(17) 2.7380(19) 179(2) y
    N1 H1 O5B . 0.895(17) 1.907(17) 2.7417(18) 154.4(17) y
    O2 H2 O5B . 0.83(3) 2.12(3) 2.8111(19) 141(3) y
    O3 H3 O3 3_566 0.82(3) 1.62(4) 2.4352(14) 174(4) y
    O5A H9A O4 3_556 0.82(3) 2.11(3) 2.927(2) 170(3) y
    O5B H9B O4 3_556 0.82(3) 2.02(3) 2.8159(19) 162(3) y
    O5A H10A O2 . 0.84(3) 1.90(3) 2.6762(19) 154(4) y
    O5B H10B O1 3_656 0.848(19) 2.60(3) 3.095(2) 119(2) y
    C8 H8 Cl1 3_656 0.95 2.78 3.6524(12) 154 y
    C8 H8 O1 3_656 0.95 2.47 3.1871(14) 132 y
_shelx_hkl_file
;
  -2   0  -1   21.69    5.50
   2   0   1   23.06    6.99
   2   0   1   34.44    3.76
  -2   0  -1    1.46    1.89
  -2   0   261237.80  819.65
   2   0  -261096.95  816.78
   2   0  -262212.39  831.13
  -2   0   260990.95  814.27
  -1   0   3    2.61    6.23
   1   0  -3    5.97    6.81
  -1   0   3   -0.29   12.41
   1   0  -3   -0.53    7.07
   0   0   3    1.70    9.77
   0   0   3    1.78    6.72
   0   0  -3    0.23   10.51
   0   0  -3    3.24    6.62
   2   0   2  357.05   12.03
  -2   0  -2  359.13   13.91
   2   0   2  335.41   14.24
   2   0   2  327.78   19.35
  -2   0   3  115.18   11.49
   2   0  -3  137.93   10.93
   2   0  -3  101.58   11.81
  -2   0   3   77.27   18.88
   3   0  -1    4.92    7.80
  -3   0   1    4.01   12.87
  -3   0   1    4.43    4.58
   3   0  -1    2.26    4.27
   1   0   3    2.85    8.83
   1   0   3   -1.00    5.49
  -1   0  -3    5.58    7.08
  -1   0  -3   -1.26   11.95
  -3   0   026367.08  344.24
  -3   0   026241.47  319.78
   3   0   026376.20  324.42
   3   0   025726.05  329.03
  -3   0   234159.70  446.11
  -3   0   234274.69  446.90
   3   0  -233619.91  439.10
   3   0  -233707.14  436.18
  -3   0  -1    5.73    3.88
   3   0   1    5.19    7.54
  -3   0  -1    3.30    7.92
   3   0   1    1.95    3.61
   1   0  -4 3781.80   65.52
   1   0  -4 3685.24   55.79
  -1   0   4 3767.21   54.75
  -1   0   4 3719.01   67.59
   0   0   4 2543.74   39.07
   0   0  -4 2566.75   40.05
   0   0  -4 2465.49   40.40
   0   0   4 2511.50   52.48
  -3   0   3   -0.10    8.97
   3   0  -3   29.73   11.16
   3   0  -3    1.87    8.68
  -3   0   3   17.90   10.39
  -2   0  -3    6.94    8.03
   2   0   3    1.83    7.00
   2   0   3    5.44    7.72
  -2   0  -3    3.06    7.10
   2   0  -459612.95  809.78
   2   0  -456577.20  771.21
  -2   0   458124.96  792.39
  -2   0   458328.52  793.92
   3   0   230373.75  385.68
  -3   0  -229988.89  390.87
  -3   0  -230268.86  384.22
   3   0   229622.38  386.07
  -1   0  -4 1166.94   24.32
  -1   0  -4 1120.52   24.71
   1   0   4 1097.22   24.75
   1   0   4 1124.74   23.51
  -4   0   1    6.22    5.57
   4   0  -1   50.52    6.22
   4   0  -1   10.81   11.72
  -4   0   1   12.82    9.71
  -4   0   030639.22  382.18
  -4   0   029618.76  389.83
   4   0   029190.17  383.93
   4   0   030269.37  376.96
   0  -1   0    8.42    7.93
   0  -1   0   19.90    9.60
   0   1   0    7.50    4.59
   0   1   0    4.00    9.42
   0  -1   0   13.18    9.46
   4   0  -2 7327.28   91.73
   4   0  -2 7245.23   99.33
  -4   0   2 7400.93  100.83
  -4   0   2 7586.56  102.59
  -3   0   4 3135.40   59.95
  -3   0   4 3126.50   50.04
   3   0  -4 3186.47   51.24
   3   0  -4 3042.00   47.67
   0   1  -1 1149.97   24.09
   0   1   1 1155.07   25.27
   0  -1   1 1193.78   24.47
   0  -1  -1 1107.83   14.60
   0  -1  -1 1160.52   25.84
   0  -1  -1 1108.33   14.50
   0  -1   1 1153.71   24.70
   0  -1  -1 1180.62   25.63
   0   1  -1 1122.00   19.68
   1  -1   0 3193.18   41.85
   1   1   0 3246.64   60.63
  -1  -1   0 3249.64   40.48
   1  -1   0 3255.71   45.18
   1  -1   0 3163.68   44.46
   1  -1   0 3080.36   41.07
  -1  -1   0 3184.16   60.91
   1   1   0 3125.58   36.80
  -1  -1   0 3222.45   60.97
  -1  -1   198588.06 1375.42
   1   1  -196864.42 1384.12
  -1  -1   197430.10 1388.69
   1  -1  -199409.59 1386.98
   1  -1  -199740.89 1419.76
   1   1  -1 100049.   1394.
  -1   1   199477.18 1403.34
  -1   1   196302.46 1338.02
   1   0  -5   -1.21   11.23
  -1   0   5    1.16    9.62
   1   0  -5   21.18   16.91
  -1   0   5   -1.08   14.57
  -4   0  -1   18.59    4.78
   4   0   1   28.70   17.91
  -4   0  -1   14.72   10.01
   1   1   1 2551.53   43.31
  -1  -1  -1 2580.41   27.90
   1  -1   1 2657.02   44.81
  -1  -1  -1 2624.68   44.30
  -1   1  -1 2559.35   46.05
  -1  -1  -1 2542.36   44.10
  -1  -1  -1 2634.75   28.53
   1  -1   1 2644.63   44.90
   4   0  -3   -1.17   18.40
  -4   0   3    2.14    7.66
   4   0  -3    6.33    7.56
  -4   0   3    5.40   16.53
   0   0   5    1.66   12.31
   0   0  -5    6.91   10.89
   0   0  -5    7.04    9.44
   0   0   5   44.49   11.06
   2   0   443624.35  579.79
   2   0   444925.04  601.40
  -2   0  -445319.66  613.75
  -2   0  -442819.24  569.75
  -3   0  -3    2.67   10.20
   3   0   3   -0.14    7.93
   3   0   3    2.92    9.56
   3   0   3    2.61   13.14
  -2   0   5   -3.09   10.52
  -2   0   5    8.46   10.06
   2   0  -5   -4.77    9.59
   2   0  -5    2.60    9.44
   0  -1  -2  206.76    4.51
   0  -1  -2  209.64   15.90
   0   1  -2  196.89   12.07
   0   1   2  205.59   15.64
   0  -1   2  197.06   11.69
   0   1  -2  195.88   13.73
   0  -1   2  215.42   13.76
  -1  -1   237960.62  508.42
   1  -1  -238507.28  490.54
  -1   1   237962.36  485.23
   1   1  -237611.25  492.74
  -1  -1   237417.72  489.40
  -1   1   236767.12  489.01
   1   1  -237857.72  508.59
   1  -1  -238272.34  508.93
   2   1   011556.17  138.36
  -2  -1   011495.60  155.70
  -2  -1   011514.14  154.49
   2   1   011332.98  152.52
   2  -1   011466.73  153.90
   2  -1   011682.67  150.00
  -2   1   011299.20  152.84
   2  -1   011498.09  149.14
  -2  -1   011817.92  141.47
   2   1  -1    0.28   17.23
  -2   1   1    0.57   11.23
   2  -1  -1    4.94    6.00
  -2   1   1   11.12   10.99
  -2  -1   1   -4.33   17.45
  -2  -1   1    2.84    5.48
   2  -1  -1    1.52    5.80
   2   1  -1    4.48    8.53
   1  -1   2 332054.   5341.
   1  -1   2 336054.   5396.
  -1  -1  -2 325597.   5245.
   1   1   2 323684.   5215.
  -1   1  -2 331824.   5310.
  -1   1  -2 330533.   5315.
   1   0   5    7.26    9.30
  -1   0  -5    2.79   14.29
  -1   0  -5    2.00    9.00
   1   0   5    4.01   17.02
   2   1   1 120870.   1776.
   2  -1   1 121333.   1739.
   2  -1   1 120048.   1717.
  -2  -1  -1 119878.   1762.
   2  -1   1 119162.   1725.
  -2  -1  -1 118533.   1642.
  -2  -1  -1 116644.   1702.
   2   1   1 119542.   1659.
  -2   1  -1 119061.   1706.
   2  -1   1 118582.   1716.
  -2  -1   2 2827.44   40.49
   2  -1  -2 2906.47   43.13
  -2  -1   2 2882.85   48.17
  -2   1   2 2999.28   52.47
   2   1  -2 2816.40   40.38
   2   1  -2 2868.85   47.43
  -2   1   2 2904.13   40.53
   2  -1  -2 2879.21   39.81
  -4   0  -247235.82  647.50
   4   0   245240.63  611.72
  -4   0  -245013.62  585.00
   4   0   245890.24  596.36
  -4   0   411523.79  162.09
  -4   0   411568.09  166.73
  -3   0   5    3.30   16.29
   4   0  -411342.82  157.45
   3   0  -5    1.30    8.98
   3   0  -5   -2.56    9.24
  -3   0   5   -5.11   16.18
   4   0  -411318.75  153.57
  -1   1   342713.03  553.40
   1  -1  -343531.15  564.02
   1   1  -343175.08  578.91
  -1  -1   343314.56  586.74
   1   1  -343764.62  605.97
  -1  -1   342549.32  569.99
   1  -1  -343633.41  590.20
  -1   1   342222.20  570.72
   0   1   347595.49  651.89
   0  -1   349466.75  678.98
   0  -1  -349505.12  636.15
   0   1  -349223.78  669.87
   0   1  -349824.49  675.52
   0  -1  -348799.68  667.90
   0  -1   349708.53  674.12
  -5   0   1    5.74    5.16
   5   0  -1    9.85   11.16
   5   0  -1   15.46    5.67
  -5   0   1    8.10   10.09
   5   0  -253864.14  721.43
  -5   0   254833.72  754.33
  -5   0   254287.57  728.25
   5   0  -254352.13  748.52
   2  -1   222033.26  284.22
  -2  -1  -222130.06  296.36
   2   1   221653.08  252.31
   2  -1   221778.91  288.19
   2   1   221564.57  288.90
  -2   1  -222123.01  286.14
   2  -1   222037.87  290.34
  -2   1   3 7117.79   95.66
   2   1  -3 6866.99   92.72
   2   1  -3 6980.97   99.03
   2  -1  -3 7032.84   90.27
  -2   1   3 7056.20   95.98
  -2  -1   3 7089.28   95.25
  -2  -1   3 7055.45  110.01
   2  -1  -3 6998.99   95.18
  -3  -1   124523.30  310.15
   3  -1  -124788.00  317.21
  -3  -1   124773.22  332.57
  -3   1   124853.98  313.52
   3   1  -123959.53  322.29
  -3   1   124150.40  317.23
   3   1  -124319.67  314.76
   3  -1  -124750.26  333.13
  -1   1  -344755.11  606.78
   1  -1   344423.72  594.29
   1  -1   343397.67  586.87
  -1  -1  -345173.77  617.91
  -1   1  -344976.50  604.05
   1   1   342930.76  586.52
  -1  -1  -344939.09  562.06
  -5   0   0 1672.39   22.91
  -5   0   0 1890.70   34.45
   5   0   0 1687.32   23.43
   5   0   0 1691.74   43.20
  -5   0   0 1672.40   27.69
  -3  -1   091984.22 1272.68
  -3  -1   094328.92 1352.84
   3   1   091616.49 1269.83
   3   1   093777.28 1347.36
   3  -1   094580.96 1346.43
  -3   0  -431181.46  413.32
  -3  -1   096673.23 1399.60
  -3   0  -431772.24  421.31
   3   0   431471.51  409.15
  -3   1   094049.10 1339.39
   3   0   431236.96  415.67
   3  -1   094665.18 1312.58
   3  -1   096195.57 1339.60
  -1   0   628674.15  386.54
   1   0  -629042.24  398.76
  -1   0   628773.36  384.59
   1   0  -628399.61  383.49
  -3  -1   232375.13  422.83
  -3   1   232050.45  422.47
  -3   1   232166.97  424.75
  -3  -1   231635.54  428.16
   3  -1  -231831.11  428.83
   3   1  -232033.69  419.07
   3   1  -231912.84  443.90
   3  -1  -232264.87  418.68
  -2   0  -5    5.56    8.96
  -2   0  -5    9.62   15.58
   2   0   5    6.90   15.35
   2   0   5    5.97   15.35
  -5   0   3   10.89   11.61
  -2   0   6    8.65   21.67
  -2   0   6   20.08   11.75
   5   0  -3   10.46    7.77
  -5   0   3   12.47    8.39
   2   0  -6    6.61   12.26
   2   0  -6   19.06   11.68
   5   0  -3    7.02   11.75
   0   0   6   44.40   20.53
   0   0  -6   71.10   21.05
   0   0   6   67.77   13.73
   0   0  -6   68.60   13.80
   3  -1   1  714.24   17.10
  -3  -1  -1  646.49   22.68
   3   1   1  654.65   11.31
  -3  -1  -1  694.19   14.63
   3  -1   1  696.30   21.12
   3   1   1  666.15   22.88
  -3  -1  -1  714.12   34.52
   3  -1   1  705.63   17.07
  -3   1  -1  699.95   21.62
   4   0   3    2.02    7.31
   4   0   3    1.44    7.10
  -4   0  -3    6.60    5.75
   4   0   3   -3.00    6.95
   4   0  -5    2.64   17.08
   4   0  -5    8.93   11.81
  -4   0   5    5.67   11.03
  -4   0   5    0.21   17.37
  -1  -1   4  805.65   23.63
  -1  -1   4  830.15   22.42
  -5   0  -1    1.19   15.89
   1   1  -4  850.22   22.38
  -1   1   4  843.15   24.64
   1   1  -4  840.39   34.08
   5   0   1   -0.05    7.40
  -1   1   4  859.82   19.89
  -5   0  -1    2.60    4.25
   1  -1  -4  863.23   15.83
   1  -1  -4  832.61   24.47
  -5   0  -1    7.24    6.30
   0  -1  -412313.22  167.99
   0   1  -412787.24  171.52
   0  -1   412322.74  163.93
   0   1   412450.75  169.19
   0  -1  -412777.72  152.05
   0   1  -412487.68  167.32
   0  -1   412481.44  166.94
   3   1  -315425.53  209.76
  -3   1   315522.26  208.41
  -3  -1   315632.31  211.97
   3  -1  -315500.32  210.19
  -3   1   315165.06  197.19
   3   1  -315239.02  207.82
   3  -1  -315420.50  200.52
  -3  -1   314997.45  203.41
   2   1   321006.79  250.33
  -2   1  -321944.72  280.33
   2  -1   321352.24  271.40
  -2  -1  -321668.82  302.09
   2  -1   321487.71  296.17
  -2   1  -321562.06  298.12
   2   1   320688.06  278.98
  -2   1   424525.63  321.48
   2  -1  -424805.67  327.23
   2  -1  -424354.80  336.01
  -2   1   424637.40  328.73
   2   1  -424541.16  331.98
   2   1  -424720.36  328.65
  -2  -1   424618.80  332.34
  -2  -1   424739.62  328.56
   3   0  -629520.09  398.87
  -3   0   629933.40  416.19
  -3   0   629874.49  417.29
   3   0  -629694.77  413.55
   5   0  -429019.90  393.78
  -1   0  -6 1728.49   44.17
   1   0   6 1632.79   31.61
  -1   0  -6 1656.62   31.82
  -5   0   430153.95  419.25
  -5   0   430099.97  410.70
   5   0  -429429.62  390.04
   1   0   6 1717.91   33.98
  -3   1  -244780.63  584.65
  -3  -1  -245028.28  618.64
   3  -1   245714.66  626.25
   3  -1   245958.55  603.07
  -3  -1  -245684.32  586.99
   3  -1   245825.16  626.32
   3   1   245129.10  620.32
   3   1   244530.88  573.94
  -3  -1  -243751.19  601.09
  -1   1  -410115.97  133.71
  -1   1  -4 9971.56  136.85
   1   1   410199.03  141.69
   1  -1   410197.33  142.01
  -1  -1  -410303.99  121.91
   1  -1   410202.47  139.02
  -1  -1  -4 9963.76  138.49
   4  -1  -1  500.95   14.52
   4   1  -1  481.23   13.69
   4   1  -1  487.45   20.16
   4  -1  -1  524.97   19.10
  -4  -1   1  577.87   20.74
  -4   1   1  486.19   14.58
  -4   1   1  504.44   18.59
  -4  -1   1  496.13   13.83
  -5   0  -292690.29 1289.40
   5   0   296144.98 1345.51
  -5   0  -295623.36 1336.22
  -5   0  -294582.99 1357.85
   5   0   294061.65 1351.91
   4  -1   0  927.64   24.21
   4  -1   0  951.46   17.03
  -4  -1   0  915.28   24.58
  -4   1   0  931.40   34.01
   4   1   0  921.32   25.17
   4   1   0  856.56   22.46
  -4  -1   0  932.34   25.11
  -4  -1   0  933.24   16.84
   4  -1   0  921.82   13.80
   4  -1  -232082.10  418.52
   4   1  -230978.08  422.53
  -4  -1   231022.13  422.30
  -4   1   231113.23  418.18
   4   1  -230631.53  404.89
  -4  -1   231827.84  427.28
  -4   1   231766.28  414.90
   4  -1  -231879.97  438.65
  -3   1   413295.25  176.50
   3   1  -413252.72  186.72
   3   1  -413286.25  193.55
   3  -1  -413586.67  180.80
   3  -1  -413494.27  186.06
  -3  -1   412887.43  176.96
  -3   1   413393.51  174.40
  -3  -1   413226.66  177.07
   3   0   5  100.65   18.17
  -3   0  -5    5.50    8.12
   3   0   5    4.37    9.12
  -3   0  -5    1.76    9.32
   4   0   413443.47  189.82
  -4   0  -413440.64  178.11
   4   0   413259.12  168.37
   4   0   413383.78  179.02
  -1  -1   545872.95  630.96
  -1  -1   544879.26  616.54
  -1   1   546867.97  625.46
  -1   1   547002.77  659.75
   1  -1  -546760.56  659.18
   1  -1  -546965.72  622.54
   1   1  -546669.63  642.19
   1   1  -545859.26  634.77
  -4   0   6 194683.   3000.
  -4   0   6 202119.   3129.
   4   0  -6 195082.   3003.
   4   0  -6 201364.   3100.
  -4  -1  -112147.03  174.86
   4  -1   111947.13  163.47
   4  -1   112307.26  146.14
   4  -1   112313.69  146.27
  -4  -1  -112078.99  152.04
  -4  -1  -111808.35  162.18
  -4   1  -111771.84  161.70
   4   1   111753.86  149.82
  -4  -1   312063.11  169.37
   4  -1  -312385.07  159.61
  -4   1   312092.77  162.03
  -4  -1   311954.27  165.05
   4   1  -311936.98  159.40
   4  -1  -312000.95  162.22
  -4   1   312256.37  164.69
   4   1  -311920.75  165.34
   0  -1   5  786.92   23.36
   0  -1   5  740.55   21.77
   0   1   5  770.54   37.44
   0  -1  -5  786.00   14.39
   0   1   5  751.55   13.94
   0  -1  -5  775.87   37.75
   0   1  -5  772.62   23.49
   5   0  -5    1.41    8.23
   5   0  -5    0.18   10.64
  -5   0   5    0.52   10.13
  -6   0   1    5.69   16.29
  -6   0   1    1.22    4.79
  -5   0   5    1.24    8.70
   6   0  -1    0.00    4.62
   6   0  -1    5.32    9.64
   2  -1   434462.81  469.73
  -1   0   7    0.29   10.18
   6   0  -2  141.86   15.91
   2  -1   433970.58  449.57
  -1   0   7    4.83   11.00
   2   1   434089.24  466.24
  -2  -1  -433891.86  463.38
  -6   0   2  162.75   14.92
   1   0  -7    6.81   14.15
  -2   1  -434408.70  460.46
  -2   1  -434445.84  479.74
  -6   0   2  164.74   25.76
   1   0  -7   47.15   12.46
   6   0  -2  160.28   14.62
   2   0   6  962.23   24.34
   2   0   6  994.46   34.27
  -2   0  -6 1011.96   24.89
  -2   0  -6  989.17   33.90
   3  -1   3 8491.06  107.80
  -3  -1  -3 8079.24  114.63
   3   1   3 8425.55  129.17
   3  -1   3 8275.30  126.81
   3   1   3 8020.41   95.03
  -3   1  -3 8516.07  108.47
   3  -1   3 8208.15  115.36
  -2   1   5  525.68   14.86
  -2  -1   5  506.83   21.37
   2   1  -5  566.23   32.41
   2  -1  -5  524.65   22.60
  -2   1   5  537.99   20.93
   2  -1  -5  563.49   21.70
   2   1  -5  535.26   30.20
  -2  -1   5  551.21   20.68
  -2   0   7   -0.08   12.52
   2   0  -7    6.41   11.48
  -2   0   7   28.52   19.06
   2   0  -7    0.71   10.66
  -6   0   033461.36  433.82
   6   0   033811.16  438.27
   6   0   032859.38  448.93
  -6   0   033137.81  428.78
  -6   0   034105.83  474.56
   0   0  -7    7.46   10.62
   0   0  -7   12.08   11.90
   0   0   7    7.30   19.04
   0   0   7    4.08   10.45
  -6   0   3    8.00   19.30
   6   0  -3   10.06   16.77
   6   0  -3   -0.31    6.11
  -6   0   3   11.42   12.67
   5   0   3    4.88   10.17
  -5   0  -3    3.82    5.33
   5   0   3    6.66    5.42
  -5   0  -3    8.25    9.97
   1  -1   5 8622.53  121.55
   1  -1   5 8692.55  126.36
   1   1   5 8880.31  110.17
  -1   1  -5 8781.25  119.41
   1   1   5 8775.24  136.20
  -1   1  -5 8773.95  123.83
  -1  -1  -5 8898.71  110.56
  -1  -1  -5 8366.04  119.97
  -3   0   7    2.09   10.56
   3   0  -7   -6.06   18.31
  -3   0   7    2.20   11.27
   3   0  -7   -1.71   11.66
   4   1   2  503.02   19.56
  -4  -1  -2  486.55   29.53
   4  -1   2  507.33   20.74
   4  -1   2  503.50   11.53
  -4  -1  -2  489.45   19.83
  -4  -1  -2  490.06   10.85
   4   1   2  477.59   14.91
   4  -1   2  499.34   20.16
  -4  -1   417811.01  244.73
  -4   1   418148.02  240.22
   4   1  -417716.85  244.06
  -4  -1   417915.83  241.39
   4  -1  -418155.35  239.51
   4   1  -417913.51  241.18
  -4   1   418164.48  242.60
   4  -1  -417569.08  235.90
   3  -1  -5 9308.70  125.00
  -3  -1   5 9338.87  132.19
   3   1  -5 9370.85  130.10
  -3   1   5 9341.20  125.08
   3   1  -5 9353.66  132.75
   3  -1  -5 9446.45  131.07
  -3  -1   5 9506.74  141.93
  -3   1   5 9560.28  132.39
  -6   0  -1   -3.94   18.25
  -6   0  -1   18.14    7.13
   6   0   1   -3.98   10.24
  -6   0  -1    3.16    7.86
  -6   0   4 6021.18   83.64
   6   0  -4 6240.29  105.26
  -6   0   4 6286.21   92.55
   6   0  -4 6206.65   85.47
   1   0   7    9.37   17.35
  -1   0  -7   25.27   11.11
  -1   0  -7    9.48   12.23
   1   0   7    7.14   11.22
   5  -1  -1  809.72   15.25
   5   1  -1  760.44   18.33
  -5   1   1  791.76   23.84
   5  -1  -1  786.71   34.41
   5   1  -1  822.06   24.23
  -5   1   1  794.48   12.35
  -5  -1   1  824.34   25.35
  -5  -1   1  781.30   34.31
  -5   1   225415.44  321.94
   5  -1  -224964.12  350.57
   5  -1  -225431.96  321.58
  -5   1   225282.16  343.32
   5   1  -225080.04  343.84
   5   1  -224555.31  327.83
  -5  -1   225584.69  360.68
  -5  -1   225258.83  334.56
   5   0  -6 2679.79   49.25
   5   0  -6 2661.34   46.60
  -5   0   6 2671.58   47.55
  -5   0   6 2620.29   47.67
  -5  -1   0  218.45   26.09
  -5  -1   0  243.51   16.27
   5   1   0  267.34   16.22
  -5  -1   0  238.71   16.26
   5  -1   0  262.49    6.91
  -5   1   0  248.02   16.90
   5  -1   0  232.82   16.96
   5  -1   0  259.14    6.87
   5   1   0  213.24   10.87
   3   1   4  813.08   24.92
  -3   1  -4  784.70   20.40
   3   1   4  776.02   16.84
   3   1   4  811.75   15.90
   3  -1   4  804.38   24.98
  -3  -1  -4  801.26   24.42
  -3   1  -4  803.32   24.39
   3  -1   4  795.80   15.91
   4   0   5   11.76   10.96
   4   0   5    7.85    7.85
  -4   0  -5    4.12    7.60
   4   0   5    3.64   10.66
   1  -1  -6 4325.70   69.89
  -1  -1   6 4504.33   82.03
   1  -1  -6 4338.03   59.52
  -1   1   6 4328.75   69.75
  -1   1   6 4379.09   65.92
   1   1  -6 4279.57   67.57
  -1  -1   6 4282.95   67.89
   1   1  -6 4337.43   68.54
  -3   0  -6 208209.   3213.
   3   0   6 212960.   3278.
  -3   0  -6 205026.   3159.
   3   0   6 204620.   3172.
  -2   1  -5 1534.39   27.36
   2   1   5 1565.54   25.19
  -2  -1  -5 1552.23   34.38
   2  -1   5 1556.98   33.87
  -2  -1  -5 1581.06   22.35
   2   1   5 1575.06   34.52
  -2   1  -5 1544.13   33.90
   2  -1   5 1541.52   27.70
  -4   0   7   -0.25    9.72
   4   0  -7   -0.17   10.90
  -4   0   7   -0.03    9.49
   4   0  -7    4.78   11.44
  -2   1   628047.34  370.48
  -5   1   312729.76  184.22
  -5  -1   312344.22  172.20
  -5  -1   312821.12  172.06
  -2  -1   627434.68  375.70
  -2   1   627951.19  384.02
  -5   1   312650.42  167.85
   5  -1  -312581.82  184.87
   2   1  -627433.74  378.37
   5  -1  -312764.04  168.46
   2   1  -627370.38  374.24
   5   1  -312822.83  190.46
  -2  -1   627435.76  376.64
   5   1  -312470.70  169.02
   2  -1  -628373.85  375.42
   2  -1  -627288.15  374.75
   0   1   6 5967.22   90.53
   0   1  -6 6001.78   89.48
   0  -1   6 5970.63  100.22
   0   1   6 6013.26   82.70
   0  -1  -6 5941.60   90.75
   0  -1  -6 6101.16   78.66
   0  -1   6 6011.59   87.96
   0   1  -6 6065.43   88.93
   4  -1   312305.86  149.79
  -4   1  -3 2378.84   29.39
   4  -1   311584.56  161.45
   4   1   312197.31  177.86
   4   1   311736.25  147.93
   4  -1   311832.98  165.20
   4   1   311484.44  142.40
  -6   0  -2 4037.73   55.70
  -6   0  -2 4219.48   75.06
   6   0   2    2.85    4.55
  -6   0  -2 4004.63   54.76
  -4   1   5  366.16   16.27
   4  -1  -5  328.00   25.54
  -4  -1   5  333.44   20.14
  -4  -1   5  352.59   18.48
   4   1  -5  326.40   19.89
   4  -1  -5  335.13   16.41
  -4   1   5  348.77   16.42
   4   1  -5  363.91   18.15
  -5   1  -1 1617.47   34.84
  -5  -1  -1 1611.90   33.56
  -5  -1  -1 1661.19   26.38
   5  -1   1 1642.31   19.54
   5  -1   1 1621.36   34.98
   5  -1   1 1611.65   18.33
   5   1   1 1607.88   32.33
  -5  -1  -1 1601.94   44.62
  -6   0   5    4.24   19.16
  -6   0   5    5.60    9.48
   5   0   4 8372.13  118.14
   5   0   4 8679.41  110.98
  -5   0  -4 8524.57  115.67
   6   0  -5    7.99   12.46
   5   0   4 8530.94  119.77
   6   0  -5    4.47   14.74
   2   0   7    5.69   11.01
  -2   0  -7   -1.78   10.41
   2   0   7   26.69   18.83
  -2   0  -7   21.32   16.99
  -3   1   6    3.09   12.02
   3  -1  -6   13.82   12.50
   3   1  -6   15.56   12.14
   3   1  -6   14.43   12.96
  -3  -1   6    7.00   13.14
  -3   1   6   13.60    8.96
  -3  -1   6   15.86   12.10
   3  -1  -6   11.15   15.83
  -1   0   8 166424.   2555.
   1   0  -8 162671.   2472.
  -1   0   8 164684.   2510.
   1   0  -8 162584.   2481.
  -2   0   8 9301.95  133.26
   2   0  -8 9166.44  132.42
   2   0  -8 9424.52  134.77
  -2   0   8 9202.57  146.94
  -1   1  -6 1036.30   24.77
  -1   1  -6 1067.36   28.72
   1   1   6 1074.34   29.84
  -1  -1  -6 1099.52   30.26
   1  -1   6 1073.47   40.87
  -1  -1  -6 1047.21   22.76
   1   1   6 1068.01   18.66
   1  -1   6 1053.00   24.83
  -5   1   422056.53  291.62
  -5  -1   421668.65  299.19
  -5   1   421654.57  295.04
   5  -1  -421958.57  310.30
   5   1  -421421.34  290.84
   5   1  -421613.57  298.30
  -5  -1   421623.57  303.73
   5  -1  -421575.23  286.90
  -7   0   258045.59  798.52
   7   0  -259137.68  850.45
  -7   0   259353.64  838.29
   7   0  -259111.76  810.92
  -7   0   1    1.76   11.46
   7   0  -1   12.78   12.19
  -7   0   1    5.63    5.47
   7   0  -1    2.95    9.65
   0   0   828448.44  393.02
   0   0  -828154.76  390.62
   0   0   829113.69  403.32
   0   0  -828570.25  392.92
  -5  -1  -242621.40  601.12
  -5  -1  -242795.36  573.98
  -5   1  -242215.77  589.99
   5  -1   241450.03  517.65
   5  -1   242509.89  604.63
   5   1   241618.82  577.37
   5  -1   242875.13  535.70
   5   1   241401.21  558.15
  -5  -1  -241941.70  582.26
  -3   0   8   32.56   14.97
   3   0  -8   16.65   13.13
   3   0  -8    6.52   12.65
  -3   0   8   20.94   13.74
  -7   0   3    6.52   10.73
  -7   0   3   -4.41   11.06
   7   0  -3   10.67   12.10
   7   0  -3    6.76   12.81
   3   1   5  943.10   16.46
   3  -1   5 1024.58   39.59
   3   1   5  932.31   16.05
  -3   1  -5 1019.56   39.35
  -5   0   7    2.90   12.61
  -5   0   7    8.55   11.88
  -3  -1  -5 1026.31   39.04
  -3   1  -5  933.99   24.61
   3  -1   5  935.58   19.40
   5   0  -7    3.11   19.41
   5   0  -7   12.63   13.78
   3   1   5  963.52   26.85
  -6   0  -3    0.84   17.21
  -7   0   074482.02 1029.23
  -7   0   075644.56 1045.88
   6   0   3   -1.73    8.81
  -6   0  -3    4.63    8.56
   7   0   074560.08 1071.04
   7   0   075545.39 1044.34
  -7   0   075031.40 1075.54
   6   0   3   17.70   10.87
   4  -1   421133.61  291.87
   4   1   421040.44  288.45
   4  -1   421360.67  295.39
   4   1   420722.42  264.06
  -4   1  -421577.98  274.84
   4   1   420947.30  269.82
  -4  -1  -421664.44  307.68
   4  -1   421802.07  273.72
   6   0  -6  179.22   29.21
   6   0  -6  135.59   23.23
  -6   0   6  137.36   17.33
  -6   0   6  134.68   15.04
   4  -1  -6  198.81   15.51
  -4   1   6  198.62   15.97
  -4  -1   6  209.38   17.81
   4  -1  -6  198.35   26.10
  -4  -1   6  225.17   18.77
  -4   1   6  196.36   23.28
   4   1  -6  249.14   29.21
   4   1  -6  230.98   17.32
  -5   1   5 2286.85   39.96
   6  -1  -1   30.20    3.38
   6  -1  -1   32.45   13.50
   5   1  -5 2408.19   43.86
   6   1  -1   17.65   20.19
   6   1  -1   23.38    9.83
   5   1  -5 2462.19   58.88
  -5   1   5 2403.64   43.73
  -6  -1   1   17.41   12.16
  -6   1   1   33.84    4.99
   5  -1  -5 2468.78   55.27
  -6   1   1   30.97   13.57
  -5  -1   5 2461.70   59.28
   5  -1  -5 2410.56   50.03
  -5  -1   5 2432.51   45.63
  -6  -1   1   20.78    9.14
  -6  -1   1   19.78   12.61
  -1   1   7  845.40   26.82
  -1  -1   7  813.39   37.87
  -6  -1   232919.53  447.64
   1   1  -7  822.74   25.52
  -1  -1   7  831.90   27.41
   1  -1  -7  835.61   28.14
   6  -1  -232926.98  456.52
  -1   1   7  792.24   27.78
   1  -1  -7  830.32   26.67
  -6   1   233858.04  481.15
   1   1  -7  862.66   26.71
  -6  -1   233384.94  461.79
   6   1  -233001.06  456.34
  -6   1   233814.20  436.21
   6  -1  -233180.68  423.55
   6   1  -232912.97  447.93
  -2   1  -6 2750.68   51.36
  -7   0   457065.85  809.71
  -2  -1  -6 2871.39   52.32
  -2   1  -6 2798.46   50.20
  -2  -1  -6 2845.98   39.02
   2   1   6 2884.40   52.15
  -7   0   456391.37  783.59
   7   0  -457271.80  805.37
   7   0  -457167.35  813.59
   2   1   6 2782.39   42.74
   2  -1   6 2840.81   51.26
   2  -1   6 2815.48   45.90
  -4   0  -6  105.94   12.06
   4   0   6  125.10   11.55
  -4   0  -6  121.77   14.47
   4   0   6  109.85   14.03
  -1   0  -855939.73  786.23
  -1   0  -856096.91  805.60
   1   0   857320.86  810.67
   1   0   857464.31  811.44
  -2  -1   7 1582.69   36.93
  -2   1   7 1520.13   36.88
   2   1  -7 1477.40   47.71
  -2  -1   7 1502.07   35.89
   2   1  -7 1513.71   35.10
   2  -1  -7 1501.86   36.22
   2  -1  -7 1527.98   29.32
  -2   1   7 1453.47   35.68
  -4   0   810219.28  146.90
  -4   0   8 9985.41  144.64
   4   0  -8 9836.52  142.72
   4   0  -810402.13  150.00
   6  -1   0   -2.29   12.28
  -6  -1   0    5.71   17.30
  -6  -1   0    0.69   11.71
   6   1   0    9.42    7.87
   6   1   0   -0.04   17.89
  -6  -1   0    4.59    7.39
  -6   1   0    9.53   11.90
  -7   0  -1    3.43    6.93
  -7   0  -1    3.95   10.43
   7   0   1   -4.48   11.31
  -7   0  -1    2.02    4.43
   5   0   5    1.47    6.50
   0   1   745368.45  612.37
   5   0   5    4.61    9.85
   0  -1   746547.72  659.24
  -5   0  -5    6.09    7.38
   0   1  -746311.42  650.43
   0  -1   746202.97  649.97
   0  -1  -745384.36  641.56
   0   1  -746151.45  647.08
   0  -1  -746492.70  626.74
   0   1   745827.90  645.98
   5   0   5    4.13    9.99
  -6   1   3   60.73    7.24
  -6  -1   3   67.21   12.30
   6   1  -3  151.24   15.83
  -6   1   3   73.30   14.14
   6  -1  -3   82.08   12.81
   6  -1  -3   73.90   25.57
  -3   0  -7    0.95    8.89
   3   0   7    3.32    9.82
  -3   0  -7   -3.76   14.41
   3   0   7   -0.25    8.87
   5   1   3 1067.13   19.59
  -5  -1  -3 1128.91   38.80
   5  -1   3 1106.35   29.93
  -5  -1  -3 1130.39   38.81
  -5  -1  -3 1137.45   20.47
   5   1   3 1130.27   38.34
   5  -1   3 1036.41   13.90
   5  -1   3 1083.64   29.84
  -3   1   721191.39  305.75
   3   1  -720495.56  297.56
  -3   1   721149.82  294.95
  -3  -1   720773.60  290.22
  -3  -1   720189.31  281.88
   3   1  -720311.22  284.60
   3  -1  -720402.62  283.31
   3  -1  -721151.94  294.14
   6  -1   129376.66  408.97
  -6   1  -129731.51  414.74
  -6  -1  -129867.84  421.03
  -6  -1  -129172.83  413.43
  -6  -1  -130369.42  410.25
   6   1   128622.64  382.12
   7   0  -5    2.54   12.82
   7   0  -5    3.07    8.59
  -7   0   5   -1.61   11.28
  -7   0   5   -0.74    8.47
   6  -1  -4    8.40   13.20
  -6   1   4   14.73   13.07
  -6  -1   4   16.09   13.16
  -6  -1   4   24.10   19.00
   6  -1  -4   37.13   13.12
   6   1  -4   11.54   19.58
   6   1  -4   20.44   21.49
  -6   1   4   15.42   20.35
   1   1   7 5126.48   69.29
  -1  -1  -7 5080.43   82.56
  -1  -1  -7 5125.31   74.06
  -1   1  -7 5027.51   80.46
   1   1   7 5082.92   81.49
   1  -1   7 5165.06   82.87
   1  -1   7 5205.46   89.14
  -1   1  -7 4894.42   75.37
   6   0   459981.10  820.11
  -6   0  -458537.58  798.12
   6   0   459391.40  844.06
   6   0   459991.45  863.89
  -7   0  -2  244.42   12.67
  -7   0  -2  258.47   13.02
   7   0   2  276.61   18.36
  -7   0  -2  282.43   27.62
  -2   0  -818619.31  257.38
  -2   0  -818869.00  258.79
   2   0   819371.17  278.05
   2   0   818846.89  259.48
  -5  -1   6 8373.00  123.91
   5  -1  -6 8560.92  135.04
   5  -1  -6 8559.28  121.55
  -5   1   6 8479.75  121.45
  -5   1   6 8519.05  122.07
   5   1  -6 8609.37  127.39
  -5  -1   6 8740.29  138.86
   5   1  -6 8523.23  124.87
  -6   0   7   -3.41   10.62
   6   0  -7   10.50   13.08
  -6   0   7    1.01   11.68
   6   0  -7    0.33   11.12
  -2   0   9   -6.32   13.50
   2   0  -9    3.95   11.22
   2   0  -9  -10.40   16.84
  -2   0   9   -1.93   11.97
   4  -1   5   33.45   10.97
   1   0  -9  107.42   15.76
   4   1   5   26.39    6.54
  -1   0   9    1.00   13.07
   4  -1   5   50.44   14.33
  -1   0   9  -10.06   14.84
   4  -1   5   36.55   14.51
  -4   1  -5   31.58   10.18
   4   1   5   22.40   13.25
  -4  -1  -5   39.18   13.72
   1   0  -9  -14.03   18.74
  -3  -1  -6  904.85   17.12
  -3   1  -6  861.59   19.69
   3   1   6  901.73   17.31
   3  -1   6  923.39   27.87
  -3   1  -6  917.40   28.22
  -3  -1  -6  914.14   28.25
   3   1   6  901.38   27.11
   3  -1   6  948.42   40.00
  -5   0   822953.55  321.11
   5   0  -823068.37  322.74
  -5   0   823281.16  337.35
   5   0  -823435.64  341.23
   4   1  -7 8439.02  137.73
  -4   1   7 8465.77  120.54
  -4  -1   7 8277.70  122.56
  -4   1   7 8334.78  122.62
   4   1  -7 8371.23  124.00
   4  -1  -7 8494.85  130.49
   4  -1  -7 8299.71  121.64
  -4  -1   7 8334.19  124.81
  -6  -1  -2 1842.29   36.89
  -3   0   9    0.91   12.13
   3   0  -9    4.37   15.83
   3   0  -9   -1.69   10.18
  -3   0   9    7.12   13.01
   6   1   2 1758.75   36.75
   6  -1   2 1833.72   40.35
  -6  -1  -2 1839.38   36.97
  -6   1  -2 1867.35   40.32
  -6  -1  -2 1832.67   47.57
   0   0  -9   -6.20   22.71
   0   0   9    1.50   16.57
   0   0  -9   11.42   12.64
   0   0   9   -1.14   11.21
  -5   1  -4   53.27    3.38
   5  -1   4 7086.20  106.22
   6   1  -5 9750.33  142.27
   5  -1   4 6855.50  105.12
   5  -1   4 6969.90   83.75
   5   1   4 7083.56  104.10
   6   1  -5 9510.24  137.78
  -6   1   5 9789.54  141.21
   5   1   4 6757.05   93.41
   5   1   4 6840.25   95.48
  -6   1   5 9618.32  139.87
  -6  -1   5 9622.28  151.54
  -6  -1   5 9621.60  137.77
   6  -1  -5 9673.68  139.18
   6  -1  -5 9795.14  141.68
  -7   0   6 3201.17   54.00
   7   0  -6 3188.46   52.50
   7   0  -6 3279.28   59.62
  -7   0   6 3206.43   57.79
   2   1   7  403.63   12.53
  -2   1  -7  399.40   22.07
   2  -1   7  403.42   17.26
   2  -1   7  408.77   21.97
   2   1   7  438.05   22.17
  -2  -1  -7  400.02   12.41
  -2  -1  -7  394.47   22.44
  -2   1  -7  389.18   24.28
  -8   0   212058.62  172.60
   8   0  -212073.71  161.82
   8   0  -211843.82  181.61
  -8   0   212053.85  162.28
  -1  -1   826892.74  378.66
  -1  -1   827079.95  377.97
   1  -1  -825786.71  364.47
  -1   1   827281.49  375.94
  -1   1   826710.09  377.14
   1  -1  -826901.41  365.22
   1   1  -826773.52  374.98
   1   1  -826909.33  389.62
   2   1  -816695.77  236.03
   2  -1  -816683.45  228.21
  -2  -1   816773.46  237.77
   2   1  -816226.62  230.39
  -2  -1   816704.83  237.37
   2  -1  -816698.95  250.67
  -2   1   816573.91  235.71
  -2   1   816671.82  235.17
   8   0  -1    4.54   10.86
  -8   0   1    6.85   12.07
   8   0  -1   -2.00    4.85
  -8   0   1    5.55    9.20
  -4   0  -7   -0.34    8.26
  -4   0  -7    3.11    9.37
   4   0   7   -1.31   12.59
   4   0   7    3.34   15.06
  -5   0  -6 7032.95  105.08
   8   0  -3    5.48    6.73
   5   0   6 7000.87   95.97
   8   0  -3   -6.72   12.52
   5   0   6 7097.20  104.63
  -8   0   3   -4.62    8.61
  -8   0   3  114.74   15.44
   5   0   6 6962.63  103.33
  -7   0  -3    8.15    8.74
   7   1  -2 4093.82   65.37
   7   1  -2 4441.21   70.72
  -7  -1   2 4238.83   68.41
   7  -1  -2 4422.40   56.38
   7  -1  -2 4430.88   73.36
  -7   1   2 4297.49   71.65
   7   0   3    5.42    8.92
  -7   0  -3    8.46   11.76
  -7   0  -3    6.93    9.03
  -7   1   2 4340.80   55.95
  -7  -1   2 4419.28   76.80
   7   0   3   20.99   12.28
   4   0  -9    2.19   11.03
  -4   0   9    3.26   13.04
  -4   0   9    6.27   13.51
   4   0  -9   -1.22   10.93
  -7  -1   1 6112.01   91.64
   0  -1  -810334.58  138.33
   7  -1  -1 6007.69   94.15
   7  -1  -1 6289.13   70.72
   0   1   8 9963.40  134.06
  -7  -1   1 6310.48   98.54
   0  -1  -8 9775.96  145.70
   7   1  -1 5886.88   86.38
   0   1  -8 9876.24  142.10
  -7  -1   1 6132.84  102.56
   0   1  -8 9817.70  144.61
   7   1  -1 6046.01   91.18
  -7   1   1 6201.03   95.87
   0  -1   810224.80  150.53
  -7   1   1 6292.16   71.12
   0   1   8 9953.60  161.71
   0  -1   810196.60  147.06
  -3   1   822906.23  322.17
   3  -1  -822842.00  333.50
  -3  -1   822825.38  321.68
  -3  -1   823792.75  348.17
  -3   1   823827.54  334.66
   3   1  -823275.78  327.25
   3  -1  -823247.49  322.02
   3   1  -822858.86  323.44
  -8   0   0  374.59   20.52
  -8   0   0  332.84   14.11
  -8   0   0  348.23   10.48
   8   0   0  310.20   31.24
   1   0   9   15.87   12.54
  -1   0  -9   24.76   13.10
   1   0   9    1.74   13.72
  -1   0  -9    3.48   14.45
   7  -1  -3 1195.54   32.04
   7  -1  -3 1208.02   24.83
  -7  -1   3 1194.50   30.26
  -7   1   3 1181.86   24.50
  -7  -1   3 1193.13   28.20
  -7   1   3 1288.24   44.92
   7   1  -3 1197.51   29.40
   7   1  -3 1288.77   42.45
   0  -2   0 2576.50   36.84
   0  -2   0 2545.34   48.17
   0  -2   0 2634.33   41.87
   0  -2   0 2611.56   61.99
  -8   0   418510.06  256.51
   8   0  -417835.88  254.06
  -8   0   418581.07  262.73
   8   0  -418523.82  247.84
  -3   0  -8  291.48   27.74
  -3   0  -8  312.34   17.69
   3   0   8  281.37   17.62
   3   0   8  295.16   17.98
   5   1  -7 1805.63   39.50
   5   1  -7 1740.87   40.30
  -5  -1   7 1719.06   39.94
   5  -1  -7 1795.96   37.60
  -5   1   7 1753.91   46.65
  -5  -1   7 1755.52   39.05
   5  -1  -7 1761.82   47.77
  -5   1   7 1679.48   36.38
   0  -2  -1 8976.17  132.49
   0  -2   1 8849.96  129.36
   0  -2   1 8972.99  118.21
   6  -1   3 5685.42  101.58
   0  -2   1 9277.95  126.71
   0   2  -1 8930.50  132.04
  -6   0  -5    5.31    6.88
  -7  -1   0 3251.01   54.97
   7   1   0 3217.20   54.69
   7   1   0 3182.11   59.48
  -6  -1  -3 5704.10   95.93
   6  -1   3 5832.44   62.17
   7  -1   0 3290.08   59.70
  -7  -1   0 3233.23   54.56
   0  -2  -1 9092.43  133.58
   6   1   3 5391.34   81.52
   6   0   5   11.54   10.72
  -6  -1  -3 5562.46   85.16
   6  -1   3 5489.60   58.73
   0  -2  -1 9096.79  112.10
   6  -1   3 5690.58   89.20
   6   1   3 5749.53   96.44
  -6   1  -3 5719.84   61.75
  -7   1   0 3220.11   58.49
  -6  -1  -3 5713.54   78.49
   0  -2  -1 9120.01  112.27
   6   0   5    1.55   10.85
   6   0   5    2.72   18.25
  -7  -1   0 3171.46   50.17
   0  -2   1 9142.24  133.19
   1  -2   013442.82  189.44
   1  -2   013366.66  174.88
   1  -2   013611.55  201.80
  -1  -2   013812.17  175.06
  -1  -2   013549.81  194.96
   1  -2   013796.48  185.20
  -1  -2   013562.07  194.84
  -1  -2   013483.34  171.78
   1  -2  -115215.25  194.81
   1   2  -115046.35  215.73
  -1  -2   115695.02  200.30
   1  -2  -115421.14  216.43
   1   2  -115234.64  196.05
  -1  -2   115188.29  216.30
  -1  -2   115369.35  218.64
   1  -2  -116104.21  209.90
   1  -2  -115237.84  214.72
  -6   1   6 9664.54  139.77
  -6   1   6 9480.68  133.96
   6  -1  -6 9767.62  145.80
   6   1  -6 9695.67  143.07
   6   1  -6 9697.55  141.73
  -6  -1   6 9901.93  144.32
  -6  -1   6 9596.90  141.51
   6  -1  -6 9771.80  154.10
   6   0  -8 5406.86   85.63
  -6   0   8 5419.96  100.28
   6   0  -8 5484.02   88.96
  -6   0   8 5432.84   86.45
   1  -2   1 5856.95   81.92
  -1  -2  -1 6246.37   76.40
  -1  -2  -1 5953.40   70.94
  -1  -2  -1 5856.11   94.13
  -1  -2  -1 5856.92   95.71
   1  -2   1 6148.50  103.10
   1  -2   1 5931.55   89.60
   1  -2   1 6108.46   90.53
   7  -1  -4 8088.68  121.97
  -7   1   4 7907.56  104.81
   7   1  -4 8003.79  119.09
   7  -1  -4 8065.68  106.34
  -7   1   4 8059.97  120.44
   7   1  -4 8002.65  128.22
  -7  -1   4 8075.97  117.31
  -7  -1   4 7876.43  117.25
   4   1   618534.96  244.12
   4  -1   619443.32  286.21
  -4   1  -618916.78  267.04
  -4   1  -619067.75  249.36
   4   1   618947.26  253.35
   4   1   618907.80  264.80
  -4  -1  -619256.91  281.36
   4  -1   618609.88  242.87
   1  -1   8    6.04   11.61
  -1   1  -8   18.87   10.65
  -1  -1  -8    4.36    7.08
   1  -1   8    2.48   13.32
  -1   1  -8    1.49   13.14
   1   1   8    5.98   23.16
  -1  -1  -8    5.15   14.65
   1   1   8   11.11    7.74
   0   2  -2  947.57   40.24
   0   2   2  994.00   42.51
   0  -2   2 1007.75   28.46
   0  -2   2  981.72   20.95
   0  -2   2  983.93   40.02
   0  -2  -2  960.10   29.72
   0  -2  -2  964.07   16.71
   0  -2  -2  951.83   16.84
   0   2  -2  937.47   28.98
   0  -2  -2  957.05   42.13
  -1   2   2  371.09   19.85
   1  -2  -2  373.92   20.93
   1  -2  -2  375.47   20.00
   1  -2  -2  376.69   14.49
  -8   0  -1   -2.66    7.33
  -1  -2   2  413.67   21.37
   1  -2  -2  376.02   14.31
  -1  -2   2  354.20   12.77
   8   0   1  225.95   20.29
  -8   0  -1    7.51   11.04
  -1  -2   2  413.37   21.68
  -8   0  -1    1.66    4.18
   1   2  -2  366.82   21.78
   1   2  -2  372.13   19.84
  -7   0   7    4.55   11.84
   7   0  -7    5.96   13.97
   7   0  -7    3.70   10.59
  -7   0   7    9.08   13.69
   4   1  -8 5368.38   87.64
  -4  -1   8 5554.12   90.07
   4   1  -8 5523.67  100.48
  -4   1   8 5501.44   87.89
  -4  -1   8 5522.53  102.05
   4  -1  -8 5535.46   84.37
   4  -1  -8 5468.48   98.63
  -4   1   8 5554.19   85.30
  -7  -1  -1  868.59   25.57
  -7  -1  -1  899.23   25.12
  -7  -1  -1  907.79   21.78
   7  -1   1  848.43   29.13
  -7   1  -1  913.36   29.60
   7   1   1  821.97   29.47
   2   2   034120.20  440.82
  -8   0   5   10.70   13.06
   2  -2   035000.64  497.01
  -2  -2   034306.72  487.88
  -2  -2   034007.21  435.05
   8   0  -5    9.84   12.59
   8   0  -5   -7.62   12.05
  -8   0   5    1.53    9.05
  -2  -2   035231.00  500.07
   2  -2   034167.99  476.51
   2  -2   034294.50  465.20
   2  -2   035063.52  481.87
   5   1   514633.18  205.74
  -5  -1  -514297.40  201.43
   5  -1   514855.17  212.27
   2   2  -1 3863.12   56.32
  -5   1  -514572.72  185.64
   5  -1   514606.95  182.74
  -2  -2   1 3858.46   51.70
  -2  -2   1 3868.53   69.07
   2  -2  -1 3814.71   60.31
   2  -2  -1 3812.86   71.88
   5   1   514108.29  186.46
   2  -2  -1 3796.82   54.55
   2   2  -1 3880.91   82.56
   2  -2  -1 3807.18   61.88
   5  -1   514812.34  225.16
  -2  -2   1 4051.46   84.16
   5   1   514514.82  197.08
  -3   1  -7 1161.30   31.94
  -3   1  -7 1118.35   24.06
  -3  -1  -7 1194.38   32.46
   3  -1   7 1157.01   33.29
   3  -1   7 1206.70   45.60
   3   1   7 1128.36   27.32
  -3  -1  -7 1152.49   21.55
   3   1   7 1179.06   31.82
  -5   0   9   12.83   13.80
   5   0  -9    2.04   12.71
  -5   0   9    0.23   13.72
   5   0  -9    4.71   22.05
   1  -2   239047.22  544.11
   1  -2   237935.28  536.59
  -1  -2  -237802.80  536.03
  -1   2  -237556.99  529.23
   1  -2   238369.43  528.95
  -1  -2  -236736.91  451.43
  -1  -2  -236579.00  450.24
  -1  -2  -238314.39  542.41
   1   2   238186.24  543.72
   1  -2   238303.32  538.29
  -2  -2  -110903.27  127.30
   2  -2   111731.63  166.60
   2  -2   111447.86  160.20
  -2  -2  -111412.45  183.75
  -2  -2  -111645.69  135.27
   2  -2   111499.21  170.57
  -2  -2  -111418.09  183.67
   2  -2   111638.37  158.48
   2  -2  -2  539.29   13.86
   2  -2  -2  539.05   13.80
  -2   2   2  578.60   21.26
   2   2  -2  536.17   14.61
  -2  -2   2  587.40   24.37
   2  -2  -2  538.81   21.08
   2  -2  -2  546.44   20.86
  -2  -2   2  556.51   25.00
  -2  -2   2  542.76   14.69
   2   2  -2  507.08   24.17
  -2   0  -9   -5.43   11.16
   2   0   9    8.33   11.87
   2   0   9    2.65   12.06
  -2   0  -9    1.41   19.16
  -7   0  -4  261.80   16.05
   7   0   4  271.48   18.95
   7   0   4  276.37   15.23
   7   0   4  252.09   18.31
   2   0 -1010791.81  160.91
  -2   0  1011118.81  162.72
   2   0 -1011352.29  164.73
  -2   0  1010966.57  176.26
   1   2  -3 5313.14   77.35
   1   2  -3 5421.09   87.70
  -1  -2   3 5544.91   99.26
   1  -2  -3 5495.48   87.08
   1  -2  -3 5485.81   87.05
  -1   2   3 5486.62   87.21
  -1  -2   3 5508.84   79.43
   1  -2  -3 5678.07   73.26
   1  -2  -3 5653.94   73.58
   0  -2  -3   21.51    4.53
   0  -2  -3   36.48    4.59
   0  -2  -3   28.39   15.38
   0   2   3   24.17   15.37
   0  -2   3   25.41   16.77
   0  -2  -3   32.05   15.03
   0   2  -3   20.20   13.71
   0  -2   3   35.09   13.67
   0   2  -3   18.43   10.12
  -7   1   5 1402.75   34.70
  -7  -1   5 1465.73   48.42
   7   1  -5 1420.82   35.26
   7  -1  -5 1444.88   48.18
  -7   1   5 1373.53   27.28
   7   1  -5 1389.96   34.18
   7  -1  -5 1456.46   35.15
  -7  -1   5 1396.77   33.92
   1   0 -10 1582.26   54.24
   1   0 -10 1623.33   37.54
  -1   0  10 1631.25   55.30
  -1   0  10 1845.99   54.07
   3   0 -10 7019.07  110.06
  -3   0  10 7069.40  109.22
   3   0 -10 7316.54  123.80
  -3   0  10 7006.21  110.05
   6  -1   4 6047.96  108.34
  -6  -1  -4 5899.20   89.41
   6   1   4 5796.59   86.96
   6   1   4 5810.67   86.15
   6  -1   4 6099.54   72.69
   6  -1   4 6093.68  109.88
  -6  -1  -4 5936.26   90.88
   6   1   4 5985.45   91.24
  -8   0  -246669.11  629.81
  -8   0  -249111.11  662.17
   8   0   246287.31  659.67
  -8   0  -248615.75  703.02
   2  -2   2 3529.75   56.94
   2  -2   2 3656.53   66.20
   2   2   2 3413.60   64.01
   2  -2   2 3613.28   66.19
  -2   2  -2 3431.78   66.09
  -2  -2  -2 3421.77   63.52
  -2  -2  -2 3444.72   64.26
   2  -2   2 3710.25   67.86
  -2   2   3 2264.04   54.66
   2   2  -3 2101.00   36.33
  -2  -2   3 2209.02   59.00
  -2   2   3 2119.16   32.24
   2   2  -3 2144.62   45.27
  -2  -2   3 2200.98   44.25
   2  -2  -3 2186.90   37.06
   2  -2  -3 2189.89   54.82
   3   2  -1 3933.87   83.58
   3  -2  -1 4033.71   70.16
  -7  -1  -2 2701.45   50.39
  -7   1  -2 2735.99   65.99
   3   2  -1 3775.60   50.19
   3  -2  -1 3919.65   65.36
   3  -2  -1 4005.18   61.99
   7  -1   2 2611.04   64.80
   7   1   2 2564.43   42.39
  -3  -2   1 3991.73   85.71
  -3  -2   1 3866.69   83.25
  -7  -1  -2 2743.34   58.10
  -3  -2   1 3988.07   57.05
  -7  -1  -2 2627.16   47.61
   3  -2  -1 3901.02   58.24
   1  -2   3 1060.66   26.49
   2  -1   8   85.73   13.64
  -1  -2  -3 1059.47   47.46
  -2   1  -8   97.41   28.52
   2   1   8   82.84   28.54
  -1   2  -3  950.00   38.17
   1   2   3 1058.93   46.93
   2   1   8   81.49   15.53
   1  -2   3 1049.72   27.94
  -2  -1  -8   79.12    9.12
  -2   1  -8   77.97   12.81
  -2  -1  -8   81.27   18.55
  -1   2  -3  966.37   25.22
  -1  -2  -3 1023.80   47.23
  -3  -2   0  218.52   22.61
   3  -2   0  181.92   12.90
   3  -2   0  208.12   13.72
  -3  -2   0  195.08    9.85
   3  -2   0  177.58   13.26
   3   2   0  234.87    9.60
   3  -2   0  218.23   13.00
  -3  -2   0  205.94   22.07
   6   1  -7  195.26   19.53
  -6  -1   7  178.62   29.62
   6  -1  -7  185.82   18.19
  -6  -1   7  173.91   19.90
   6   1  -7  232.27   19.72
  -6   1   7  163.97   16.01
   6  -1  -7  179.97   16.33
  -6   1   7  151.16   27.18
  -2   1   9 1390.84   37.65
  -2  -1   9 1442.53   36.78
   2   1  -9 1471.40   37.61
  -2  -1   9 1447.46   37.23
   2  -1  -9 1351.01   37.74
   2  -1  -9 1406.08   39.30
  -2   1   9 1433.37   30.47
   2   1  -9 1394.41   36.30
   5   0   7   18.54   20.04
  -5   0  -7    0.95   12.90
   8   0  -6 8159.76  117.16
  -8   0   6 8020.43  117.24
   5   0   7    9.55    9.17
   5   0   7    9.18   19.31
  -8   0   6 7897.59  121.26
   8   0  -6 7979.44  123.61
  -1   1   9 4427.90   90.38
  -1  -1   9 4480.78   77.12
   1   1  -9 4409.49   75.14
   1   1  -9 4436.97   86.98
   1  -1  -9 4431.13   67.41
  -1   1   9 4346.37   66.58
   1  -1  -9 4455.15   92.98
  -1  -1   9 4466.86   75.47
   0   0  1019498.54  276.05
   0   0 -1019210.44  275.41
   0   0  1019273.23  273.39
   0   0 -1020030.69  281.87
  -3  -2   2   57.97   13.01
   3   2  -2   32.69   16.44
   3  -2  -2   42.28   11.66
   3  -2  -2   44.68    8.36
  -3  -2   2   36.72   16.99
   3  -2  -2   33.75   10.78
  -3  -2   2   40.77   16.32
  -3   2   2   34.94   15.02
   3   2  -2   32.61    7.60
   5   1  -8 2134.95   45.40
   5  -1  -8 2125.93   42.96
   5   1  -8 2105.93   58.65
  -5  -1   8 2088.37   44.18
  -5  -1   8 2094.08   59.99
   5  -1  -8 2025.91   42.66
  -5   1   8 2077.08   52.64
  -5   1   8 2036.97   42.99
  -4   0  -8 1423.13   32.64
   4   0   8 1392.88   32.74
   4   0   8 1376.11   30.32
  -4   0  -8 1294.59   30.17
  -3  -2  -111106.12  166.61
   3  -2   111404.23  158.71
   3  -2   111204.06  155.02
   3  -2   111131.54  153.51
   3  -2   111231.39  157.27
   3   2   111051.02  126.44
  -3  -2  -111169.33  167.05
  -3  -2  -111301.92  129.18
   6   0   6 3630.74   61.64
   6   0   6 3596.71   61.28
   6   0   6 3669.11   54.30
  -6   0  -6 3579.79   54.02
   3   1  -9 4540.55   78.02
  -3   1   9 4480.46   77.11
   3  -1  -9 4727.79   83.83
  -3  -1   9 4625.84   93.75
   3   1  -9 4529.48   89.76
  -3   1   9 4694.62   83.41
  -3  -1   9 4626.21   92.47
   3  -1  -9 4572.44   78.50
   1  -2  -4   11.49    4.21
   4   0 -10 1692.84   41.61
  -1   2   4   -1.44    4.18
   4   0 -10 1756.48   40.56
  -4   0  10 1698.75   40.65
  -1  -2   4   18.03   11.84
  -1  -2   4    7.84    9.04
   1   2  -4   11.14   16.16
  -4   0  10 1702.86   41.50
  -1   2   4    5.51   19.97
   1   2  -4   24.89   22.45
   0   1  -9 1814.36   40.30
   0  -1  -9 1828.63   44.39
   0  -1   9 1877.76   43.36
   0  -1  -9 1865.00   42.05
   0   1  -9 1905.05   42.97
   0   1   9 1765.04   42.80
   0  -1   9 1825.45   40.91
   0   1   9 1734.20   33.06
   0   2  -4 4207.57   70.26
   0   2  -4 4171.53   66.96
   0  -2  -4 4393.57   50.40
   0  -2  -4 4375.73   88.94
   0  -2   4 4289.32   67.90
   0  -2   4 4386.90   83.46
   0  -2  -4 4314.89   49.13
   0   2   4 4411.43   76.52
  -7   0   812506.93  193.38
   7   0  -812947.09  185.86
  -7   0   812756.88  187.08
   7   0  -812525.41  184.86
  -6   0   9   10.36   13.41
   6   0  -9    0.11   10.54
  -6   0   9   -4.71   13.31
   6   0  -9    0.73   11.92
   3   2  -3  665.24   17.86
  -7  -1   6 1541.72   37.60
  -7  -1   6 1574.06   37.29
   3  -2  -3  733.78   32.96
   3  -2  -3  688.30   16.94
   7  -1  -6 1530.12   40.68
  -7   1   6 1549.46   40.93
  -3   2   3  712.87   22.46
  -3  -2   3  711.14   25.71
   7  -1  -6 1574.84   37.96
   3   2  -3  697.64   27.95
   7   1  -6 1625.84   52.06
  -3  -2   3  699.77   41.87
  -3   2   3  699.96   17.66
   7   1  -6 1593.73   38.14
  -7   1   6 1521.31   50.67
   2  -2   3  407.84   29.06
   2   2   3  370.05   26.22
  -2  -2  -3  385.43   25.35
   2  -2   3  423.93   29.71
  -2   2  -3  394.00   17.82
   2  -2   3  391.67   16.93
  -2  -2  -3  366.60   25.85
   2  -2   3  388.75   17.14
   2  -2  -4 2968.87   46.36
   2  -2  -4 2923.24   53.60
  -2   2   4 2817.82   39.90
   2   2  -4 2912.23   69.40
   2   2  -4 2828.47   56.26
  -2   2   4 2935.29   53.97
  -2  -2   4 2925.78   55.69
  -2  -2   4 2909.82   57.59
   8  -1  -229027.04  364.13
  -8  -1   228119.70  406.12
  -8   1   228142.28  354.99
  -8  -1   228287.04  392.80
  -8   1   228066.68  400.40
   8   1  -227002.96  381.38
   8   1  -227440.40  386.74
   8  -1  -227127.97  387.93
   9   0  -2  801.49   17.74
  -9   0   2  798.85   27.63
  -9   0   2  799.77   18.11
  -8  -1   1  415.05   27.32
  -8  -1   1  321.68   19.61
   8   1  -1  551.91   32.70
   8   1  -1  579.13   32.22
  -8   1   1  314.14   36.17
   9   0  -3   36.98   13.11
  -9   0   3   -2.57   11.33
   9   0  -3    0.38   15.56
   4  -1   7  135.33   17.96
  -4   1  -7  142.07   11.03
  -4  -1  -7  126.81   19.06
   4   1   7  147.84   18.18
  -4   1  -7  153.67   19.55
   4   1   7  131.68   10.67
   4  -1   7  151.37   20.18
   4   1   7  150.77   10.38
  -8  -1   3  280.67   18.74
  -8   1   3  287.34    9.01
   8   1  -3  307.22   19.22
  -8   1   3  260.19   21.39
   8  -1  -3  297.15    9.08
   5   1   6 3488.73   52.31
   5   1   6 3665.07   62.98
   5  -1   6 3624.30   55.52
   5   1   6 3486.85   51.91
   5  -1   6 3650.37   66.51
  -5  -1  -6 3652.34   63.65
  -5   1  -6 3577.79   49.64
   5  -1   6 3617.19   79.99
   1   0  1011769.83  171.66
  -1   0 -1011763.25  174.32
   3   0   9    6.29   16.47
  -1   0 -1012229.50  187.88
  -3   0  -9   11.61   11.07
   1   0  1012133.67  176.44
  -3  -2  -2 2537.10   55.36
  -3  -2  -2 2643.31   71.64
  -3   0  -9   -5.26   11.05
   3  -2   2 2680.48   48.93
   3  -2   2 2796.77   50.18
   3  -2   2 2709.91   44.97
   3  -2   2 2714.67   53.88
   3   0   9   -0.85   10.60
  -1   2  -4  461.30   20.30
  -9   0   1   -0.78    4.43
  -1   2  -4  457.33   20.38
   1   2   4  443.84   41.44
  -1  -2  -4  465.61   26.80
   9   0  -1  137.86   16.26
  -9   0   1    0.05    4.81
   1  -2   4  580.60   21.74
   1  -2   4  499.70   21.25
  -9   0   1    7.48   10.34
   9   0  -1    7.40    6.45
  -8   0  -3    0.93    5.24
  -8   0  -3   10.18    8.58
  -8   0  -3    4.77   12.18
   8   0   3    2.70   11.93
   7   1   3 1931.57   34.39
  -4   1   9   40.52   13.20
   7  -1   3 2035.09   58.84
   7  -1   3 1895.26   43.74
  -7  -1  -3 2032.82   43.13
   4   1  -9   33.78   17.19
   7   1   3 1968.97   39.00
  -4  -1   9   45.55   17.78
  -4  -1   9   56.81   17.06
   4  -1  -9   46.77   22.05
  -7  -1  -3 1905.30   48.56
  -4   1   9   44.28   27.46
  -7  -1  -3 2008.55   50.38
   4   1  -9   39.03   16.71
   4  -1  -9   46.93   16.59
   4  -2  -1  416.53   16.06
  -4  -2   1  506.81   27.40
  -4   2   1  409.63   18.07
   4  -2  -1  421.61   26.61
   4  -2  -1  413.30   15.27
  -4  -2   1  462.08   16.73
   7   0   5    8.55    9.22
  -7   0  -5    4.05   10.83
   7   0   5   -5.63   10.47
   7   0   5   -1.02   10.58
   8   1   017973.47  253.82
  -8  -1   018172.28  261.32
  -8  -1   017991.75  253.48
   9   0  -4 9398.10  143.53
  -8   1   017973.84  258.75
  -8  -1   018128.06  264.92
  -9   0   4 9421.12  137.06
   8   1   017324.51  242.15
  -9   0   4 9699.64  145.87
   8  -1   018106.89  274.18
   9   0  -4 9656.59  138.35
  -1   1  -9    7.34   15.27
   1   1   9    9.24   13.80
  -1  -1  -9    6.96   15.94
   1  -1   9    1.50   23.04
   1  -1   9   -1.88   11.36
  -1  -1  -9   12.01    8.38
  -1   1  -9    7.38   12.14
   4   2   027745.86  355.78
  -4  -2   028199.50  360.23
   4  -2   027306.15  383.55
  -4  -2   026541.40  383.76
   4  -2   027633.97  376.28
   4  -2   027948.80  383.38
   4  -2   028109.58  400.99
  -4  -2   027656.61  414.23
  -8   0   7   -3.52   19.16
   8   0  -7   -3.12   14.74
   8   0  -7    9.27   10.68
  -8   0   7   10.60   14.49
  -4   2   2  341.44   15.94
  -4  -2   2  309.77   12.14
  -4  -2   2  284.99   23.34
   4   2  -2  323.70   23.30
  -4  -2   2  299.11   23.67
   4  -2  -2  353.76   23.10
   4  -2  -2  351.34   22.89
  -4   2   2  371.78   15.73
   4   2  -2  289.09   17.32
   4  -2  -2  341.00   15.30
   8   1  -4    7.51   19.25
   8   1  -4   11.09   11.34
  -8   1   4    2.67    9.88
  -8  -1   4    9.00   19.55
  -8   1   4   12.10   13.06
   8  -1  -4   -3.27   13.08
   8  -1  -4   -0.25    9.53
  -8  -1   4   -3.24   10.96
  -3   1  -8 1979.59   45.10
   3  -1   8 2003.87   46.44
  -3  -1  -8 2041.14   46.05
   3   1   8 1957.72   43.56
   3   1   8 1983.82   34.41
  -3  -1  -8 2045.61   40.58
   3  -1   8 2046.82   45.80
  -3   1  -8 2002.24   44.77
  -3   2   4  233.04   11.86
  -3  -2   4  222.85   21.91
   3  -2  -4  253.08   18.20
  -3  -2   4  240.79   14.60
   3   2  -4  214.53   22.17
   3  -2  -4  252.01   19.18
   3   2  -4  246.55   21.93
  -9   0   0 9770.04  125.33
  -9   0   010132.10  161.67
  -9   0   0 9760.56  124.94
   9   0   0 9533.44  142.20
   6  -1   513233.22  206.78
   6  -1   513526.80  168.68
  -6   1  -5  464.14    8.74
   6   1   513186.81  187.88
   6   1   512789.68  179.68
   6  -1   512967.18  191.09
   6   1   512458.67  169.49
   5   0 -10 3622.37   80.22
  -5   0  10 3446.41   64.29
   5   0 -10 3451.84   64.27
  -5   0  10 3525.14   65.24
  -1   2   5 9298.29  155.34
  -1  -2   5 9211.57  136.48
  -1  -2   5 9295.35  140.11
   1  -2  -5 9237.72  113.62
   1   2  -5 9251.50  152.80
   1  -2  -5 9419.83  143.18
   1   2  -5 9078.34  132.90
   6  -1  -8  835.92   27.88
  -6   1   8  796.45   38.45
  -6  -1   8  813.90   29.89
  -6  -1   8  836.90   29.38
  -6   1   8  809.63   38.29
   6   1  -8  830.18   29.66
   6  -1  -8  803.03   26.44
   6   1  -8  797.26   29.13
   4  -2   1 4986.04   79.76
   4  -2   1 5043.01   79.73
   4   2   1 4811.73   57.33
   4  -2   1 4981.62   78.56
  -4  -2  -1 4591.91   84.70
   4  -2   1 5028.67   79.45
  -4  -2  -1 4917.08   86.30
  -4  -2  -1 4940.22   58.30
  -4   2   3 7855.70  111.84
   4   2  -3 8001.23  117.09
   4  -2  -3 7979.79  121.65
   4  -2  -3 7912.78  115.30
  -4  -2   3 8168.42  141.49
  -4  -2   3 8119.54  118.32
  -4   2   3 8093.01  116.48
   4   2  -3 7971.63  124.98
   0   2   513166.44  195.16
   0  -2   513209.41  190.61
   0  -2  -513672.86  159.68
   0  -2   512844.19  185.80
   0   2  -513063.98  202.23
   0   2   512865.70  150.74
   0  -2  -512589.17  187.23
   0   2  -512844.63  183.71
  -2  -2  -429162.23  434.48
   2  -2   429327.86  422.42
  -2   2  -428342.60  399.59
   2  -2   429130.36  411.90
  -2   2  -427823.57  391.34
  -2  -2  -429181.92  419.78
   2   2   428980.69  419.29
   3  -2   328794.06  408.30
  -3   2  -328523.05  402.11
   3  -2   329013.67  412.66
  -3  -2  -328572.37  428.71
   3   2   328805.34  433.92
   3  -2   328548.51  405.93
   3  -2   328722.95  405.52
  -3  -2  -328138.46  407.35
   2  -2  -5    4.83    6.14
   2   2  -5    5.96   11.00
  -2   2   5   14.44    9.49
   2   2  -5   12.09   23.94
   2  -2  -5    8.49   14.11
  -2   2   5    3.49   14.47
  -2  -2   5    1.99   11.38
  -2  -2   5    9.71   24.88
  -9   0   5    5.74   13.32
  -9   0   5    1.67    8.86
   9   0  -5  -21.13   14.93
   9   0  -5    8.95    8.12
  -8  -1  -1  138.84   21.12
  -8  -1  -1  147.04   15.25
  -8   1  -1  132.95   20.22
   8  -1   1  100.85   32.60
  -8  -1  -1  121.30   15.35
   8   1   1   94.90   21.44
   7   1  -716677.91  241.17
   7   1  -716894.51  256.99
  -7  -1   716958.92  244.76
  -7   1   716873.94  247.40
  -7   1   716773.68  253.71
   7  -1  -716949.29  239.33
  -7  -1   717003.95  246.22
   7  -1  -717140.11  260.46
   8   1  -518677.77  280.31
   8   1  -518608.34  265.80
   8  -1  -518902.16  259.26
  -8   1   518588.38  249.41
  -8  -1   518930.56  280.36
   8  -1  -518316.43  265.31
  -8  -1   518523.83  265.46
   9   0   1   11.82   14.19
  -9   0  -1    0.69   12.88
  -9   0  -1    7.42    8.67
  -9   0  -1    4.90    8.33
   2   0  10    6.60   13.38
  -2   0 -10   38.87   14.94
  -2   0 -10   11.43   13.94
   2   0  10   21.99   22.65
  -5   1   9  904.65   29.71
   5   1  -9  898.11   31.30
   5  -1  -9  897.50   30.06
  -5  -1   9  881.93   31.20
  -5  -1   9  824.90   32.02
   5   1  -9  902.85   31.12
   5  -1  -9  894.54   27.95
  -5   1   9  873.99   38.90
  -1   2  -5 6811.15  115.56
   1   2   5 7043.64  129.50
  -1   2  -5 6738.22  104.15
  -1  -2  -5 6970.99  112.74
   1  -2   5 6909.83  105.77
  -2   0  11   -3.63   13.58
   2   0 -11   -8.62   25.97
  -2   0  11    2.00   12.06
   2   0 -11   -6.50   14.06
  -4  -2  -221656.42  316.97
   4  -2   222542.98  313.76
   4  -2   222699.39  321.18
   4  -2   222365.76  318.74
  -4  -2  -222237.12  340.64
   4  -2   222251.77  303.86
  -2   1  -9 5372.57   94.78
  -2   1  -9 5476.95   91.27
   2  -1   9 5523.61   86.44
   2   1   9 5384.38   78.83
  -2  -1  -9 5331.07   90.08
  -2  -1  -9 5555.03   87.51
   2  -1   9 5458.14   91.98
   2   1   9 5400.11   89.58
   5   0   823958.70  344.11
   5   0   825217.19  345.89
   5   0   825111.79  367.36
  -5   0  -824401.34  347.28
  -4  -2   4  267.12   24.04
  -1   0  11  -11.42   21.81
  -1   0  11    0.93   14.73
   4  -2  -4  273.01   22.45
  -4  -2   4  312.64   24.45
  -4   2   4  313.17   22.65
  -3   2   520368.96  291.00
   4   2  -4  235.34   24.75
   3   2  -519901.69  287.91
   3   2  -520080.42  310.72
   1   0 -11    1.46   12.46
   1   0 -11    3.71   14.43
   3  -2  -520560.16  293.42
   4  -2  -4  287.28   18.42
  -3   2   519774.62  264.34
   4   2  -4  262.08   22.84
  -3  -2   520804.24  302.15
  -4   2   4  300.51   27.98
   3  -2  -520007.15  272.69
  -3  -2   519736.38  285.73
  -7   0   9    1.66   13.71
  -7   0   9    1.71   12.84
   7   0  -9   -3.13   13.60
   7   0  -9   23.12   15.93
  -3   0  11    3.49   24.59
   3   0 -11    2.46   15.22
  -3   0  11    7.81   15.95
   3   0 -11    5.87   13.60
   7  -1   4 8737.94  148.50
  -7   1  -4 9016.41  100.15
   7  -1   4 8996.57   99.47
   7   1   4 8452.71  126.72
   7  -1   4 8663.54  133.27
   7   1   4 8316.24  116.13
   7   1   4 8801.87  129.05
  -7  -1  -4 8602.47  126.17
  -7  -1  -4 8634.25  127.50
  -2  -1  1014521.82  214.53
  -2   1  1014415.90  214.13
  -2  -1  1014562.59  212.88
   2  -1 -1014828.08  218.73
   2  -1 -1014100.46  209.36
   2   1 -1014047.12  207.09
  -2   1  1014270.94  226.28
   2   1 -1014570.44  227.64
   6   0   7    0.59    8.54
  -6   0  -7    0.81    7.82
   6   0   7   11.91   20.40
   6   0   7   13.45   12.10
   8   0   4  420.42   22.19
   8   0   4  454.38   17.50
  -8   0  -4  436.22   17.93
  -8   0  -4  440.26   17.84
  -8   0  -4  429.82   22.56
   1   1 -10 1314.66   36.49
   1  -1 -10 1340.72   39.32
   1  -1 -10 1351.28   40.10
  -1   1  10 1319.69   30.03
  -1   1  10 1303.56   38.78
  -1  -1  10 1328.28   37.61
   1   1 -10 1381.20   38.46
  -1  -1  10 1592.74   58.10
  -5  -2   113753.50  181.28
  -5   2   113526.78  203.91
   5   2  -112762.37  166.10
   5  -2  -113611.91  194.66
   5   2  -113693.77  220.38
  -5  -2   113313.36  199.93
   5  -2  -113664.06  190.44
  -5  -2   113727.80  218.50
   5  -2  -113657.21  184.96
  -3  -1  10   27.23   33.20
   3   1 -10   63.84   18.66
  -3   1  10   59.74   14.16
   3   1 -10   59.96   18.91
  -3  -1  10   42.79   32.08
  -3   1  10   52.35   19.60
   3  -1 -10   48.95   19.44
  -9   0   6 3754.90   68.73
  -9   0   6 3608.43   70.31
   9   0  -6 3741.82   70.12
   4   0   9    7.80   20.39
  -4   0  -9    4.82   16.69
  -4   0  -9   -0.21   10.85
   4   0   9    4.97   11.04
   6   0 -10  332.54   36.15
   8   0  -811104.90  172.42
  -8   0   810793.38  159.12
   6   0 -10  295.24   38.31
  -8   0   811023.85  166.73
   8   0  -810997.79  183.01
  -6   0  10  255.45   23.36
  -6   0  10  278.67   23.97
   8   1   2 3038.01   51.27
  -8  -1  -2 3092.01   54.45
  -8  -1  -2 3217.38   60.92
   8  -1   2 3070.50   60.19
  -8   1  -2 3145.41   61.35
  -8  -1  -2 3139.19   55.36
   5  -2  -2  209.01   12.74
   5  -2  -2  221.12   25.73
  -5   2   2  204.32   12.91
   5   2  -2  218.11   11.56
  -5  -2   2  203.39   11.15
  -5  -2   2  230.24   22.25
   5  -2  -2  237.55   12.72
   5   2  -2  242.23   22.67
  -5   2   2  202.43   16.39
  -5  -2   010358.21  132.48
  -5  -2   010090.76  155.73
  -5  -2   0 9882.91  153.15
   5  -2   010402.12  151.04
   5   2   010076.50  130.71
   5  -2   010168.21  137.16
   5  -2   010356.64  163.21
   5  -2   010338.79  138.79
   3  -2   4  457.61   24.76
   0   0 -11   21.32   17.22
   3  -2   4  483.74   24.67
  -3   2  -4  457.63   18.46
   0   0  11    8.09   15.18
   0   0 -11   22.90   15.27
   3  -2   4  464.34   25.56
  -3  -2  -4  454.13   29.60
   0   0  11    4.43   14.19
  -3  -2  -4  506.10   47.68
   3   2   4  517.09   48.30
   5   1   7 6511.64   93.00
   5  -1   7 6764.77   91.63
   5  -1   7 6913.06  125.62
   5  -1   7 6643.54  108.30
  -5  -1  -7 6816.65  120.04
   5   1   7 6743.38  105.12
  -5   1  -7 6573.45   89.78
   5   1   7 6530.93   99.82
  -8   1   6  592.48   40.06
  -8  -1   6  493.32   25.26
   8   1  -6  555.82   25.91
   8  -1  -6  512.08   41.89
  -8   1   6  537.21   19.02
   8   1  -6  536.10   25.20
  -8  -1   6  559.03   39.41
   8  -1  -6  532.35   18.23
  -1   2   611989.34  195.26
   1  -2  -612312.11  157.27
  -1  -2   611874.01  176.49
   1  -2  -612127.91  196.73
  -1  -2   611793.19  174.23
   1   2  -611774.41  172.78
   1   2  -611864.84  178.89
   4   0 -11   -7.41   14.38
  -4   0  11    7.81   16.33
  -4   0  11    5.23   14.82
   4   0 -11   -1.66   15.15
   0   1 -1045508.32  654.14
   0  -1  1046421.28  665.21
   0   1 -1045522.57  658.11
   0  -1 -1045870.45  681.90
   0  -1 -1046004.80  656.02
   0   1  1045761.20  663.36
   0   1  1045197.42  644.99
   0  -1  1046029.57  668.55
  -2   2  -5 5269.10   82.51
  -9   0  -216893.66  255.82
  -2  -2  -5 5209.28   90.53
  -2   2  -5 5290.33   86.90
  -9   0  -216890.29  217.10
  -9   0  -216428.60  215.30
   9   0   216152.69  233.46
   2  -2   5 5503.92   94.43
   2   2   5 5407.64   93.56
   2  -2   5 5540.16   90.13
   7   0   6  407.58   14.08
  -7   0  -6  508.00   16.12
   7   0   6  439.99   33.25
   7   0   6  408.83   21.76
   5   2  -3   21.95   13.80
   5  -2  -3    9.86    9.29
  -5  -2   3   10.13    8.20
   5   2  -3    7.95   16.08
   5  -2  -3    1.39   10.34
  -5   2   3    3.10    9.06
  -5   2   3    5.59   10.17
  -5  -2   3   -5.78   25.40
   4   1   814233.99  194.63
   2  -2  -634106.39  460.14
  -4   1  -814531.67  206.84
   2   2  -633113.97  481.36
   4  -1   814489.93  214.06
  -4  -1  -814443.20  211.15
  -2  -2   632282.75  470.86
   4   1   813971.72  192.34
   4   1   813990.25  203.40
   2   2  -632792.19  465.87
  -2   2   632542.62  437.36
  -4   1  -814691.23  229.43
   4  -1   814468.04  205.13
  -2  -2   632807.70  473.56
   2  -2  -633249.63  480.21
  -2   2   632960.86  474.31
   0  -2  -6 2903.67   36.38
   0   2  -6 2697.40   52.99
   0  -2   6 2879.41   68.89
   0   2   6 2699.22   57.62
   0  -2  -6 2820.41   59.22
   0   2  -6 2767.70   53.92
   0  -2   6 2903.64   67.60
  -4  -2  -348892.91  711.52
   4   2   348950.43  715.28
  -4  -2  -347692.54  697.23
   4  -2   349984.63  710.40
   4  -2   349692.68  719.54
  -4   2  -349127.68  691.84
   4  -2   349453.81  717.81
   6  -1   621416.74  277.90
   6  -1   620289.72  295.16
  -6  -1  -620350.41  290.23
   6  -1   620269.54  295.92
  -6   1  -621011.15  269.07
   6   1   620087.47  282.92
   6   1   620684.17  293.69
   6   1   620086.49  284.26
  -4   2   512817.64  177.20
  -4  -2   512847.25  180.71
  -4  -2   512692.33  190.69
   4  -2  -512584.88  176.75
   4   2  -512303.77  176.57
   4  -2  -513065.06  189.27
  -4   2   513115.65  201.22
   4   2  -512552.35  189.12
  -4  -1  1022311.40  324.37
  -4   1  1021646.96  324.91
   4   1 -1021625.01  315.26
   4  -1 -1022406.50  322.70
  -4   1  1022165.54  336.94
   4   1 -1022294.11  323.10
  -4  -1  1022037.72  321.16
   4  -1 -1022158.41  334.67
  -5  -2  -1 3098.77   62.76
   5  -2   1 3140.78   53.01
   5   2   1 3042.94   40.83
   5  -2   1 3146.81   46.79
  -5  -2  -1 3089.29   61.97
  -5  -2  -1 3116.30   41.23
   5  -2   1 3128.98   57.61
   7   1  -8 5965.27   99.12
   7   1  -8 5953.40   98.25
  -7  -1   8 5964.56  113.31
   7  -1  -8 6068.23   99.34
  -7   1   8 5930.04  109.91
  -7   1   8 5872.28   92.79
   7  -1  -8 5929.26   93.64
  -7  -1   8 5920.98   98.68
   6  -1  -9 1012.68   31.30
  -6   1   9 1006.80   45.22
  -6   1   9  974.63   30.18
   6  -1  -9 1011.93   31.13
   6   1  -9  962.24   48.80
  -6  -1   9  989.46   34.79
   6   1  -9  983.21   49.01
  -6  -1   9 1051.61   49.15
   3   0  10 1325.75   46.74
  -3   0 -10 1352.65   47.53
   3   0  10 1309.49   33.92
  -3   0 -10 1334.03   34.57
  -3  -2   627359.53  398.37
   3  -2  -628833.05  396.60
   3   2  -627400.71  400.09
   3   2  -627382.39  418.05
  -3   2   627784.08  399.01
  -3   2   627640.52  380.09
   3  -2  -628283.62  406.39
  -3  -2   627552.72  416.77
  -9  -1   2 7591.54  114.09
   9   1  -2 7559.89  125.50
   9  -1  -2 7318.84  118.59
   9  -1  -2 7849.49   93.55
  -9   1   2 7614.92  134.70
  -9   1   2 7482.70   89.88
  -9  -1   2 7388.75  112.21
   9   1  -2 7347.70  125.12
  -1  -2  -6 8805.74  139.42
   1  -2   6 8707.24  129.65
   1  -2   6 8940.48  137.04
   1   2   6 8761.88  155.24
  -1   2  -6 8599.79  141.09
  -1   2  -6 8630.67  131.43
  -5   2   4 4322.26   78.47
  -5  -2   4 4410.77   68.33
  -5  -2   4 4426.85   79.56
  -5   2   4 4347.71   79.01
   5   2  -4 4348.02   78.66
   5  -2  -4 4339.69   69.92
   5   2  -4 4332.54   67.23
   5  -2  -4 4323.92   69.66
  -9  -1   3  990.23   41.15
   9   1  -3  890.77   29.27
   9  -1  -3  931.19   19.32
   9  -1  -3 1037.87   49.16
   9   1  -3  971.99   30.23
  -9   1   3  897.04   32.37
  -9  -1   3 1013.58   40.87
  -9   1   3  903.78   19.56
  -1   0 -11   13.30   14.82
   1   0  11   -1.31   25.04
   1   0  11   12.54   14.42
  -1   0 -11   -0.63   13.08
  -3   1  -9  388.47   25.91
   3   1   9  414.82   25.15
  -3   1  -9  403.37   18.88
   3  -1   9  393.66   29.34
   3   1   9  393.93   16.37
   3  -1   9  410.19   26.35
  -3  -1  -9  392.51   26.56
  -3  -1  -9  413.62   15.96
  -1  -1 -1017083.89  235.10
   1  -1  1016731.91  250.01
  -1  -1 -1016843.27  249.12
  -1   1 -1016899.53  249.78
   1   1  1016678.25  235.05
   1   1  1016822.12  248.33
  -1   1 -1016774.18  254.98
   1  -1  1017032.36  244.39
   9   1  -1  298.70   19.17
  -9  -1   1  290.08   18.80
  -9   1   1  302.67   24.61
  -9  -1   1  295.46   18.89
   9  -1  -1  356.80   26.10
   9   1  -1  417.48   20.79
  -9  -1   1  418.42   29.60
  -5   0  11    4.71   23.74
   5   0 -11    0.25   20.08
   9   0  -7   10.83   16.24
   9   0  -7   -1.82   17.76
  -5   0  11    0.97   14.87
  -9   0   7    8.46   14.41
   5   0 -11    0.13   11.99
  -9   0   7   -6.26   18.65
   8   1   3 1406.52   39.66
  -8  -1  -3 1475.10   45.22
   8  -1   3 1510.53   56.13
  -8  -1  -3 1463.40   44.38
  -8  -1  -3 1515.33   39.68
   5  -2   2 2039.83   39.17
   5   2   2 1951.18   25.27
  -5  -2  -2 1969.03   65.73
  -5  -2  -2 1977.32   65.53
  -5  -2  -2 2042.97   25.98
   5  -2   2 2064.22   44.63
   5  -2   2 2038.62   33.16
   5  -2   2 1997.95   44.67
  -7  -1  -5  256.85   18.37
   7   1   5  250.28   14.41
   7  -1   5  241.28   23.87
   7  -1   5  235.34   22.58
   7   1   5  233.95   21.13
  10   0  -2 5799.33   80.50
  -7  -1  -5  232.29   29.46
 -10   0   2 5832.22  109.15
 -10   0   2 5488.10   76.23
   7   1   5  230.96   18.44
  10   0  -2 5742.25  110.83
   7  -1   5  251.56    8.70
 -10   0   3    5.31   13.06
 -10   0   3    9.11   15.13
  10   0  -3    2.22   15.91
  10   0  -3    9.91    7.56
  -9   1   4 9404.27  128.05
   9  -1  -4 9691.66  125.08
   9   1  -4 9492.36  153.59
  -9  -1   4 9390.14  152.02
   9   1  -4 9214.44  141.21
   9  -1  -4 9532.51  147.71
  -9   1   4 9355.64  145.01
  -9  -1   4 9494.86  141.88
  -8   1   7  109.50   30.95
  -8   1   7  103.15   14.56
   8  -1  -7  125.76   20.12
  -8  -1   7  101.91   31.31
  -8  -1   7   96.26   19.40
   8  -1  -7   89.93   13.90
   8   1  -7  123.01   18.94
   8   1  -7  125.27   20.13
  -8   0  -5    3.50    6.64
   8   0   5   29.44   13.56
   8   0   5    2.56   11.02
   8   0   5   -0.01   13.19
  -3   2  -510205.38  146.11
  -9  -1   0 6477.93   98.57
   3   2   510652.48  180.77
   9   1   0 6133.40   95.29
   3  -2   510418.64  156.77
  -9  -1   0 6382.59   98.62
  -9   1   0 6503.42  106.88
  -3  -2  -510492.51  178.26
   9  -1   0 6170.64  104.33
   3  -2   510498.91  156.52
   3  -2   510484.24  158.49
  -9  -1   0 6290.30   97.76
  -9   0  -3    2.18    7.34
 -10   0   1    3.47   10.46
 -10   0   1  -10.19   15.11
  10   0  -1   10.46    6.27
  10   0  -1    7.91   26.18
 -10   0   1   12.49    5.90
   9   0   3    9.26   14.25
  -9   0  -3    3.74   10.76
  -9   0  -3   -4.34    7.28
   5   1 -10 9176.72  160.37
   5  -1 -10 9559.53  156.97
   5  -1 -10 9144.77  156.53
   5   1 -10 9257.10  145.88
  -5   1  10 9242.27  139.69
  -5   1  10 9140.94  142.71
  -5  -1  10 9373.88  161.89
  -5  -1  10 9087.22  159.72
  10   0  -4 5026.54   88.11
 -10   0   4 5029.70   75.05
 -10   0   4 5107.18   87.80
  10   0  -4 5114.99   74.89
  -4  -2  -4 1086.34   37.29
  -4  -2  -4 1032.80   37.57
   4   2   4 1026.83   37.10
   4  -2   4 1033.12   23.49
   4  -2   4 1027.61   22.52
  -4   2  -4 1021.92   30.04
   4  -2   4 1083.54   33.36
   4  -2   4 1057.60   33.39
  -7   0  10  912.62   33.56
   7   0 -10 1006.02   47.10
  -7   0  10  971.04   50.87
   7   0 -10  981.78   51.78
   8   0  -9    2.91   12.56
  -8   0   9   -0.79   13.86
   8   0  -9    3.15   26.35
  -8   0   9   17.67   25.33
   4   2  -6 1244.25   32.23
  -4   2   6 1294.38   35.49
  -4   2   6 1271.01   34.52
   4  -2  -6 1237.40   35.01
  -4  -2   6 1259.61   33.55
   4   2  -6 1239.48   39.56
   4  -2  -6 1295.55   28.47
  -4  -2   6 1292.57   41.76
  -6  -2   1  292.28   17.32
   5   2  -5 2176.16   42.46
   5  -2  -5 2141.62   43.11
   5  -2  -5 2161.72   41.43
  -5   2   5 2141.02   43.15
  -6  -2   1  352.46   26.22
  -6   2   1  293.71   20.22
   6   2  -1  332.64   26.29
   5   2  -5 2160.23   51.32
  -5  -2   5 2201.77   42.48
  -6  -2   1  329.78   26.71
   6  -2  -1  263.44   20.60
  -5  -2   5 2098.70   50.24
   6  -2  -1  286.20   17.53
   6   2  -1  299.75   17.36
   6  -2  -1  277.23   11.76
  -5   2   5 2129.64   41.14
  -6  -2   2  276.78   12.82
   1  -2  -7   10.01    8.60
   6   2  -2  300.49   38.78
  -1   2   7    1.02   16.60
  -1  -2   7   12.00   24.20
  -6   2   2  281.95   19.22
   1   2  -7    2.76   14.81
   1   2  -7   30.67   23.53
  -6   2   2  301.43   12.80
  -1   2   7    9.79    4.72
   6  -2  -2  325.56   19.90
   1  -2  -7   17.55   28.13
   6  -2  -2  312.18   12.81
  -6  -2   2  305.93   38.43
  -6  -2   2  339.90   38.85
   6   2  -2  290.45   13.34
   6  -2  -2  299.08   12.87
  -1  -2   7   27.22   24.82
  -2   2  -6 1690.07   40.38
  -2  -2  -6 1671.29   45.02
   2  -2   6 1654.58   35.60
   2   2   6 1703.87   44.95
  -2   2  -6 1621.79   45.37
   2  -2   6 1700.40   41.17
  -2   2   7 7510.38  120.61
  -2  -2   7 7734.01  123.08
   2  -2  -7 7924.96  105.08
   2  -2  -7 7766.24  125.57
   2   2  -7 7429.56  117.30
  -2   2   7 7605.52  105.47
   2   2  -7 8046.72  145.37
  -2  -2   7 7600.19  120.30
   9  -1  -5   71.37    9.24
   9  -1  -5   62.81   19.48
  -9  -1   5   52.27   16.81
  -9   1   5   68.79   18.57
   9   1  -5   54.29   16.77
  -9   1   5   34.52   15.10
 -10   0   0 4036.00   55.59
 -10   0   0 3965.17   54.41
 -10   0   0 4028.58   72.56
  10   0   0 3794.66   69.50
   6   0   8 5763.27   93.72
  -6   0  -8 5632.69   84.90
   6   0   8 5822.01   95.00
   6   0   8 5487.20   91.13
   6  -2   0 6139.90   82.59
  -6   2   0 6142.01   98.37
  -6  -2   0 6245.49   85.04
  -6  -2   0 5961.63  101.90
   6  -2   0 6394.94   90.50
   6   2   0 6138.45   85.84
  -6  -2   0 6049.89  102.24
   6  -2   0 6212.88   99.54
   0   2  -712669.67  188.25
   0  -2  -713332.05  161.66
   0  -2  -712645.92  192.45
   0   2  -712533.45  188.66
   0   2   712586.66  191.25
   0  -2   712791.04  188.61
   0  -2   712831.26  193.33
   6   2  -3   49.09   17.70
   6   2  -3   70.95   20.09
   6  -2  -3   50.47   14.88
  -6  -2   3   50.27   19.27
   6  -2  -3   73.96   10.85
  -6  -2   3   54.24   16.82
  -6   2   3   43.95   23.03
  10   0  -5    4.52    8.99
  10   0  -5    2.66   16.36
  -5   0  -9   -0.79   10.74
 -10   0   5   -0.95    8.86
 -10   0   5   -2.50   14.41
  -5   0  -9    8.06   12.67
   5   0   9   15.76   23.99
   5   0   9    6.24   18.82
  -9   1  -1 5847.81   99.03
   9   1   1 5698.63   99.90
  -9  -1  -1 5740.30  100.40
  -9  -1  -1 5766.73   90.22
  -9  -1  -1 5936.40   91.23
   9  -1   1 5744.12   98.35
  -2  -1 -1014228.66  230.44
  -2   1 -1013991.42  209.80
   2  -1  1013784.67  208.23
  -2  -1 -1014380.22  207.55
  -2   1 -1013790.53  201.96
   2  -1  1014048.86  202.84
   2   1  1013613.61  193.88
   2   1  1014003.30  209.51
  -2   0 -11   14.18   15.46
  -2   0 -11    9.88   13.78
   2   0  11    4.08   23.63
   2   0  11   11.10   23.23
   5  -2   3  299.37   11.70
  -5  -2  -3  309.37   39.34
   5  -2   3  310.62   22.15
   5  -2   3  304.95   11.93
  -5  -2  -3  264.62   25.56
   5  -2   3  281.15   22.41
   5   2   3  214.36   25.13
   2  -1 -11 6219.92  122.17
  -2   1  11 6196.40  121.18
  -2   1  11 6104.90   96.13
   2   1 -11 6355.13  105.95
   2  -1 -11 6306.16  108.25
  -2  -1  11 6470.83  108.60
  -2  -1  11 6270.39  104.91
   2   1 -11 6190.46  103.50
   2   0 -12 1228.38   40.42
   2   0 -12 1631.63   41.52
  -2   0  12 1314.75   38.92
  -2   0  12 1295.44   58.87
   6   0 -11   -1.17   12.60
  -6   0  11   10.67   16.19
   6   0 -11    2.43   19.40
  -6   0  11   -1.93   15.95
   3  -2  -7 2422.24   47.71
  -3   2   7 2421.30   53.07
  -3  -2   7 2387.08   54.19
  -3  -2   7 2398.49   50.61
  -3   2   7 2393.99   46.08
   3   2  -7 2340.85   72.09
   3   2  -7 2343.80   62.28
   3  -2  -7 2382.99   52.73
   5  -1   8   88.25   11.51
  -5  -1  -8  113.19   20.03
   5  -1   8   82.60   21.67
   7   0   7    8.31   12.88
  -5   1  -8  106.48   18.23
   5   1   8  106.19   19.31
   5  -1   8  102.84   35.66
   5   1   8  114.80   12.05
  -7   0  -7   -0.50    7.46
   7   0   7   -2.65   13.15
   5   1   8   94.30   18.58
   7   0   7    4.54    8.18
  -1   1  11 1610.68   46.88
  -1  -1  11 1540.12   41.35
   1   1 -11 1498.79   40.27
   1  -1 -11 1548.19   44.00
   1   1 -11 1552.60   42.69
  -1  -1  11 1541.02   43.77
  -1   1  11 1518.75   43.77
   1  -1 -11 1506.76   44.29
  -3   0  1219838.13  293.91
   7   1  -9 3016.74   78.28
  -3   0  1220439.06  314.75
  -7  -1   9 2881.42   59.63
   7  -1  -9 2929.33   58.82
   7  -1  -9 2973.18   70.02
  -7  -1   9 2868.90   60.29
  -7   1   9 2804.07   56.29
   3   0 -1220688.87  301.57
  -7   1   9 2858.77   56.58
   3   0 -1219608.12  290.94
   7   1  -9 2977.12   61.01
  -3   1  11  622.86   31.76
  -3  -1  11  679.24   48.92
   3  -1 -11  640.83   32.43
   3   1 -11  675.73   31.05
  -3  -1  11  751.55   49.31
  -3   1  11  667.69   36.90
   3  -1 -11  713.77   36.80
  -9   0   8  247.37   24.93
  -9   0   8  237.14   21.10
   9   0  -8  258.48   26.20
   3   1 -11  719.66   47.61
   9   0  -8  264.68   29.98
  -1   0  1237940.32  550.82
  -1   0  1237426.57  544.44
   6  -1   7 1322.38   56.57
   6  -1   7 1312.60   29.67
   6   1   7 1260.37   35.84
   6   1   7 1330.30   35.02
   1   0 -1238386.35  553.07
   6   1   7 1267.35   28.07
  -6   1  -7 1250.60   22.81
  -6  -1  -7 1240.55   34.93
   6  -1   7 1274.14   39.06
   1   0 -1237284.90  545.33
   8   1   410583.56  155.46
   6   2   1 2324.07   37.08
  -8  -1  -410346.86  152.38
   8  -1   410613.93  179.37
   6  -2   1 2429.03   50.11
  -6  -2  -1 2302.61   53.95
  -8  -1  -410884.46  154.01
  -8  -1  -410392.90  151.39
   6  -2   1 2434.44   63.12
   8  -1   410671.98  178.30
  -6  -2  -1 2365.50   53.75
  -6  -2  -1 2420.15   36.64
   6  -2   1 2386.34   35.34
   8   1   410455.56  159.76
   6  -2   1 2399.17   35.47
  -6   2   4 6472.65  111.27
  -6  -2   4 6590.11   97.87
  -6   2   4 6668.37  106.12
   6  -2  -4 6444.48  101.50
   6   2  -4 6483.54   96.05
  -6  -2   4 6575.74  110.19
   6   2  -4 6523.10  109.73
   6  -2  -4 6601.00   97.34
  -1  -2  -7  324.95   26.91
  -1   2  -7  321.67   23.23
  -4   0 -1014128.80  218.09
   4   0  1013899.62  199.95
  -4   0 -1013591.62  198.07
   1  -2   7  427.97   38.33
  -1  -2  -7  315.33    7.21
   1  -2   7  339.45   21.42
  -1   2  -7  314.75   20.21
   1   2   7  314.70   27.32
   4   0  1013963.64  219.09
  10   0   1  -22.81   18.33
 -10   0  -1   -0.82    8.59
 -10   0  -1    3.89    5.19
 -10   0  -1    2.29   13.60
  -9  -1   6   73.22   17.66
   9  -1  -6   69.01   20.67
   9   1  -6   83.80   17.58
  -9   1   6   84.13   19.93
   9  -1  -6   78.04   11.36
  -9  -1   6  102.12   18.89
   9   1  -6   72.51   19.34
  -9   1   6   92.47   12.44
   4   1   9 1637.44   42.13
  -4   1  -9 1679.28   35.20
   4   1   9 1654.95   32.76
  -4  -1  -9 1723.87   44.36
   4  -1   9 1657.50   34.59
  -4  -1  -9 1685.18   32.30
   4  -1   9 1704.54   45.77
  -4   1  -9 1661.79   44.42
   6   1 -1017907.51  265.95
   6  -1 -1017986.65  277.31
  -8   1   8 5477.63   88.13
  -6   1  1018143.59  263.60
  -6   1  1017905.20  277.57
   8  -1  -8 5370.59   85.74
  -6  -1  1018122.90  268.69
  -6  -1  1017567.92  261.71
   6   1 -1018067.66  267.20
   8   1  -8 5508.94  108.48
   8  -1  -8 5379.20   92.75
  -8  -1   8 5405.75   93.44
   6  -1 -1017884.92  262.83
   8   1  -8 5467.22   94.45
  -8  -1   8 5497.66   93.81
  -8   1   8 5388.56  107.89
  -5  -2   615758.41  237.19
  -5   2   616243.62  235.20
  -5  -2   615859.49  230.31
   5  -2  -616040.63  230.31
  -5   2   615320.82  220.45
   5  -2  -615939.64  234.62
   5   2  -616056.03  241.40
   5   2  -615862.77  239.24
 -10   0   634467.59  503.37
  10   0  -634873.03  503.65
 -10   0   635449.36  513.53
  10   0  -634279.75  502.03
   4   0 -1211405.68  178.15
  -4   0  1211871.90  182.40
  -4   0  1211441.34  177.99
   4   0 -1211896.47  202.66
   0   1  11 5138.33   93.39
  -9   0  -4  255.28   16.40
   0  -1 -11 5181.36   90.61
   0  -1 -11 5097.08   93.71
  -9   0  -4  286.73   21.66
   0   1 -11 5244.89  107.27
   9   0   4  239.56   21.14
   0  -1  11 5197.10   92.25
  -9   0  -4  272.64   15.85
   0   1 -11 5329.50  103.83
   0  -1  11 5290.14  105.33
   0   1  11 5080.12   81.28
   4  -2   5 3195.30   62.16
  -4   2  -5 3045.48   49.08
   4   2   5 3164.04   64.18
  -4  -2  -5 3078.87   63.59
  -4  -2  -5 3185.69   64.81
   4  -2   5 3203.14   62.59
   4  -2   5 3069.37   49.21
  -4  -1  11 1714.32   46.70
  -4   1  11 1604.11   61.72
  -4   1  11 1638.58   39.48
  -4  -1  11 1639.57   45.92
   4   1 -11 1672.92   45.52
   4  -1 -11 1658.36   39.68
   4   1 -11 1648.90   46.40
   4  -1 -11 1676.84   45.20
  -3  -2  -6  694.25   50.54
  -3   2  -6  706.75   21.72
   3   2   6  741.01   33.89
  -3   2  -6  687.49   28.20
   3  -2   6  778.46   44.77
   3  -2   6  735.27   22.02
   0   0  12 6512.60  109.42
   0   0 -12 7118.27  115.45
   9   1   2   32.36   20.83
  -9  -1  -2   19.21   12.34
   0   0  12 7302.67  134.90
  -9   1  -2   15.19   18.01
  -9  -1  -2   -1.38   18.76
   9  -1   2   16.15   18.31
   0   0 -12 6523.48  126.78
  -9  -1  -2   20.48   20.32
   7   1   6  354.16   23.73
   7  -1   6  325.37    9.09
   7   1   6  304.03   15.92
   7   1   6  310.20   20.68
   7  -1   6  334.94   25.56
  -7  -1  -6  336.83   21.14
   7  -1   6  336.50   25.84
  -4   2   7 6138.21   90.79
   4  -2  -7 6365.14   94.41
   4   2  -7 6362.77  107.16
  -4  -2   7 6523.76  125.32
   4  -2  -7 6334.90  104.44
   4   2  -7 6128.85   99.26
  -4   2   7 6403.62  118.08
  -4  -2   7 6331.40  101.33
  -8   0  -6 4486.27   72.58
  -6  -2  -2 5573.27   96.06
  -6  -2  -2 5752.01   73.71
   8   0   6 4454.49   77.79
   8   0   6 4543.31   65.80
   6  -2   2 5611.78   74.43
  -6  -2  -2 5655.60  113.01
   8   0   6 4330.95   76.54
   6  -2   2 5655.59  107.83
   6  -2   2 5620.39   74.45
   6  -2   2 5655.88   94.54
   6   2   2 5491.46   71.29
  -6   2   5   26.40   12.77
  -5   2  -4  261.59   11.36
   5  -2   4  286.94   23.20
  -6  -2   5   28.64   20.43
   6   2  -5   23.26   20.12
   6  -2  -5   33.87   20.33
   5  -2   4  270.21   11.79
   6  -2  -5   32.35   21.86
  -5  -2  -4  270.66   25.46
   5   2   4  251.11   40.73
  -6   2   5   37.92   13.85
   5  -2   4  278.90   22.62
   5  -2   4  268.27   16.51
  -5  -2  -4  268.78   39.75
   6   2  -5    4.70   19.19
  -6  -2   5   30.52   13.03
  -2   2  -7 6177.66  116.45
   2   2   7 6097.08  105.42
   2  -2   7 6345.23  119.50
  -2   2  -7 6082.05  105.74
  -2  -2  -7 6084.49  105.12
   2  -2   7 6089.08  106.55
   3  -1  1011857.49  183.89
   8   0 -1014511.18  238.48
  -3  -1 -1011790.43  168.25
   3  -1  1012078.79  174.45
  -8   0  1014251.55  215.94
  -3   1 -1012012.39  175.41
  -3   1 -1012069.57  200.98
  -3  -1 -1012081.98  185.71
   3   1  1012168.36  183.27
  -8   0  1014250.87  229.20
   8   0 -1014686.87  232.61
   3   1  1012223.87  200.52
  -1  -2   8 1675.84   42.53
   1   2  -8 1669.39   56.64
   1  -2  -8 1620.59   63.85
  -1   2   8 1760.03   46.48
  -1   2   8 1668.14   30.25
   1   2  -8 1660.08   56.55
  -1  -2   8 1730.84   43.37
   1  -2  -8 1776.13   32.43
   2   2  -8  901.73   48.87
  -2   2   8  828.50   23.57
   2  -2  -8  825.60   34.43
  -2  -2   8  831.58   31.21
   2   2  -8  842.58   30.01
  -2   2   8  824.94   33.81
   2  -2  -8  883.59   19.46
  -2  -2   8  786.67   32.07
 -10   0  -211533.01  188.07
  10   0   210678.15  162.59
 -10   0  -210964.29  141.55
 -10   0  -211383.58  152.03
   3   0  11   -7.57   13.18
  -3   0 -11    9.53   14.48
   3   0  11    0.58   13.64
  -3   0 -11    4.68   14.22
  -5   0  1232401.06  475.40
   5   0 -1232649.59  476.23
   5   0 -1231228.41  458.70
  -5   0  1232244.66  472.97
  -1   1 -11  498.09   25.63
   1  -1  11  539.72   40.86
  -1  -1 -11  508.71   29.63
  -1  -1 -11  520.15   31.44
   1   1  11  513.89   21.68
   1  -1  11  518.72   49.55
  -1   1 -11  517.57   29.92
   1   1  11  543.77   31.55
  -9   1   7   17.36   18.15
  -9  -1   7   13.81   17.28
   9  -1  -7   17.82   18.68
  -9  -1   7   24.39   17.02
   9  -1  -7    3.11   31.54
   9   1  -7   32.28   16.87
   9   1  -7   26.23   18.29
  -9   1   7   30.64   12.20
  -5  -1  11 2653.88   79.17
  -5   1  11 2643.20   54.35
   5  -1 -11 2618.35   57.74
   5   1 -11 2696.25   59.29
   5   1 -11 2658.97   59.75
  -5   1  11 2635.82   58.53
  -5  -1  11 2633.88   77.01
   5  -1 -11 2692.18   55.07
   7   0 -11    0.66   14.27
   7   0 -11    2.79   16.05
  -7   0  11  -15.09   28.09
  -7   0  11   14.42   17.59
   7  -2  -2  194.62   15.36
  -7   2   2  195.49   31.93
   7  -2  -2  197.95   20.24
  -7  -2   2  173.20   12.42
  -7   2   2  190.73   15.56
  -7  -2   2  198.75   23.67
   7   2  -2  181.62   23.95
   7   2  -2  156.88   12.82
  -7  -2   2  169.78   23.85
   7  -2  -2  171.19   10.01
  10   0  -7  -30.72   23.28
  10   0  -7   -9.67   20.73
 -10   0   7   -2.49   21.12
 -10   0   7  -10.68   18.83
  -7  -2   1 2021.87   40.42
   0   2  -8 2828.60   58.61
  -7  -2   1 2005.26   49.43
   7   2  -1 2065.61   41.94
   0   2   8 2896.75   80.50
   0  -2   8 2863.34   60.50
   7  -2  -1 2108.95   36.81
  -7   2   1 1994.21   45.84
   7  -2  -1 1997.23   45.81
   0  -2  -8 2964.02   42.64
   0   2  -8 2824.90   57.03
   0  -2  -8 2862.57   62.91
  -7  -2   1 2069.02   50.38
   7  -2  -1 2034.63   31.42
   7   2  -1 2054.02   50.96
   0  -2   8 2898.45   71.98
  -1   0 -1211719.18  176.92
  -1   0 -1211448.16  176.41
   1   0  1211466.13  176.86
   1   0  1211605.22  176.85
  10   1  -2 8929.32  138.84
 -10  -1   2 9155.56  137.45
 -10   1   2 9235.14  108.64
  10  -1  -2 9429.13  167.31
 -10  -1   2 9454.63  142.46
  10   1  -2 9090.80  138.49
 -10   1   2 9307.80  147.48
  10  -1  -2 9913.29  116.29
 -10  -1   2 9214.88  151.03
 -10   1   3  269.33   24.71
  -3   2   8 5625.54   96.02
  10   1  -3  337.72   33.07
  -3   2   8 5507.00   79.37
  10   1  -3  310.63   37.12
   3   2  -8 5522.81   92.78
   3  -2  -8 5740.03   90.61
 -10   1   3  162.69   10.60
 -10  -1   3  136.28   18.68
   3   2  -8 5717.21   98.68
  -3  -2   8 5624.27   97.31
  -3  -2   8 5614.18   94.85
   3  -2  -8 5615.95   97.11
  -9   0   9    8.38   25.50
  -9   0   9   -4.26   13.12
   9   0  -9    6.21   18.68
   9   0  -9   11.43   14.08
  -7  -2   3 5675.13   92.93
  -7   2   3 5721.11   88.42
  -7  -2   3 5554.67   97.80
  -7   2   3 5705.93  105.63
  -7  -2   3 5534.71   96.23
   7  -2  -3 5572.26  105.44
   7   2  -3 5772.22  116.81
   7   2  -3 5592.68   83.94
   7  -2  -3 5629.24   80.24
   8  -1   5  414.28    7.54
  -8  -1  -5  395.21   32.60
   8  -1   5  415.35   27.90
   8   1   5  393.00   17.52
  -8  -1  -5  377.21   20.82
   8   1   5  413.21   20.80
   8   1   5  386.55   18.23
   8  -1   5  367.70   27.20
  -8   1  -5  383.17    7.26
  -5   2   7  248.08   20.99
  -5   2   7  284.07   25.58
   5   2  -7  230.69   26.58
   5   2  -7  247.57   19.99
  -5  -2   7  286.63   28.65
   5  -2  -7  295.35   22.26
   5  -2  -7  264.80   17.28
  -5  -2   7  232.07   33.71
 -10  -1   1 3480.26   62.10
 -10   1   1 3431.94   69.34
  -9   1  -3 5344.97   94.99
  -7   2   0 3890.28   72.20
   9  -1   3 5127.46   92.84
  -7  -2   0 3979.73   56.04
   7   2   0 3861.37   61.65
   7  -2   0 4030.55   53.92
 -10  -1   1 3429.40   61.34
  -7  -2   0 3918.87   75.38
   7  -2   0 3973.54   57.44
   7  -2   0 3894.31   86.28
  10  -1  -1 3470.77   88.02
  -7  -2   0 3881.14   75.15
   9   1   3 5015.25   80.33
  10   1  -1 3418.23   72.39
  -9  -1  -3 4979.32   81.66
 -10  -1   1 3438.06   71.15
  10   1  -1 3363.91   62.25
  -9  -1  -3 5342.02   94.13
  -9  -1  -3 5202.99   84.08
   6  -2   3   91.20   19.64
   6  -2   3   72.95   30.48
  -6  -2  -3   74.67   21.30
   6  -2   3   81.63    7.17
   6   2   3   70.06    7.37
   6  -2   3   89.92   11.15
  -6  -2  -3   85.27   21.25
 -10   1   4 2411.10   54.30
  10   1  -4 2440.88   66.32
  10   1  -4 2465.63   49.71
 -10   1   4 2429.40   41.41
 -10  -1   4 2450.83   50.36
 -10  -1   4 2388.31   49.01
  10  -1  -4 2426.44   35.66
  10  -1  -4 2498.45   56.88
  -7  -1  1010965.15  188.24
   7   1 -1010917.91  171.67
   6   2  -616636.45  240.90
  -7   1  1010853.26  166.95
  -7  -1  1010733.68  169.60
  -6  -2   616878.23  244.83
  -6  -2   616553.60  249.79
   6  -2  -616746.50  244.15
   7  -1 -1011074.35  182.82
   7  -1 -1010761.77  166.28
  -7   1  1010612.11  163.02
  -6   2   615914.98  235.65
   6  -2  -616514.64  250.86
   6   2  -616682.55  252.47
  -6   2   616444.14  240.51
   8  -1  -913037.14  204.41
  -8   1   912710.20  193.44
   8   1  -913119.46  218.94
  -8  -1   912786.95  196.07
   8  -1  -913054.34  215.76
  -8   1   912700.20  188.36
  -8  -1   912581.07  193.87
   8   1  -912600.15  193.93
  -6   0  -9    1.01   10.06
   6   0   9    6.27   11.69
   6   0   9   -0.88    8.83
   6   0   9   -5.95   11.88
   7  -2  -4 2429.73   50.24
   7   2  -4 2453.05   76.61
  -7   2   4 2455.55   62.85
   7  -2  -4 2519.47   51.12
   7   2  -4 2456.67   56.39
  -7  -2   4 2522.41   57.68
  -7  -2   4 2544.71   46.78
  -7   2   4 2462.91   50.41
   4  -2   6 2105.28   46.07
   4   2   6 2087.72   52.31
   4  -2   6 2149.38   65.55
   4  -2   6 2163.77   65.35
  -9   0  -5    1.50    7.22
   9   0   5   32.84   12.11
  -4  -2  -6 2120.73   52.90
  -9   0  -5   18.26   11.12
  -4   2  -6 2094.47   45.02
   9   0   5    2.68   15.84
   9   0   5   -6.71   25.76
   1  -2   8 9743.26  153.59
  -1  -2  -8 9687.23  116.97
   1  -2   8 9688.15  146.86
  -1   2  -8 9558.80  149.66
   1   2   8 9495.12  152.31
  -1   2  -8 9469.45  157.71
  -1  -2  -8 9595.81  155.01
 -11   0   3   -0.14   13.60
 -11   0   3    1.09    7.23
  11   0  -3   -0.26   16.71
  11   0  -3    6.40    7.57
  10   1   0 1416.50   35.79
   7   0   818649.49  275.93
 -10  -1   0 1417.39   34.40
   7   0   819635.05  271.09
  -7   0  -818944.52  261.41
  10  -1   0 1405.06   61.22
   7   0   819357.74  285.04
 -10   1   0 1392.70   42.14
 -10  -1   0 1454.02   35.24
 -10  -1   0 1449.38   35.55
 -11   0   2 1676.02   43.71
  11   0  -2 1707.72   35.89
 -11   0   2 1670.07   36.10
  11   0  -2 1663.51   45.72
  -4   2   8 1036.18   33.51
  -4  -2   8 1070.38   38.04
   6  -1   8 2191.70   53.70
   6   1   8 2183.99   49.77
   6   1   8 2132.58   49.58
  -4  -2   8 1090.90   49.39
  -6  -1  -8 2147.68   63.37
   4   2  -8 1040.31   46.89
   6  -1   8 2257.51   44.41
   6  -1   8 2234.12   54.15
   4   2  -8 1073.40   37.76
   4  -2  -8 1076.16   26.56
  -4   2   8 1042.71   35.42
  -6   1  -8 2163.74   43.21
   4  -2  -8 1055.46   35.74
   6   1   8 2229.91   62.38
  -5   0 -10 2107.74   46.62
  -7  -2  -1 1795.69   28.20
   5   0  10 2043.46   43.18
  -5   0 -10 2005.06   43.66
   7  -2   1 1767.36   25.79
   5   0  10 2088.52   63.16
   7  -2   1 1751.28   58.74
  -7  -2  -1 1744.30   46.33
   7   2   1 1678.81   27.86
   7  -2   1 1759.88   43.53
   7  -2   1 1758.95   29.58
   5  -2   5 1053.22   35.02
  -5  -2  -5  992.19   36.84
  -5   2  -5 1026.69   21.61
   5   2   5 1079.60   36.69
   5  -2   5 1032.18   35.54
   5  -2   5 1036.31   27.58
  -5  -2  -5 1051.39   37.12
 -10   1   5 1522.16   34.89
 -10  -1   5 1532.52   40.70
  10  -1  -5 1555.15   27.70
  10   1  -5 1564.56   39.17
  -5  -1  -919832.21  293.02
  -5   1  -920346.29  302.09
 -10  -1   5 1503.72   38.46
 -10   1   5 1550.26   43.75
  10   1  -5 1527.70   57.34
   5   1   919699.81  278.63
  -5   1  -920344.34  281.82
   5  -1   920489.03  305.39
   5  -1   920758.24  293.70
   5   1   919892.81  281.53
   5   1   920552.80  301.01
  10  -1  -5 1502.67   45.28
   6   0 -1210462.91  166.61
  -6   0  1210364.74  182.65
  -6   0  12 9897.71  158.40
   6   0 -1210354.98  180.63
   3  -2   7 2507.10   55.76
   3   2   7 2514.53   58.52
  -3   2  -7 2450.14   45.08
   3  -2   7 2407.00   45.39
  -3  -2  -7 2338.93   57.76
  -3   2  -7 2431.61   54.13
  11   0  -4 6796.97  116.00
 -11   0   4 6750.07   98.66
  11   0  -4 7028.07  101.36
 -10   0  -3    0.23    8.18
 -10   0  -3    0.66    8.14
  10   0   3   11.99   29.04
 -11   0   4 6966.80  115.70
 -10   0  -3    2.13   13.26
   2   1  11 9848.33  154.75
  -2   1 -11 9814.78  150.48
  -2   1 -1110075.12  159.58
  -2  -1 -1110083.46  155.28
  -2  -1 -11 9996.52  178.18
   2   1  11 9986.51  174.55
   2  -1  11 9948.96  164.00
   2  -1  11 9928.62  158.13
 -11   0   1    3.67   14.47
 -11   0   1    2.17    5.74
 -11   0   1    0.34   10.12
  11   0  -1    8.93   15.62
  11   0  -1   -5.71    6.21
   2   1 -12  248.43   25.10
   2   1 -12  291.26   25.95
  -2  -1  12  264.01   26.30
  -2   1  12  254.19   20.00
   2  -1 -12  225.58   18.98
  -2   1  12  285.22   43.37
   2  -1 -12  230.55   27.68
  -2  -1  12  266.64   43.55
  -6  -1  11  132.70   25.42
   6   1 -11  129.56   39.19
  -6   1  11  114.59   20.07
  -6  -1  11  126.52   24.77
   6  -1 -11  190.85   34.34
   6   1 -11  105.09   24.69
   6  -1 -11   95.12   22.42
  -6   1  11   99.72   36.96
   7   1   7 3282.89   60.61
   7  -1   7 3415.81   85.22
   7  -1   7 3402.10   68.19
   7   1   7 3258.09   55.16
  -7  -1  -7 3221.49   61.32
   7  -1   7 3435.41   52.12
   7   1   7 3229.16   54.63
  -7   1  -7 3341.36   50.65
  -3  -1  12  787.93   35.44
   3  -1 -12  851.21   40.64
  -3  -1  12  782.38   35.78
  -3   1  12  817.74   35.86
  -3   1  12  743.01   27.72
   3  -1 -12  822.29   36.18
   3   1 -12  791.04   34.97
   3   1 -12  780.10   50.86
   2   0  12 4945.10   87.98
   2   0  12 5004.36   87.19
   9   1  -821025.78  312.66
   9   1  -821177.58  315.50
  -2   0 -12 5076.36  100.52
   9  -1  -821232.26  303.30
  -9  -1   820891.75  309.28
  -9   1   820956.80  311.09
   9  -1  -821233.39  316.49
  -9  -1   821198.85  314.66
  -2   0 -12 4968.59   88.30
  -9   1   821083.02  314.28
 -10   0   8 3100.28   58.73
  10   0  -8 3082.08   57.02
 -10   0   8 3072.78   65.22
  10   0  -8 3005.92   66.87
  -1  -1  12 1121.81   40.60
   1  -1 -12 1093.10   59.67
   1   1 -12 1096.96   56.53
   1   1 -12 1105.31   36.76
  -1  -1  12 1136.85   54.54
  -1   1  12 1116.67   40.08
   1  -1 -12 1129.38   30.05
  -1   1  12 1072.25   42.28
   7  -2  -5   35.55   11.61
   7   2  -5   21.87   13.41
  -7  -2   5   18.31   20.70
   7   2  -5    9.04   33.95
  -7   2   5   31.47   11.26
  -7   2   5   29.04   14.61
   7  -2  -5   20.19   15.32
  -7  -2   5   28.21   21.81
  -2   0  13   -7.54   16.83
   2   0 -13   -0.70   15.96
  -2   0  13   -3.45   18.48
   2   0 -13    2.48   14.05
  11   0  -5  -11.90   14.85
 -11   0   5   -7.43   10.55
   8   0   7    2.53   13.47
  -8   0  -7    0.49    7.58
   8   0   7  -36.29   23.45
  11   0  -5    7.46   17.52
 -11   0   5   -5.70   18.22
   8   0   7    3.77   12.57
   4   1  1035209.56  529.56
  -3   0  13  -13.36   19.80
  -4   1 -1034631.25  492.28
  -4  -1 -1034574.24  506.55
  -3   0  13    3.09   28.89
   4  -1  1034254.69  506.87
   3   0 -13   -1.87   25.63
   4   1  1033751.89  486.85
  -4   1 -1035141.28  516.70
  -4  -1 -1034675.84  495.57
   4  -1  1035612.98  512.34
   3   0 -13    8.84   28.29
 -10  -1  -1  564.82   23.43
  10   1   1  602.13   25.77
 -10   1  -1  572.02   32.12
  10  -1   1  599.13   50.43
 -10  -1  -1  583.81   23.53
 -10  -1  -1  586.90   23.98
   6  -2   4  245.11   14.21
   6  -2   4  276.23   23.77
  -6  -2  -4  265.41   25.58
  -6  -2  -4  226.48   24.82
   6  -2   4  197.20   23.26
   6   2   4  216.35   24.31
   6   2   4  215.81    8.87
   6  -2   4  236.05   13.97
  -4   0 -11    6.73   23.18
  11   0   0 4392.42   81.82
 -11   0   0 4439.65   66.57
  -4   0 -11    2.24   23.31
 -11   0   0 4596.34   98.40
   4   0  11    7.80   14.92
 -11   0   0 4457.62   61.21
   4   0  11   -0.36   13.22
  -7  -2  -2 6406.20  126.09
  -2   2  -8 1712.40   50.21
   7   2   2 6250.75   87.56
   1   0 -13   -7.33   30.36
  -2  -2  -8 1758.25   50.07
  -2   2  -8 1691.82   44.58
   2  -2   8 1757.38   47.41
   2   2   8 1743.30   24.80
  -1   0  13  -12.97   31.51
  -7  -2  -2 6508.95  127.79
   2  -2   8 1746.97   39.94
   7  -2   2 6470.51   84.41
  -1   0  13   20.25   18.49
   2   2   8 1752.57   50.35
   1   0 -13    9.59   17.07
  -7  -2  -2 6619.69   89.78
   7  -2   2 6518.29   84.76
   7  -2   2 6423.97  107.27
   7  -2   2 6427.89  123.34
 -10   1   6 2107.77   38.23
 -10  -1   6 2011.34   48.11
  10   1  -6 2040.69   67.51
  10   1  -6 2092.89   47.21
 -10  -1   6 2099.66   47.44
  10  -1  -6 2104.61   52.59
  10  -1  -6 2139.73   37.73
 -10   1   6 2039.59   51.09
   4   1 -12  720.90   33.58
   4   1 -12  668.17   33.34
   4  -1 -12  676.30   51.73
   4  -1 -12  672.69   28.28
  -4   1  12  619.44   51.51
  -4  -1  12  682.19   35.36
  -4  -1  12  694.34   35.35
  -4   1  12  689.72   41.79
  -6   2   7   14.55   12.75
  -6  -2   7   13.15   22.41
  -6   2   7   20.79   14.18
   9  -1   421479.47  318.70
   6   2  -7   29.17   25.37
  -9  -1  -422038.83  313.21
   6  -2  -7   27.55   15.59
  -9  -1  -421398.08  307.13
  -6  -2   7   22.86   15.19
   6  -2  -7   38.38   14.25
   9   1   420673.50  298.35
  -9  -1  -421100.73  304.19
   9  -1   421559.67  340.27
   6   2  -7  -21.41   36.73
   2   2  -9  268.12   25.06
  -2   2   9  282.85   12.44
   2   2  -9  305.17   23.96
   2  -2  -9  277.14   27.71
  -2  -2   9  264.72   40.45
  -2   2   9  304.80   26.40
  -2  -2   9  341.62   39.79
   2  -2  -9  304.71   13.04
   1   2  -9 1970.18   47.81
   1  -2  -9 2075.24   33.00
  -1  -2   9 2011.95   50.07
   1  -2  -9 1952.49   52.82
  -1   2   9 1994.32   31.48
   1   2  -9 1963.05   47.76
  -1  -2   9 2033.09   48.59
  -1   2   9 2011.15   69.66
   8   0 -11   -8.50   17.44
   8   0 -11   -3.98   33.26
  -8   0  11    4.08   16.61
  -8   0  11    1.53   18.76
   5   2  -8   47.22   21.42
  -5  -2   8   48.09   34.79
   0   1  12 1866.15   41.08
   0   1  12 1879.38   51.31
  -4   0  13   -3.31   17.34
   0  -1  12 1899.70   47.61
  -5   2   8   53.61   28.14
   4   0 -13   -4.83   16.40
  -4   0  13    0.69   15.74
   0   1 -12 2027.55   63.99
   0  -1 -12 1866.63   51.29
   5  -2  -8   58.08   29.85
   4   0 -13   -0.28   17.86
  -5   2   8   34.56   12.25
  -5  -2   8   52.92   17.56
   5   2  -8   48.96   17.19
   0  -1 -12 1871.56   39.95
   0   1 -12 1926.62   50.49
   5  -2  -8   52.95   21.67
   0  -1  12 1931.08   51.02
  -9   0  10 1488.15   57.06
   9   0 -10 1511.74   53.68
   9   0 -10 1509.00   47.09
  -9   0  10 1479.34   44.69
   3   2  -9 2165.45   52.64
  -3   2   9 2118.66   51.80
   8   1   6  706.10   22.65
  -3  -2   9 2190.55   53.56
  -8  -1  -6  722.22   27.12
  -3  -2   9 2172.03   51.39
   3  -2  -9 2221.54   47.41
   8  -1   6  697.61   33.96
   3  -2  -9 2105.98   69.95
   8  -1   6  689.28   33.41
  -8  -1  -6  720.91   26.41
   8   1   6  739.13   26.66
  -3   2   9 2117.33   37.62
   3   2  -9 2150.95   49.48
   8  -1   6  763.84   15.27
   8   1   6  673.13   22.21
   0  -2  -9 4225.14   60.93
   0  -2  -9 4004.82   80.24
   0  -2   9 4134.19   90.13
 -11   0   616620.00  236.81
  11   0  -616683.62  256.03
   0  -2   9 4099.35   78.18
   0   2   9 3987.84   79.68
   0   2  -9 4011.43   76.39
  11   0  -616523.31  236.62
 -11   0   616730.92  253.77
   0   2  -9 4043.04   88.69
   0   2   9 4089.55   59.20
   0   0  13    4.72   16.66
   0   0 -13    2.15   18.03
   0   0 -13    8.18   15.42
   0   0  13    9.16   17.76
   7   2  -6 2476.67   79.15
  -7   2   6 2432.38   50.62
   7  -2  -6 2500.21   47.20
   7   2  -6 2417.14   49.96
  -7   2   6 2475.65   47.74
   7  -2  -6 2491.36   52.18
  -7  -2   6 2536.81   50.69
  -7  -2   6 2449.47   59.36
 -11   0  -1  -15.07   27.17
  -8  -2   2 1017.49   37.95
   8  -2  -2  976.85   19.11
   8   2  -2  955.73   24.85
 -11   0  -1    7.28    5.82
 -11   0  -1    5.26    5.96
  -8  -2   2 1002.78   37.07
  11   0   1   -0.95   14.56
   8  -2  -2 1052.27   23.89
   8   2  -2  997.76   37.81
  -8   2   2 1009.89   50.26
   8  -2  -2  998.33   34.10
  -8  -2   2 1010.77   24.38
  -8   1  10 1549.48   43.24
   8   1 -10 1535.69   45.16
   8  -1 -10 1536.72   40.56
  -8  -1  10 1510.54   46.03
  -7   0  1218692.40  283.59
   7   0 -1219517.70  298.24
   7   0 -1218994.55  287.06
  -8  -1  10 1560.79   47.32
   8  -1 -10 1548.82   64.28
  -7   0  1218600.82  283.40
  -8   1  10 1474.82   41.60
   8   1 -10 1543.95   68.56
 -10   0  -414526.38  197.72
  10   0   414773.41  239.71
 -10   0  -414893.42  196.02
 -10   0  -415050.54  226.87
 -10  -1  -2 6371.54  111.20
  10  -1   2 6493.48  112.71
 -10  -1  -2 6157.53  108.87
 -10  -1  -2 6470.28  101.69
  10   1   2 6045.13   96.85
 -10   1  -2 6437.06  111.97
  -3   1 -11  489.87   49.73
   3  -1  11  531.29   24.94
  -3  -1 -11  512.31   30.04
  -3  -1 -11  553.16   31.97
   3  -1  11  461.64   51.92
   3   1  11  493.01   30.16
   3   1  11  523.92   21.91
  -3   1 -11  502.37   24.37
   5   1 -12 7134.88  122.29
   5  -1 -12 7005.64  114.83
   5  -1 -12 6848.26  117.08
  -8   2   1 2245.24   68.34
   8   2  -1 2216.46   54.08
  -8  -2   1 2285.85   38.84
   8  -2  -1 2240.94   51.47
   8  -2  -1 2362.73   33.11
   5   1 -12 6995.31  138.77
  -5  -1  12 6981.36  120.88
  -5  -1  12 6931.80  119.66
  -5   1  12 6826.51  126.84
  -5   1  12 6826.93  117.83
  -8  -2   1 2239.50   54.11
  -8  -2   1 2248.76   54.06
   8   2  -1 2208.23   39.56
   8  -2  -1 2299.57   36.23
   4  -2   7 6372.59  109.49
   4  -2   7 6273.61   93.49
  -4  -2  -7 6269.75  131.14
  -4   2  -7 6198.29   92.87
   4  -2   7 6260.62  108.28
   4   2   7 6074.35   70.01
   4   2   7 6472.18  133.15
   8  -2  -3 2627.86   47.40
   8  -2  -3 2582.51   71.20
   8   2  -3 2705.28   58.29
   8  -2  -3 2664.72   40.98
   8   2  -3 2540.13   58.70
  -8  -2   3 2631.45   59.53
  -8   2   3 2647.25   40.61
  -8  -2   3 2592.09   46.15
  -8  -2   3 2502.78   58.79
  -8   2   3 2529.24   70.43
   5  -2   6 3505.82   53.43
  -5  -2  -6 3610.99   72.86
  -5   2  -6 3513.12   54.02
   5   2   6 3471.93   41.32
   5  -2   6 3577.58   70.79
   5  -2   6 3498.07   69.54
  -5  -2  -6 3507.94   70.80
   5   2   6 3491.95   71.15
   5   2   6 3415.38   40.91
  -9   0  -610686.58  144.76
   9   0   610278.66  160.93
   9   0   610750.37  146.15
  -9   0  -610449.26  150.03
   9   0   610204.71  159.52
   5   0 -13    6.87   18.10
  -5   0  13    0.18   20.08
  -5   0  13   15.37   20.24
   5   0 -13  -14.93   18.52
  -7  -1  11 1894.69   51.78
  -7   1  11 1796.89   48.11
   7   1 -11 1853.66   50.92
   7  -1 -11 1889.07   65.23
  -7  -1  11 1830.72   51.66
   7   1 -11 1846.98   50.07
  -7   1  11 1768.65   46.92
   7  -1 -11 1775.00   46.81
   4  -2  -9 3054.52   62.18
   7  -2   3 3210.06   42.16
   7   2   3 3184.33   44.01
   7  -2   3 3234.36   81.70
   4  -2  -9 3053.07   80.05
  -7  -2  -3 3206.47   66.83
   7  -2   3 3216.30   65.49
   7  -2   3 3253.04   45.74
  -4  -2   9 2999.33   65.12
  -4  -2   9 2979.30   77.53
   4   2  -9 2949.96   65.25
   4   2  -9 2904.36   74.71
  -4   2   9 2914.19   61.19
  -4   2   9 2906.54   58.22
  -7  -2  -3 3169.14   66.14
 -10   1   7 4631.28   83.20
 -10   1   7 4729.50   87.36
  10   1  -7 4734.28   84.21
 -10  -1   7 4647.85   85.71
  10  -1  -7 4742.22   74.17
  10   1  -7 4714.19  104.62
 -10  -1   7 4638.00   83.93
  10  -1  -7 4599.81   88.19
  -1   1 -12 4068.68   79.48
  -1  -1 -12 4016.14   68.48
  -1   1 -12 4012.22   75.34
   1   1  12 3986.87   96.90
  -1  -1 -12 4051.20  100.31
   1   1  12 3944.27   81.01
   1  -1  12 3990.84   80.30
   1  -1  12 4039.39   75.06
 -10   0   9   10.49   25.95
  10   0  -9   -0.81   10.87
 -10   0   9   -4.44   12.92
  10   0  -9    0.83   16.09
   3   0  12 5648.06   95.48
  -3   0 -12 5617.66   96.07
  -3   0 -12 5493.43  110.20
   3   0  12 5485.28   96.66
  -8  -2   0 2582.46   58.93
  -8  -2   0 2630.67   41.95
   9  -1  -9 1847.40   41.82
  -9  -1   9 1834.49   49.52
   8   2   0 2578.76   42.48
   9  -1  -9 1823.20   50.38
   8  -2   0 2668.52   37.28
  -9   1   9 1896.17   69.86
  -9  -1   9 1903.28   68.88
   9   1  -9 1823.64   66.20
  -8   2   0 2742.85   75.86
   8  -2   0 2595.18   33.81
  -8  -2   0 2504.33   58.90
   9   1  -9 1814.08   50.54
   8  -2   0 2709.12   59.29
  -9   1   9 1756.87   56.08
   1  -2   9 1425.45   63.10
  -1   2  -9 1343.50   50.42
  -1  -2  -9 1351.64   47.51
   1   2   9 1293.47   64.15
   1  -2   9 1338.79   52.04
  -1   2  -9 1381.67   41.68
  -1  -2  -9 1435.19   25.87
  -8   2   4 5922.22  115.77
   8   2  -4 5984.45  105.63
  -8  -2   4 6168.07  105.70
   8  -2  -4 6068.62   94.50
   8   2  -4 5858.56  104.81
   8  -2  -4 5901.79  101.05
  -8  -2   4 6072.69  107.41
  -8   2   4 6093.60   94.32
   3  -2   825518.23  364.73
   3   2   825082.10  312.29
  -3   2  -825341.57  374.11
   3   2   824702.82  371.63
  -3   2  -825142.99  389.78
   3   2   825159.03  314.21
  -3  -2  -824665.29  369.93
   3  -2   825674.98  381.75
  -6  -2  -5 1065.87   39.22
   6   2   5 1086.53   18.86
   6  -2   5 1158.01   37.44
   6  -2   5 1090.37   26.08
  -6  -2  -5 1121.04   38.27
  -6   2  -5 1043.76   24.70
   6   2   5 1065.27   38.04
   6  -2   5 1048.10   37.31
   6  -2   5 1104.96   25.79
 -11   0   7   -8.52   16.08
 -11   0   7    9.46   17.66
  11   0  -7    0.70   10.97
  11   0  -7  -12.99   20.18
   1   0  13   -2.16   15.09
  -1   0 -13    3.79   15.16
   1   0  13    0.56   14.03
  -1   0 -13    2.32   28.05
  -6   2   8 2622.81   54.03
  -6   2   8 2609.33   51.06
   6   2  -8 2720.23   62.23
   6  -2  -8 2711.25   65.12
  -6  -2   8 2665.44   62.62
   6   2  -8 2706.28   57.06
   6  -2  -8 2688.50   55.38
  -6  -2   8 2768.39   57.50
   6  -1   9  848.69   56.09
   6  -1   9  707.58   28.99
   6  -1   9  808.74   55.99
   6   1   9  696.61   29.54
   6   1   9  650.58   22.64
  -6   1  -9  675.62   20.38
  -6  -1  -9  656.51   47.04
   6   1   9  689.44   33.45
   6   0  1013459.56  220.68
   6   0  1013177.17  201.24
   6   0  1013567.68  207.79
  -6   0 -1013266.25  207.08
   7   0   9    2.41   14.86
   7   0   9   -2.49   16.26
  -7   0  -9    0.17    8.70
   7   0   9    8.57   14.73
   9   1   5 2654.08   49.94
   9   1   5 2779.21   52.98
   9   1   5 2692.60   50.06
  -9  -1  -5 2808.38   66.88
   9  -1   5 2729.73   63.38
   9  -1   5 2741.62   80.50
  -9  -1  -5 2655.03   51.96
 -11   0  -2 3190.82   50.24
 -11   0  -2 3199.82   45.90
  11   0   2 3267.22   67.06
 -11   0  -2 3335.71   67.42
  -8  -2  -1 3114.27   67.13
  -8  -2  -1 3359.93   55.87
   8   2   1 3165.49   55.52
  -8  -2  -1 3225.79   87.79
   8  -2   1 3244.37   41.10
   8  -2   1 3138.62   64.73
   8  -2   1 3193.81   40.76
   8  -2   1 3214.09   66.59
 -11  -1   3 3555.06   66.66
  11  -1  -3 3734.54   47.23
  11   1  -3 3662.36   71.99
 -11   1   3 3503.60   45.12
  11  -1  -3 3541.47   74.82
  11   1  -3 3582.73   67.25
 -11  -1   3 3714.20   84.93
 -11   1   3 3626.77   74.56
  -7   1  -8 1223.97   29.22
   7  -2  -7 8501.39  142.21
  -7  -1  -8 1163.26   50.75
   7  -1   8 1226.70   41.69
   7   1   8 1232.58   48.58
   7  -1   8 1217.34   41.32
  -7   2   7 8167.67  129.66
   7   1   8 1164.78   29.13
   7  -1   8 1241.29   23.73
   7   1   8 1208.69   39.79
  -7  -2   7 8671.23  136.48
   7   2  -7 8403.44  140.60
  -7   2   7 8537.13  130.42
   7  -2  -7 8575.66  134.86
   7   2  -7 8422.94  132.77
  -7  -2   7 8522.75  143.04
 -11  -1   2 8341.06  146.66
 -11   1   2 8265.70  138.39
 -11   1   2 8213.66   92.33
  11  -1  -2 7815.83   88.33
 -11  -1   2 8131.47  139.50
  11   1  -2 7949.93  129.45
 -11  -1   2 8036.14  126.31
  11  -1  -2 8115.67  138.07
  11   1  -2 8106.07  140.04
   8   2  -5 3202.24   70.23
  -5   1 -1011387.01  164.02
  -5  -1 -1011066.30  173.65
   5  -1  1011518.76  164.53
   8   2  -5 3256.54   60.24
  -5   1 -1011497.74  182.26
   5   1  1011043.35  174.31
   5  -1  1011429.43  182.61
   5   1  1011586.62  195.49
   5   1  1011149.66  175.29
   8  -2  -5 3242.44   64.68
  -8   2   5 3252.75   53.91
   8  -2  -5 3284.10   54.38
  -8  -2   5 3307.09   71.82
  -8  -2   5 3491.23   94.06
  -8   2   5 3189.85   79.30
  -6  -1  12   11.49   35.96
  -6  -1  12   10.62   22.16
  -6   1  12   29.93   33.25
   6   1 -12   10.89   20.51
   6  -1 -12   13.22   19.73
   6   1 -12    3.42   20.38
   6  -1 -12   25.04   28.69
  -6   1  12   17.73   17.53
   5  -2  -9   23.87   18.55
  -6   0  13    5.37   16.90
   5   2  -9   13.89   32.95
   6   0 -13    6.42   17.89
  -5  -2   9   24.12   18.38
  -5   2   9   30.65   12.31
  -5   2   9   31.88   18.11
   5   2  -9   27.41   27.62
   5  -2  -9   19.28   12.67
  -5  -2   9   25.10   35.55
   6   0 -13   -2.65   17.65
  -6   0  13   -7.04   17.14
 -10  -1  -3  226.41   18.94
 -10  -1  -3  253.94   18.92
 -11  -1   4  132.19   19.33
 -10   1  -3  264.22   28.14
  10   1   3  179.22   30.22
 -11   1   4  104.13   23.59
 -11   1   4   79.76   12.38
  11  -1  -4  121.88   26.05
  10  -1   3  270.81   28.29
  11  -1  -4  112.95   12.11
 -10  -1  -3  297.10   29.77
 -11  -1   4   91.44   19.86
  11   1  -4  190.62   22.78
  11   1  -4  124.28   19.18
  -5   0 -11   13.82   16.83
 -11   1   1 7205.43  123.55
  11  -1  -1 6851.48  120.43
 -11  -1   1 6792.91  108.22
  11   1  -1 6961.30  110.22
   8   0   810161.66  143.82
  -5   0 -11    9.43   24.83
   8   0   8 9837.14  156.13
   8   0   810075.03  174.06
 -11  -1   1 6885.73  108.75
   5   0  11    7.17   26.99
 -11  -1   1 7065.03  113.98
  11   1  -1 6706.32  110.98
  -8   0  -8 9716.25  137.99
   5   0  11    5.80   13.89
   2  -2   9 2924.53   57.15
  -2  -2  -9 2926.93   67.78
  -2  -2  -9 2961.06   41.76
   2  -2   9 3016.38   86.83
   2   2   9 2849.17   65.82
  -2   2  -9 2824.99   67.95
  -2   2  -9 2916.66   63.76
  -2   1 -12   65.46   23.32
   2   1  12   50.49   15.00
   2   1  12   42.55   22.86
  -2   1 -12   48.68   18.54
   2  -1  12   58.53   24.10
  -2  -1 -12   65.44   22.59
  -2  -1 -12   35.39   23.49
   2  -1  12   65.04   18.84
   7  -2   4  400.30    9.99
   7   2   4  407.39   14.84
   7  -2   4  414.79   28.59
   7  -2   4  409.35   13.07
  -7  -2  -4  406.08   28.51
   7  -2   4  389.90   28.62
  -7  -2  -4  414.57   29.00
  10   1  -8 6707.12  117.22
 -10  -1   8 6759.28  115.48
  10   1  -8 6945.58  116.13
  10  -1  -8 6713.40  118.93
 -10   1   8 6931.75  118.74
 -10  -1   8 6922.06  134.83
 -10   1   8 6784.96  116.69
  10  -1  -8 7084.43  118.07
  -2   2  10   49.23   15.43
  -2  -2  10   57.61   34.32
   2  -2 -10   42.94   10.08
   2  -2 -10   57.16   23.62
  -2   2  10   62.33   22.79
  -2  -2  10   69.40   35.29
   2   2 -10   57.69   19.86
   2   2 -10   60.74   20.17
  -9   0  11   -6.84   15.23
   9   0 -11   -7.91   16.12
  -9   0  11   26.32   27.90
   9   0 -11   -0.01   20.10
  -1   2  10 2372.05   59.07
   1  -2 -10 2474.84   61.52
  -1  -2  10 2459.98   55.92
  -1   2  10 2462.09   45.17
  -1  -2  10 2385.81   58.42
   1  -2 -10 2485.50   39.62
   1   2 -10 2419.56   55.23
   1   2 -10 2343.83   54.96
   2   1 -13  240.07   43.76
  -2   1  13  197.13   32.92
   2   1 -13  208.41   25.96
   2  -1 -13  184.14   19.89
  -2  -1  13  217.49   28.89
  -2  -1  13  190.10   43.02
  -2   1  13  214.59   46.40
   2  -1 -13  198.01   47.30
   8   1   7 3452.61   60.14
 -11   1   5 2176.73   42.22
   8   1   7 3564.46   65.24
  -8  -1  -7 3515.49   65.02
  11  -1  -5 2156.22   56.28
   8  -1   7 3703.40   52.54
  11  -1  -5 2311.80   42.45
  -8   1  -7 3041.30   40.99
   8   1   7 3530.27   60.92
 -11   1   5 2179.90   54.95
   8  -1   7 3544.98   73.75
 -11  -1   5 2130.48   62.18
 -11  -1   5 2148.24   50.17
  11   1  -5 2099.05   52.46
  11   1  -5 2178.55   48.15
   8  -1   7 3461.13   72.87
  -3   1  13 1499.58   47.81
 -10   0  -5    3.54   10.30
 -10   0  -5   -0.50   11.10
  10   0   5    7.55   16.64
   3   1 -13 1477.84   62.94
   3  -1 -13 1487.31   53.81
  -3  -1  13 1553.37   49.35
  -3  -1  13 1460.00   46.96
  10   0   5    3.04   16.12
   3  -1 -13 1482.48   48.05
   3   1 -13 1536.21   67.37
  -3   1  13 1445.09   39.98
  -8   0  12 101299.   1556.
   8   0 -12 102607.   1577.
   8   0 -12 104561.   1636.
  -8   0  12 101928.   1560.
  -3  -2  10  252.83   27.06
  -3  -2  10  240.99   26.21
   3   2 -10  243.34   24.94
  -3   2  10  236.80   21.86
   3   2 -10  280.96   41.28
   3  -2 -10  242.99   14.77
   3  -2 -10  221.42   27.26
  -3   2  10  246.86   26.41
   8  -2   2 4007.22   46.84
   8  -2   2 4339.12   99.10
   8   2   2 4212.82   66.95
  -8  -2  -2 4138.00   80.31
   8  -2   2 4309.71   82.52
  -8  -2  -2 4475.21   67.75
  -8  -2  -2 4204.95   81.35
  -4  -1 -11  439.56   30.35
   4  -1  11  358.96   50.52
   4   1  11  386.01   20.03
  -4  -1 -11  409.05   29.67
 -11  -1   0  219.66   29.52
  11   1   0  239.47   21.62
   4  -1  11  401.05   22.25
  -4   1 -11  376.46   31.66
 -11  -1   0  204.21   18.99
  -4   1 -11  396.33   33.06
  11  -1   0  219.97   29.23
   4   1  11  367.68   28.45
 -11  -1   0  231.99   20.65
 -11   1   0  247.24   27.41
 -11   0   8 2534.44   52.25
  11   0  -8 2574.63   63.75
 -11   0   8 2588.95   60.67
  11   0  -8 2630.70   51.58
  -1  -1  13  155.86   25.19
  -1   1  13  145.60   18.63
  -1  -1  13  111.47   43.12
   1   1 -13  128.52   37.71
   1  -1 -13  144.27   28.39
   1   1 -13  133.63   25.53
   1  -1 -13  155.28   27.18
  -1   1  13  121.44   26.77
 -12   0   3   12.73   18.11
 -12   0   3  231.82   38.04
  12   0  -3   90.25   23.64
  12   0  -3   26.42   16.78
  -5   2  -7  984.51   23.55
  -5  -2  -7 1021.20   40.43
  -8   2   6 3584.14   83.31
  -8   2   6 3735.14   62.43
   5  -2   7  991.11   23.79
  -8  -2   6 3686.75   67.93
   8   2  -6 3713.38   77.24
   5  -2   7 1048.18   58.82
   5  -2   7  998.57   38.89
   5   2   7  955.48   40.54
  -8  -2   6 3655.98   76.95
   8  -2  -6 3647.77   71.55
   5   2   7  973.65   17.03
   8   2  -6 3640.03   80.39
   8  -2  -6 3701.18   86.35
  -2   0 -13   21.79   25.78
  -2   0 -13   -1.37   17.68
   2   0  13    9.04   29.18
   2   0  13    8.42   17.63
   0   2  10 1487.16   48.13
   0  -2  10 1378.62   41.18
   0  -2 -10 1498.42   26.01
   0   2 -10 1387.62   40.29
   0   2  10 1440.73   31.08
   0  -2  10 1421.12   46.21
   0  -2 -10 1473.31   70.50
   0   2 -10 1487.82   62.10
  -8   1  11 4256.04   82.36
   8  -1 -11 4254.43   79.53
   8  -1 -11 4237.53   83.34
   8   1 -11 4364.08   86.51
  -8   1  11 4248.83   80.67
  -8  -1  11 4334.04   86.68
   8   1 -11 4224.62   83.40
  -8  -1  11 4164.00   84.49
 -12   0   2 9123.53  130.59
  12   0  -2 8959.18  148.82
 -12   0   2 9257.43  167.57
 -12   0   2 9049.61  131.37
  12   0  -2 9196.46  134.03
   4   1 -13 1948.52   55.11
  -4   1  13 1928.40   75.17
  -4   1  13 1969.11   47.96
   4   1 -13 1939.22   53.96
   4  -1 -13 1999.60   47.85
   4  -1 -13 1974.60   54.87
  10   0 -10  797.73   44.84
  -4  -1  13 1950.95   77.11
  -4  -1  13 1978.44   55.97
  10   0 -10  842.00   39.77
 -10   0  10  847.66   37.44
 -10   0  10  811.11   32.69
 -12   0   4 7518.59  117.86
 -12   0   4 7627.82  145.18
  12   0  -4 7592.03  130.55
  12   0  -4 7707.85  119.61
  -2   0  1414103.88  221.35
  -2   0  1414719.46  245.93
   3   0 -14 9762.52  158.14
   3   0 -14 9339.15  176.05
  -4  -2  -8 6895.57  144.32
  -3   0  14 9918.67  179.19
   2   0 -1414827.64  244.44
   2   0 -1413824.18  218.38
   4   2   8 6784.43  119.69
   4   2   8 6741.02   84.76
   4  -2   8 6925.49  120.52
   4  -2   8 6817.20  119.14
   4  -2   8 6933.51  115.26
  -3   0  14 9566.58  158.80
  -4   2  -8 6929.65  104.66
  -9   1  1015717.31  250.94
  -9  -1  1015739.62  244.06
  -9   1  1015943.54  244.20
   9   1 -1015654.12  242.30
   9  -1 -1016434.22  252.85
  -9  -1  1015844.54  245.61
   9  -1 -1016008.95  238.31
   9   1 -1016130.17  271.75
  11   0   3    5.01   16.68
  -4   0 -12 1228.23   38.31
   4   0  12 1234.09   37.59
   4   0  12 1210.10   40.24
 -11   0  -3    2.60    5.55
 -11   0  -3   -0.61   15.45
  -4   0 -12 1203.31   38.75
 -11   0  -3    1.49    5.56
   9   0   7    3.89   15.25
   9   0   7    4.77   27.36
  -9   0  -7    1.48    8.03
   9   0   7    2.57   12.88
   6  -2   6  405.22   29.66
   6   2   6  388.84   46.73
   6   2   6  388.35   12.29
  -6   2  -6  418.53   18.69
  -6  -2  -6  381.48   29.98
   6  -2   6  392.97   29.33
  -6  -2  -6  332.28   46.99
   6  -2   6  433.37   19.88
   4   2 -10  658.02   35.35
   4  -2 -10  699.24   23.12
  -4   2  10  687.82   33.19
  -4  -2  10  656.76   32.82
  -4   2  10  664.26   30.69
   4   2 -10  659.08   31.57
  -4  -2  10  687.34   35.08
   4  -2 -10  681.04   33.72
 -11   1   6 1397.16   28.85
 -11   1   6 1322.03   64.87
 -11  -1   6 1348.12   41.45
  11   1  -6 1382.47   43.72
  11   1  -6 1328.40   53.39
  11  -1  -6 1463.94   47.22
 -11  -1   6 1369.68   53.68
  11  -1  -6 1436.99   28.46
 -12   0   1    1.06   17.83
 -12   0   1    5.45    7.23
  12   0  -1   -8.80   19.78
 -12   0   1    3.18    6.83
   7   2  -8  581.33   35.14
  -7   2   8  569.16   25.83
  -7   2   8  554.43   25.53
   7  -2  -8  575.74   41.02
  -7  -2   8  603.83   29.30
  -7  -2   8  571.01   37.58
   7  -2  -8  555.06   26.57
   7   2  -8  562.19   28.72
  -1   0  14  838.42   37.45
   1   0 -14  819.25   34.50
  -1   0  14  802.21   38.23
   1   0 -14  796.77   38.42
   0   1 -13  838.72   35.30
   0   1  13  858.81   29.48
   0   1  13  850.91   39.34
   0   1 -13  896.88   38.66
   0  -1  13  855.63   35.60
   0  -1 -13  822.09   28.26
   4   0 -14 5892.70  108.36
   0  -1 -13  798.44   59.88
   0  -1  13  834.17   59.61
   4   0 -14 6176.91  109.19
  -4   0  14 6075.59  110.04
  -4   0  14 6007.41  110.99
   6  -2  -9   49.01   19.64
   6   2  -9   26.44   19.46
   6  -2  -9   71.05   15.67
  -6  -2   9   27.61   32.56
  -6  -2   9   35.58   23.35
  -6   2   9   35.32   18.04
  -6   2   9   47.42   14.49
   6   2  -9   44.00   23.14
  12   0  -5   -3.45   14.93
 -12   0   5   -2.21    8.87
 -12   0   5    8.22   15.94
  12   0  -5   11.36   18.45
  -7   0  13   -2.72   39.62
  -7   0  13  -46.91   42.66
   7   0 -13   -2.60   21.19
   7   0 -13    7.82   19.78
   7   1 -12 2445.06   61.66
  -7   1  12 2388.95   58.43
  11  -1   1 2859.59   65.58
 -11  -1  -1 2766.45   55.98
  -7  -1  12 2454.19   62.82
  11   1   1 2742.03   56.20
   7   1 -12 2431.89   60.20
   7  -1 -12 2470.77   75.88
 -11  -1  -1 2718.53   53.13
 -11   1  -1 2832.81   64.92
  -7  -1  12 2463.34   62.07
 -11  -1  -1 2763.54   64.31
  -7   1  12 2441.31   56.13
   7  -1 -12 2498.47   58.80
  -9  -2   2  860.88   24.47
  -9  -2   2  959.80   57.02
  -9  -2   2  956.50   37.51
   9  -2  -2  914.85   19.97
   9  -2  -2  884.64   51.95
   9   2  -2  930.99   37.46
   9   2  -2  886.22   35.57
   9  -2  -2  890.86   20.38
  -9   2   2  787.74   52.85
  10  -1   4 4626.73   87.93
 -10  -1  -4 4591.02   77.70
 -10  -1  -4 4817.38   81.31
  10  -1   4 4491.88   87.76
  10   1   4 4429.93   87.75
 -10  -1  -4 4613.80   89.67
  -9   2   3 5629.03   80.71
   9   2  -3 5492.37   98.67
  -9  -2   3 5614.00  121.52
  -9  -2   3 5507.23  101.14
   9  -2  -3 5620.42   76.08
   9   2  -3 5445.02  100.85
   9  -2  -3 5670.46   81.14
  -9  -2   3 5500.14   96.54
   9  -2  -3 5476.45   99.76
  -9   2   3 5494.38  116.61
   3  -2   9 1381.34   47.55
  -9   1  -6  951.15   14.31
  -9  -1  -6  952.93   29.90
  -1   2 -10 2419.09   53.16
   1  -2  10 2463.06   60.65
   1  -2  10 2480.09   68.97
  -9  -1  -6  929.28   30.45
  -1   2 -10 2412.41   57.70
   3   2   9 1349.42   49.93
  -3   2  -9 1323.70   43.81
  -3   2  -9 1283.42   33.52
   9   1   6  918.10   28.62
  -1  -2 -10 2516.20   41.33
   9  -1   6  922.69   57.07
   9   1   6  960.58   29.75
  -3  -2  -9 1316.37   71.14
   1   2  10 2484.38   41.48
  -1  -2 -10 2415.14   61.98
   9   1   6  966.36   27.73
   1   2  10 2456.94   61.53
   9  -1   6  969.26   39.56
   3   2   9 1319.63   23.89
   9  -1   6  995.62   14.75
  -9  -2   1 1030.50   25.63
   9  -2  -1 1004.28   17.06
   9  -2  -1 1145.00   56.79
   9   2  -1  938.75   25.95
  -9   2   1 1018.46   55.90
   9  -2  -1  996.25   17.37
  -5  -1  13  251.09   31.03
   5  -1 -13  242.50   48.38
  -5   1  13  232.65   30.46
  -5  -1  13  203.25   32.39
   5  -1 -13  238.44   24.82
  -5   1  13  259.05   24.53
   5   1 -13  200.13   30.05
   5   1 -13  236.07   32.63
  -8  -2  -3 1759.47   47.69
   8  -2   3 1876.82   49.96
  -8  -2  -3 1851.28   30.12
  -8  -2  -3 1781.86   49.29
   8   2   3 1765.94   29.48
   8  -2   3 1871.10   67.29
 -12   0   0 2507.47   59.12
  12   0   0 2453.98   59.67
 -12   0   0 2429.34   43.05
 -12   0   0 2423.78   37.49
 -10   1   9  853.74   37.72
  10   1  -9  896.16   39.48
  10   1  -9  873.26   35.14
 -10   1   9  815.70   41.51
 -10  -1   9  797.04   36.23
  10  -1  -9  799.87   59.79
 -10  -1   9  810.88   36.12
  10  -1  -9  885.88   28.78
  -7  -2  -5 2148.42   54.34
  -7  -2  -5 2223.42   54.37
   7  -2   5 2182.10   55.56
   7   2   5 2173.28   36.49
   7   2   5 2283.49   55.95
   7  -2   5 2188.36   55.03
   7  -2   5 2250.37   36.23
   7  -2   5 2172.96   35.68
   3   1  12 2819.96   63.32
   3  -1  12 2741.62   65.40
  -3  -1 -12 2809.88   62.91
  -3   1 -12 2857.98   84.21
  -3  -1 -12 2766.83   65.02
   3  -1  12 2866.42   58.04
  -3   1 -12 2740.06   56.75
   3   1  12 2763.13   53.15
  -9  -2   4 7068.16  144.32
  -9   2   4 6797.47  116.71
  -9   2   4 6871.51   95.39
   9  -2  -4 7155.04   98.48
   9  -2  -4 6864.32  117.91
  -9  -2   4 6875.03  108.77
   9   2  -4 6721.60  119.79
   9   2  -4 6791.74  108.42
  -8   2   7  236.74   37.00
   0  -3   0   -3.41   16.07
   0  -3   0    2.28   15.74
  -8  -2   7  206.84   30.56
   8   2  -7  263.04   29.50
   0  -3   0    7.78   10.51
   0  -3   0    2.38    6.27
   8  -2  -7  265.91   24.29
   8  -2  -7  253.45   19.38
  -8  -2   7  278.58   36.91
  -8   2   7  285.95   19.06
   8   2  -7  250.15   23.00
   0   0  14 5839.33  124.44
   0   0 -14 5767.20  102.03
   0   0  14 5727.88  103.17
   0   0 -14 5700.48  104.63
  -5   0  14 4723.82   91.86
   5   0 -14 4829.78   92.13
  -5   0  14 4774.52   94.50
   5   0 -14 4646.85   91.90
 -12   0   6  339.85   28.91
  12   0  -6  320.69   17.82
  12   0  -6  265.30   31.91
 -12   0   6  303.69   19.08
  -9  -2   011985.60  190.67
  -9   2   012551.27  216.58
  -9  -2   012441.68  214.56
  -9  -2   012734.28  176.04
   9   2   011810.29  166.79
   9  -2   012250.37  211.73
   0  -3  -1  348.95   10.69
   0  -3   1  351.11   14.78
   0  -3  -1  385.05   28.67
   0  -3   1  360.97   27.42
   0  -3  -1  329.87   15.97
   0  -3  -1  370.33   28.58
   0  -3   1  348.27   14.42
   0  -3   1  358.74   27.61
  -5   2  10  415.04   19.96
  -5  -2  10  482.87   51.45
   5  -2 -10  395.05   29.77
   5   2 -10  426.62   28.78
   5   2 -10  448.92   31.80
   5  -2 -10  442.88   32.68
  -5   2  10  381.70   44.64
  -5  -2  10  431.20   29.48
   1  -3   0  818.35   32.39
  -1  -3   0  770.04   35.22
  -1  -3   0  743.03   20.15
   1  -3   0  766.99   32.57
   1  -3   0  805.30   26.56
  -1  -3   0  757.04   20.52
   1  -3   0  759.20   27.09
  -1  -3   0  796.51   34.64
  11   0  -9    9.42   18.26
 -11   0   9   13.06   31.15
  11   0  -9   -2.78   11.88
 -11   0   9   -9.28   14.71
  11   1  -7    6.66   17.24
 -11  -1   7   -7.28   13.89
  11   1  -7    2.86   23.79
 -11   1   7   -7.12   27.47
  11  -1  -7    1.40    9.01
  11  -1  -7    4.63   18.62
 -11  -1   7    7.44   15.16
 -11   1   7    0.20   14.43
  -1  -3   1  167.35   25.20
  -1  -3   1  163.79   25.20
   1  -3  -1  177.79   10.63
   1  -3  -1  197.04   25.07
   1  -3  -1  155.78   23.43
   1  -3  -1  168.94   16.21
  -1  -3   1  172.85   10.83
  -1   1 -13   22.04   21.45
   1  -1  13    8.85   19.73
  -1  -1 -13   30.16   23.07
   1   1  13   39.83   15.69
   1  -1  13   33.42   39.65
   1   1  13   38.27   37.29
  -1  -1 -13   14.75   13.81
  -1   1 -13   17.28   18.44
   1  -3   1   41.68   17.57
  -1  -3  -1   40.37   22.75
  -1  -3  -1   59.47    8.09
   1  -3   1   75.95   19.12
   1  -3   1   53.18   31.28
   1  -3   1   49.69   11.21
  -1  -3  -1   59.43   22.75
  -1  -3  -1   55.59    7.97
   6   1  10 8471.26  130.02
   6  -1  10 8879.78  170.53
  -6  -1 -10 8658.20  158.15
  -6   1 -10 8781.10  127.58
   6  -1  10 8599.93  146.07
   6   1  10 8602.21  143.21
   6  -1  10 8794.78  126.61
   6   1  10 8817.29  157.89
  -7  -1  -9   22.81   29.45
   7  -1   9   23.10   21.86
  -7   1  -9   20.12    9.31
   7  -1   9   36.19   22.08
   7   1   9   22.64   13.02
   7  -1   9   19.54    9.39
   7   1   9   24.50   17.15
   7   1   9   66.40   22.46
   3   0  13    6.48   17.37
   3   0  13   12.51   30.27
   0  -3  -2 6728.06   85.45
  -7   0 -10 5608.71  103.34
   7   0  10 5556.46   98.95
   7   0  10 5703.39  100.96
   0  -3  -2 6725.74   84.37
   0  -3   2 7237.31  138.66
   0  -3  -2 7323.42  124.17
   0  -3   2 7130.10  105.42
   0  -3  -2 7218.14  123.41
   7   0  10 5655.97   90.48
  -3   0 -13    5.27   17.96
   0  -3   2 7145.66  121.24
  -3   0 -13    8.92   16.91
   0  -3   2 6858.34  101.86
  10   0   618612.15  284.46
  10   0   619343.99  310.71
  11   1   2 2198.86   48.40
 -11  -1  -2 2316.54   49.36
 -11  -1  -2 2224.20   58.21
  11  -1   2 2305.03   82.94
 -10   0  -618862.51  255.30
 -11   1  -2 2356.42   60.29
 -10   0  -619511.03  269.76
  10   0   619769.64  277.43
 -11  -1  -2 2200.14   46.04
   9   2  -5 2387.42   51.31
   9   2  -5 2333.90   60.39
  -9   2   5 2319.33   56.38
   9  -2  -5 2346.98   56.23
  -9  -2   5 2431.22   83.84
  -9   2   5 2424.48   41.42
   9  -2  -5 2457.36   42.48
  -9  -2   5 2514.40   51.42
   1  -3  -2 7435.36   99.09
  -1  -3   2 7419.96  144.60
  -1  -3   2 7486.80  114.67
   1  -3  -2 7016.03   94.44
  -1  -3   2 7416.17  106.85
   1  -3  -2 7412.72  125.25
   1  -3  -2 7329.56  124.22
  -1  -3   2 7371.16  127.16
 -11   0  -4 1000.19   20.52
  11   0   4 1044.12   38.26
 -11   0  -4  976.15   20.12
 -11   0  -4 1049.92   38.13
   2  -3   0   50.40   17.59
  -2  -3   1  243.64   27.66
  -6   0 -11   -6.55   15.01
   2  -3   0   37.21   17.79
  -2  -3   1  204.21   15.21
   6   0  11  800.59   54.19
  -2  -3   0   71.03   22.03
   2  -3  -1  204.60   22.59
   6   0  11  532.45   33.46
   2  -3  -1  243.69   23.03
   2  -3   0   51.62   17.31
  -2  -3   0   25.41   21.84
  -2  -3   1  202.95   15.87
   2  -3  -1  224.30   13.32
  -2  -3   0   22.48    8.22
   2  -3  -1  218.16   13.15
   2  -3   0   21.51   10.64
  -2  -3   1  228.36   27.49
 -12   0  -1    5.20    7.90
  12   0   1   17.88   20.19
 -12   0  -1   -0.55    5.02
 -12   0  -1   -9.60   14.25
  -9   0  12  616.24   38.69
  -9   0  12  635.11   55.11
   9   0 -12  643.97   33.78
   9   0 -12  608.53   41.68
   2   2  10  392.97   33.86
   9   2   1 3213.88   60.83
   8   0   9   21.98   11.54
  -2   2 -10  366.50   30.26
  -2  -2 -10  427.38   34.42
  -2   2 -10  412.46   23.69
   8   0   9    5.35   31.47
  -9  -2  -1 3392.93   53.13
  -9  -2  -1 3174.58   69.54
   2  -2  10  407.06   31.88
   9  -2   1 3199.62   71.13
  -9   2  -1 3290.53   72.61
  -2  -2 -10  394.42   11.00
  -8   0  -9   -0.69    9.38
   2  -2  10  448.36   38.01
   8   0   9   14.61   18.73
  -9  -2  -1 3246.53   70.84
   2   2  10  399.86   16.06
   6   1 -13 6501.11  118.36
   6  -1 -13 6647.39  133.71
  -6  -1  13 6444.25  141.87
  -6  -1  13 6499.40  119.97
   6  -1 -13 6483.58  117.02
   6   1 -13 6577.72  119.57
  -6   1  13 6351.77  115.03
  -6   1  13 6549.30  112.93
   1  -3   2   15.19   10.43
   1  -3   2   22.20   16.75
  -1  -3  -2    5.92   23.02
  -1  -3  -2  101.34   23.95
   1  -3   2   11.81   17.06
   1  -3   2    7.60   10.86
   2   2 -11  537.06   32.28
  -5  -1 -11   92.74   39.45
  -2   2  11  580.56   26.97
   5   1  11   88.99   22.43
  -5   1 -11   94.00   25.35
   5  -1  11   98.71   26.01
   5  -1  11   88.36   26.15
   2  -2 -11  510.20   55.87
   5   1  11   97.19   15.90
  -5   1 -11   91.98   25.55
  -2  -2  11  593.75   34.45
  -2   2  11  585.87   35.34
   2   2 -11  595.85   32.80
  -2  -2  11  631.55   51.24
   5   1  11  130.83   26.16
   2  -2 -11  622.61   27.47
  -8  -1  -8  183.41   34.16
   8   1   8  187.31   26.72
   8  -1   8  172.91   14.19
   8  -1   8  166.85   26.60
   8  -1   8  151.50   27.43
   8   1   8  177.43   32.89
  -8   1  -8  169.35    9.43
   8   1   8  187.54   16.89
   2  -3   1 1624.37   41.91
  -2  -3  -1 1531.68   19.96
  -2  -3  -1 1609.72   48.90
   2  -3   1 1650.74   34.84
   2  -3   1 1651.91   43.65
   2  -3   1 1665.38   42.33
  -2  -3  -1 1552.28   48.96
   2  -3  -2 7355.57  109.69
   2  -3  -2 7276.00  101.41
   2  -3  -2 7352.94  123.20
  -2  -3   2 7196.74  100.77
  -2  -3   2 7222.01  126.68
   2  -3  -2 7142.08  140.16
  -2  -3   2 7453.55  112.29
  10   0 -11   -5.55   18.90
 -10   0  11   14.76   31.08
 -12   0   7    3.67   19.37
  12   0  -7    1.37   10.01
  12   0  -7   -8.50   18.32
 -10   0  11   -0.91   16.59
  10   0 -11    1.51   14.42
 -12   0   7    3.38   18.60
   5   2   8 9027.79  116.24
   5   2   8 9124.24  154.02
   5  -2   8 9226.06  131.90
  -5   2  -8 8936.34  136.68
   5  -2   8 9009.15  152.05
   5  -2   8 9059.20  153.15
  -1   0 -14 3922.96   76.68
   1   0  14 3889.37   98.64
   1   0  14 3916.88   79.64
  -1   0 -14 3872.57   79.58
  -5  -2  -8 8964.50  151.81
  -7  -2   9  420.49   28.60
  -7  -2   9  447.59   34.06
  -1  -2  11  470.12   30.39
  -1   2  11  465.45   34.32
  -7   2   9  451.98   24.18
  -1   2  11  466.03   23.23
   1  -2 -11  493.28   16.59
  -7   2   9  423.38   39.26
   7  -2  -9  409.32   26.80
   1  -2 -11  473.05   35.77
   7   2  -9  417.62   33.98
   7   2  -9  462.56   27.77
   1   2 -11  470.51   46.27
   7  -2  -9  411.45   25.46
  -1  -2  11  475.46   52.62
   1   2 -11  413.10   50.30
   3   2 -11    6.47   19.62
  -3  -2  11    4.77   19.90
  -3   2  11    3.90   16.33
   3   2 -11   13.24   19.63
   3  -2 -11   15.72   11.00
   3  -2 -11   11.75   21.49
  -3  -2  11   20.16   19.47
  -3   2  11    5.56   19.63
   6   0 -14 1126.24   45.50
  -6   0  14 1033.95   45.47
  -6   0  14 1130.33   44.95
   6   0 -14 1106.88   65.69
  -1  -3   3  108.94   22.50
  -1  -3   3  131.81   13.85
  -1  -3   3  108.40   24.83
   1  -3  -3  127.95   11.04
   1  -3  -3  103.85   10.92
  -1  -3   3  136.99   41.56
   1  -3  -3  151.07   24.40
   1   3  -3  113.94   24.75
   1  -3  -3  159.44   24.06
  -6  -2  -7 2373.16   60.03
   0  -3  -3 1730.00   23.29
  -6   2  -7 2343.25   44.69
   0  -3  -3 1783.81   23.83
   0  -3   3 1880.60   38.94
   0   3  -3 1730.96   47.20
   6   2   7 2331.21   36.30
   0  -3  -3 1901.95   52.59
  -6  -2  -7 2421.92   58.67
   0  -3   3 1876.00   48.40
   6   2   7 2434.44   59.20
   6  -2   7 2452.48   60.64
   0  -3   3 1889.91   49.17
   0  -3   3 1901.57   49.21
   6  -2   7 2370.08   39.53
   0  -3  -3 1897.68   51.51
   6  -2   7 2460.10   61.08
  -8  -2  -4    8.84   18.15
  -9   1  11   27.41   21.94
  -8  -2  -4   -0.26   29.77
  -9   1  11   42.37   19.99
   8  -2   4    5.18    3.19
   9  -1 -11   24.77   19.20
   9   1 -11   44.46   21.80
   8  -2   4    5.25   30.25
  -9  -1  11   29.30   24.04
   8  -2   4    5.07    3.07
   8  -2   4   18.97   30.22
  -9  -1  11   35.46   40.17
   9  -1 -11   27.51   23.02
   8   2   4    2.05    5.68
   8   2   4   -0.70   10.09
   9   1 -11   26.73   25.68
  -8   0  13   27.81   43.45
  -8   0  13   17.02   24.43
   8   0 -13   15.27   18.20
   8   0 -13  -24.77   22.32
  10   1   5  378.86   33.38
  10   1   5  413.40   32.38
 -10  -1  -5  409.90   21.87
 -10  -1  -5  395.96   22.48
  10  -1   5  415.36   50.52
  10  -1   5  383.89   31.49
  -8   1  12 2322.32   57.47
  -8   1  12 2265.25   57.37
  -8  -1  12 2311.79   62.11
   8   1 -12 2310.56   61.21
   8  -1 -12 2367.36   56.87
   8  -1 -12 2344.42   58.84
   8   1 -12 2214.31   59.16
  -8  -1  12 2385.94   83.61
  -5   0 -1244814.60  662.99
  -5   0 -1243592.86  645.32
   5   0  1242983.96  654.97
   5   0  1244756.75  655.41
  -9  -2   6 2730.83   56.19
   9  -2  -6 2757.22   48.86
  -9  -2   6 2682.61   88.38
   9  -2  -6 2638.47   60.30
  -9   2   6 2778.24   48.60
  -9   2   6 2701.12   60.07
   9   2  -6 2659.67   55.75
   9   2  -6 2713.83   87.37
   8   2  -8  965.90   62.24
   4   2   9  784.80   61.31
  -8   2   8  957.71   48.99
   4   2   9  875.72   19.55
  -8   2   8 1030.80   31.74
   8  -2  -8 1014.33   31.80
  -4  -2  -9  941.66   63.75
   4  -2   9  886.73   38.45
   8   2  -8 1029.99   36.25
  -8  -2   8  967.38   42.47
   8  -2  -8 1037.86   35.84
  -8  -2   8 1066.20   36.59
  -4   2  -9  853.37   38.67
   4  -2   9  909.65   40.12
  -4   2  -9  903.53   26.85
  -6   2  10  847.07   28.20
  -6   2  10  850.92   34.50
   6   2 -10  888.58   39.79
   6  -2 -10  880.07   35.17
  -6  -2  10  882.13   36.22
   6   2 -10  867.47   35.21
  -6  -2  10  862.62   41.71
   6  -2 -10  897.67   29.78
   2  -3   2   12.01   19.17
   2  -3   2   19.76   15.78
   2  -3   2   19.48   16.21
  -2  -3  -2    8.97   22.45
   2  -3   2   16.90   12.05
  -2  -3  -2    3.91   21.88
 -11   1   8 2744.03   63.89
 -11  -1   8 2755.24   79.50
  11  -1  -8 2834.32   51.21
 -11  -1   8 2701.28   60.05
  11   1  -8 2668.83   59.22
 -11   1   8 2694.17   61.54
  11   1  -8 2757.60   64.52
  11  -1  -8 2775.30   66.48
   2  -3  -3 7563.84  108.88
   2  -3  -3 7502.86  126.57
   2  -3  -3 7296.34  100.73
   2   3  -3 7227.94  113.47
  -2  -3   3 7700.99  156.46
  -2  -3   3 7482.55  131.77
  -2  -3   3 7722.71  112.61
   2  -3  -3 7530.36  126.79
   2   3  -3 7177.62  128.40
   1  -3   3 6696.08  113.79
  -3  -3   1  368.21   15.75
  -3  -3   1  377.96   11.74
  -1  -3  -3 6682.11  119.66
   3  -3  -1  383.75   17.39
   3  -3  -1  388.95   17.59
   3  -3  -1  372.00   24.46
  -1  -3  -3 6606.88  118.32
   1  -3   3 6563.59  103.92
   3  -3  -1  385.73   23.91
   1  -3   3 6815.63  131.39
   1  -3   3 6679.79  114.90
   0  -2 -11 3727.61   61.45
   0   2 -11 3609.57   88.64
  -3  -3   0 3039.90   92.76
   3  -3   0 3021.80   60.88
   3  -3   0 3038.20   53.33
   0   2  11 3503.63   78.45
   0  -2  11 3761.65   74.18
  -3  -3   0 2976.51   40.79
   3  -3   0 2989.65   61.87
   3  -3   0 3079.54   72.42
  -3  -3   0 3276.47   96.55
   0   2  11 3579.21   53.91
   9   0   8 7507.06  126.76
  -3  -3   0 2885.68   37.34
   9   0   8 7643.48  128.31
  -9   0  -8 7697.57  111.45
   0  -2  11 3633.87   99.94
   9   0   8 7971.98  122.94
   0   2 -11 3612.91   94.84
   0  -2 -11 3632.43  104.05
  12  -1  -3 4283.94   92.20
 -12   1   3 4443.36  113.40
  12   1  -3 4188.32   79.79
 -12  -1   3 4104.18   77.11
 -12  -1   3 3807.97   76.82
  12   1  -3 4208.50   84.22
 -12  -1   3 3874.81   73.41
   4   2 -11  163.90   28.79
  -2   1 -13  113.41   22.44
  -4   2  11  193.78   25.79
  -2  -1 -13  111.72   28.09
  -4   2  11  258.44   43.82
   4  -2 -11  158.62   27.82
  -2  -1 -13  105.85   16.86
  -2   1 -13  116.67   26.29
  -4  -2  11  214.74   27.64
  -4  -2  11  188.79   29.05
   4   2 -11  169.68   25.79
   2   1  13   97.53   25.94
   2  -1  13  108.75   22.14
   2   1  13  105.99   28.79
   4  -2 -11  239.08   26.85
   2  -1  13   77.69   46.59
  12  -1  -237957.70  574.71
  -3  -3   2 7689.74  155.73
  10   1 -10 3092.15   87.44
  10  -1 -10 3163.32   61.62
   3  -3  -2 7206.63  104.45
  10  -1 -10 3067.56   95.13
   3  -3  -2 7232.44  119.53
  12   1  -237931.81  564.45
  -3  -3   2 7343.65  108.34
 -12  -1   238689.45  592.35
  12   1  -236787.16  557.37
 -12  -1   237772.17  553.76
   3  -3  -2 7299.09  106.87
   3  -3  -2 7058.95  118.96
   3   3  -2 6904.56  101.63
 -12   1   238273.07  601.80
 -10   1  10 3106.63   77.04
 -10  -1  10 3105.93   70.74
  -3  -3   2 7139.90  127.17
  10   1 -10 3086.21   72.44
 -10   1  10 3051.38   68.76
 -10  -1  10 3014.81   68.45
 -12  -1   238283.71  575.27
   9   2   2 4540.54   75.99
  -9  -2  -2 4646.02   89.06
   9  -2   2 4681.63   89.54
  -9  -2  -2 4873.03   77.72
   9  -2   2 4733.66   92.10
  -9  -2  -2 4652.59   89.74
   7  -2   6 6827.85  139.74
   7  -2   6 6679.73   89.09
   7  -2   6 6840.58  139.32
  -7  -2  -6 6510.65  115.78
   7  -2   6 6593.29   92.02
   7   2   6 6474.03   85.05
  -7  -2  -6 6440.22  114.13
  -7   2  -6 6571.87   85.89
   7   2   6 6564.69  115.68
 -12  -1   4   -0.09   15.36
  12  -1  -4   37.86   22.28
 -12  -1   4   28.79   17.66
 -12   1   4    4.51    9.20
  12   1  -4    4.99   24.31
  12   1  -4    9.70   18.54
 -12   1   4   28.94   21.54
  12  -1  -4    3.11    8.60
   2   1 -14 2494.58   61.69
   2   1 -14 2682.15   64.74
   2  -1 -14 2551.01   65.64
  -2   1  14 2510.42   64.06
  -2  -1  14 2656.41   67.12
   2  -1 -14 2709.61   70.93
  -2   1  14 2647.96   71.51
  -2  -1  14 2505.41   62.43
   3  -1 -14 4403.45   90.55
  -3   1  14 4722.80   86.46
   3   1 -14 4632.48   91.86
  -3  -1  14 4529.52   91.35
   3  -1 -14 4816.97   87.49
  -3   1  14 4623.18   92.62
   3   1 -14 4539.19   90.42
  -3  -1  14 4747.62   96.01
 -11  -1  -3   77.35   29.43
 -11  -1  -3   98.55   16.81
 -11  -1  -3  101.94   16.40
 -11   1  -3   96.41   26.68
  11   1   3  100.41   18.40
  11  -1   3   72.28   27.47
 -12   0  -2  463.40   13.03
   4   1  12 1137.16   45.28
  -4   1 -12 1221.43   49.06
   4  -1  12 1226.75   46.40
  -4   1 -12 1229.00   44.17
 -12   0  -2  464.88   18.37
   4  -1  12 1191.59   48.72
 -12   0  -2  501.16   30.93
  12   0   2  411.07   47.71
  -4  -1 -12 1214.72   32.49
  -4  -1 -12 1231.02   63.70
   4   1  12 1228.66   42.50
   9  -1   7 2039.55   54.92
  -3  -3  -1 4758.93  119.75
  -3  -3  -1 4924.96  119.79
   3  -3   1 4375.42   77.61
   9  -1   7 2131.82   31.64
   9   1   7 2061.72   54.99
   3  -3   1 4447.85   78.33
  -9  -1  -7 2068.26   58.82
   3  -3   1 4335.79   72.22
  -9  -1  -7 2014.10   46.26
   9   1   7 2134.05   60.23
   3  -3   1 4357.32   82.71
   9   1   7 1992.52   42.87
   9  -1   7 2075.55   76.63
 -11   0  10  721.00   37.37
  11   0 -10  755.06   41.22
  11   0 -10  795.83   45.60
 -11   0  10  752.08   32.19
   1  -3  -4 2217.60   56.42
   1   3  -4 2068.12   51.73
  -1  -3   4 2143.47   54.47
  -1  -3   4 2249.12   55.71
   1  -3  -4 2225.01   33.08
   1  -3  -4 2258.56   56.09
  -1   3   4 2256.77   55.96
  -1  -3   4 2227.68   55.55
   1   3  -4 2173.03   55.54
   0  -3   4 2076.57   51.20
   0   3   4 2060.07   55.21
   0  -3  -4 2064.22   54.89
   0  -3   4 2072.22   51.97
   0  -3   4 2043.52   55.34
 -12  -1   1  480.65   38.21
 -12   1   1  730.04   63.05
   0  -3  -4 2131.06   56.07
   0  -3   4 1985.37   42.55
   0   3  -4 1965.88   50.46
  12   1  -1  476.03   30.21
  12  -1  -1  469.46   38.17
 -12  -1   1  501.77   46.02
 -12  -1   1  459.26   24.35
   1   1 -14   45.76   36.11
  -1  -1  14   29.83   23.82
  -1   1  14   58.93   30.11
   1   1 -14   41.42   23.87
   1  -1 -14   48.31   41.63
  -1   1  14   53.94   25.79
  -1  -1  14  105.13   26.98
   1  -1 -14   43.46   16.99
   4  -1 -1412404.08  194.18
   4   1 -1412416.75  201.34
  -4   1  1412265.31  194.08
   4  -1 -1412005.14  197.58
  -4  -1  1412238.53  200.57
  -4   1  1412086.61  197.43
   4   1 -1412079.52  197.24
  -4  -1  1412287.76  202.18
   3   3  -3 1608.41   53.61
   3  -3  -3 1618.34   44.14
   3  -3  -3 1635.30   39.42
  -3  -3   3 1753.13   53.76
   3   3  -3 1543.81   30.45
   3  -3  -3 1583.21   38.74
  -3  -3   3 1619.76   42.09
   3  -3  -3 1584.13   44.72
 -12  -1   5 2515.80   57.74
  12   1  -5 2590.35   70.25
  12   1  -5 2515.65   60.62
  12   0  -8 5096.46   86.03
 -12   1   5 2524.09   62.52
  12  -1  -5 2602.11   46.20
 -12   1   5 2479.97   45.38
 -12  -1   5 2501.46   54.00
  12  -1  -5 2574.20   65.09
 -12   0   8 5082.81   97.73
 -12   0   8 4958.87   85.72
  12   0  -8 5196.47  124.02
   2  -3   311672.52  176.76
   2  -3   311722.62  178.53
   2  -3   311773.43  184.44
   2  -3   311737.35  198.13
  -2  -3  -311095.30  184.73
  -2  -3  -311698.06  213.78
  -7   1  13 1463.93   47.03
   7  -1 -13 1517.04   49.13
  -7   1  13 1475.61   69.39
  -7  -1  13 1407.67   76.23
  -2   3   4 2489.45   59.56
   2  -3  -4 2509.81   42.56
   7  -1 -13 1578.72   67.45
   2   3  -4 2442.15   62.73
   2  -3  -4 2485.50   37.93
  -2  -3   4 2541.10   59.04
   2  -3  -4 2552.54   59.85
   7   1 -13 1554.04   51.83
  -7  -1  13 1509.05   77.27
   7   1 -13 1423.65   51.28
  -2  -3   4 2671.88   87.02
   2  -3  -4 2497.09   59.60
   2   3  -4 2420.90   54.89
  -2  -3   4 2528.47   63.18
   3   2  10  174.36   13.14
   3  -2  10  179.75   31.96
  -3  -2 -10  172.24   51.02
   3   2  10  170.28   31.42
   3  -2  10  151.81   30.08
   3   2  10  156.94    8.44
  -3   2 -10  143.08   18.99
  -3   2 -10  161.53   28.22
   1   2  11 1000.79   45.07
   1  -2  11  984.94   52.32
  -1  -2 -11  985.94   26.35
   1   2  11  980.54   26.98
  -1  -2 -11  991.39   45.52
   1  -2  11  938.99   65.50
  -1   2 -11  946.10   50.65
  -1   2 -11  974.03   41.01
  -2   0 -1427381.99  433.25
   2   0  1426780.29  411.21
  -2   0 -1427696.82  412.96
   2   0  1427228.89  405.49
   3  -3   2 4858.53   81.25
   3  -3   2 4730.55   82.47
  -3  -3  -2 4913.48  122.38
   3  -3   2 4723.74   79.86
   3  -3   2 4789.72   95.63
  -3  -3  -2 5071.00  124.85
  11   0   5   -6.17   17.30
 -11   0  -5   -2.29    6.33
  11   0   5   -7.92   29.49
 -11   0  -5   -1.10   10.64
   1  -3   4  435.57   27.76
  -1  -3  -4  405.28   33.32
  -1  -3  -4  352.98   33.43
   1  -3   4  405.74   22.93
  -1   3  -4  373.20   28.23
   1   3   4  401.24   34.50
   1  -3   4  442.93   22.12
   1  -3   4  378.81   28.71
   7   0 -1420755.24  320.53
  -7   0  1420624.91  320.04
  -7   0  1420799.12  320.69
   7   0 -1421154.28  326.46
  -9  -2   7 2578.29   88.19
   9  -2  -7 2689.89   77.91
   5   2 -11  460.16   53.24
   9  -2  -7 2680.20   61.50
   9   2  -7 2658.21   57.52
  -5   2  11  436.24   32.37
  -4   0 -13    1.00   17.07
   9   2  -7 2707.20   89.21
  -9   2   7 2575.99   58.50
   5  -2 -11  442.83   49.87
  -4   0 -13    9.25   16.90
  -9   2   7 2628.90   49.61
  -9  -2   7 2635.18   57.94
  -5  -2  11  491.73   49.34
   5  -2 -11  477.99   23.37
   4   0  13    1.22   14.74
  -5  -2  11  526.85   55.54
  -5   2  11  419.78   31.16
   4   0  13    0.37   15.94
   5   2 -11  470.00   31.31
   3   0 -15    9.22   22.42
  -3   0  15    4.49   21.28
  -3   0  15    1.52   19.36
   3   0 -15    5.30   19.54
   2   0 -15   -5.60   18.34
  -2   0  15    2.80   21.92
  -2   0  15   18.94   33.83
   2   0 -15    6.15   16.69
 -12  -1   0 5374.30   94.51
   4   3  -1  726.29   18.55
   4  -3  -1  762.91   32.87
  -4  -3   1  921.86   63.02
   4  -3  -1  790.67   24.18
  12  -1   0 5428.34  130.04
 -12   1   0 5166.27  100.65
 -12  -1   0 4987.26   84.99
  -4  -3   1  776.71   19.91
  12   1   0 5054.83   92.31
  -4  -3   1  861.52   62.66
 -12  -1   0 5088.36   99.61
   4  -3  -1  731.24   27.73
   4  -3  -1  789.36   38.71
 -10  -2   2   27.20   20.26
 -10  -2   2   14.40   11.96
  10  -2  -2    8.66    5.18
  10  -2  -2    6.63    5.51
 -10   2   2   13.67   34.66
  10   2  -2   25.25   12.44
  10   2  -2   12.59   19.41
 -10  -2   2    3.66   19.37
  10  -2  -2   49.38   20.30
  10  -2  -3 8279.36  110.34
  10   2  -3 8142.01  160.07
 -10  -2   3 8186.10  124.59
 -10  -2   3 8254.06  160.06
  10  -2  -3 8177.65  140.65
 -10   2   3 8254.27  110.13
 -10   2   3 8047.23  137.58
 -10  -2   3 8124.39  139.12
  10   2  -3 8023.15  137.04
  10  -2  -3 8252.74  110.07
  -4  -3   0 1041.70   67.96
   4  -3   0  806.57   27.41
  -4  -3   0  927.52   66.35
   4  -3   0  806.46   27.46
   4  -3   0  824.91   35.91
   4  -3   0  799.09   25.73
   0  -1  14 4372.65   90.12
  -8  -2  -5  244.92   27.56
   0   1 -14 4388.97   85.78
   0  -1 -14 4264.29   88.30
  -4  -3   2 1754.67   81.37
   8   2   5  231.62   10.41
   8  -2   5  234.67    8.17
   8  -2   5  228.39    8.18
 -10   0  -7    3.25    8.44
   0   1  14 4291.15   88.44
  10   0   7  -25.54   30.83
  10   0   7    3.01   13.86
   8  -2   5  266.81   29.51
   4  -3  -2   44.09   16.58
  -4  -3   2 2684.79   91.81
  -8  -2  -5  244.68   28.60
  10   0   7   77.73   31.70
   0  -1 -14 4311.17   76.96
   8  -2   5  275.11   29.79
   0  -1  14 4297.20  103.49
   0   1 -14 4305.28   88.37
   8   2   5  246.15   16.33
   4  -3  -2   39.97   12.06
   4  -3  -2   38.69   11.62
   4  -3  -2   32.56   15.42
   0   1  14 4226.96   77.77
 -10   0  -7    4.68   12.64
   4   3  -2   20.87   12.15
   4   0 -15  -15.70   33.05
   4   0 -15   -3.93   22.48
  -4   0  15    1.90   19.97
  -4   0  15    9.37   35.82
  -5  -1  1411360.73  190.09
  -5  -1  1411492.08  192.25
   5  -1 -1411353.48  187.57
   5   1 -1411574.98  191.54
 -12  -1   6 3839.97   74.50
 -12   1   6 3797.94   58.98
   5  -1 -1411862.31  206.60
  12  -1  -6 4001.33   60.61
  -5   1  1411442.32  188.99
  12   1  -6 3850.64   74.23
  12   1  -6 3734.92   78.26
 -12   1   6 3728.22   80.17
  12  -1  -6 4000.81   85.48
 -12  -1   6 3893.17   77.36
  -5   1  1411385.73  182.02
   5   1 -1411472.81  190.26
  -3  -3   4 7258.49  119.07
   3   3  -4 6747.97  101.00
  -3   3   4 6948.86  119.89
   3   3  -4 6773.91  124.59
   3  -3  -4 7012.41  119.49
  -3  -3   4 6954.21  125.97
   3  -3  -4 6838.06  104.61
  -3  -3   4 7720.80  160.39
   3  -3  -4 6820.75  119.38
   3  -3  -4 6910.98  104.51
  -9  -2  -3  933.72   38.83
 -10  -2   1  198.17   15.83
 -10   2   1  245.55   44.83
   9  -2   3  956.76   40.23
 -10  -2   1  160.00   26.49
   9   2   3  887.32   21.57
 -10  -2   1  231.76   26.75
  -9  -2  -3  979.42   21.92
   9  -2   3  938.63   40.45
  10  -2  -1  176.66   27.87
  10   2  -1  201.25   16.59
  -9  -2  -3  935.19   38.53
  13   0  -3  296.12   30.80
 -13   0   3  152.45   13.90
 -13   0   3  139.66   13.65
  13   0  -3  128.86   20.53
 -13   0   3   56.28   27.94
  11   1  -9  100.86   45.39
  11   1  -9  110.40   23.56
 -11  -1   9  104.04   24.07
  11  -1  -9  158.53   28.10
  11  -1  -9  142.97   17.07
 -11  -1   9  127.52   26.13
 -11   1   9   99.31   27.75
 -11   1   9  120.26   26.52
  -1   0  15    7.66   20.44
  10  -2  -4 2063.13   56.05
 -10  -2   4 2142.80   58.84
 -10   2   4 2158.00   40.43
 -10   2   4 2158.53   57.36
   1   0 -15   -7.82   16.42
 -10  -2   4 2201.47   61.23
  10  -2  -4 2127.74   34.40
  10   2  -4 2093.42   59.64
  10   2  -4 2224.12   63.19
 -10  -2   4 2334.49   61.37
  -1   0  15   -3.22   31.13
   1   0 -15    6.15   14.25
 -13   0   4 1967.65   37.59
  13   0  -4 2007.26   57.73
  13   0  -4 2047.86   47.14
 -13   0   4 1957.19   54.43
   7   2 -10 1184.21   41.02
  -7   2  10 1231.73   38.62
   1  -3  -5 2306.70   58.22
   1  -3  -5 2334.63   79.52
  -7   2  10 1178.90   50.56
  -1   3   5 2401.22   59.29
  -7  -2  10 1248.89   61.25
   7  -2 -10 1199.78   38.94
   1   3  -5 2251.01   46.08
   1   3  -5 2356.11   57.73
  -7  -2  10 1203.14   48.77
   1  -3  -5 2283.69   30.40
   7  -2 -10 1234.53   51.71
  -1  -3   5 2445.50   62.15
  -1  -3   5 2470.98   58.26
   7   2 -10 1120.09   46.09
   1  -3  -5 2233.88   30.42
  -1  -3   5 2344.79   57.42
  -8  -2   9  345.62   28.67
  -8   2   9  360.53   36.54
  -8  -2   9  382.92   34.30
   8   2  -9  323.97   33.77
  -8   2   9  384.86   25.63
   8   2  -9  395.81   28.74
   8  -2  -9  349.72   42.94
   8  -2  -9  335.07   38.31
 -13   0   214465.20  229.56
 -13   0   214004.64  191.03
  13   0  -213918.63  193.27
 -13   0   213996.33  191.62
  13   0  -214255.13  229.17
  -4  -3  -1   86.12   46.30
   4  -3   1  124.62   16.34
   4  -3   1   97.89   26.15
   4  -3   1  111.53   15.98
   4  -3   1  106.56   16.17
  -4  -3  -1   94.59   27.69
   4   3  -3 8287.64  146.19
  -4  -3   3 9603.81  189.82
   4  -3  -3 8659.73  141.07
   4   3  -3 8318.79  125.44
   4  -3  -3 8659.06  128.39
  -4  -3   3 8526.63  148.41
   4  -3  -3 8884.42  142.20
  -4  -3   3 8762.57  123.79
   4  -3  -3 8793.98  129.50
   0  -3   5   41.07   20.35
   0   3   5   24.55   23.73
   0  -3  -5   41.71   23.82
   0  -3   5   13.44   34.59
   0  -3  -5   30.87   23.27
   0  -3   5   48.36   15.95
   0   3  -5   29.72   14.45
  -2  -3  -4 3919.32  110.41
 -12   0  -3    0.88    8.30
   2  -3   4 3868.41   73.92
  -2   3  -4 3789.06   73.38
 -12   0  -3    2.32   15.82
   2  -3   4 3844.08   71.93
  -2  -3  -4 3783.21  111.52
 -12   0  -3   -0.40    8.15
  12   0   3    2.96   17.96
   2  -3   4 3909.85   74.11
   3  -3   3 1793.97   42.38
   3  -3   3 1819.04   44.10
  -3  -3  -3 1910.17   88.35
   3  -3   3 1836.07   43.28
  -3  -3  -3 1857.62   58.02
   3  -3   3 1818.98   42.54
   2   3  -5  163.61   16.63
  -2   3   5  170.99   25.54
   2  -3  -5  215.79   26.14
  -2  -3   5  154.40   27.27
  -2  -3   5  188.91   17.89
   2  -3  -5  166.39   12.66
   2  -3  -5  161.92    8.77
   2   3  -5  219.78   27.14
  -2  -3   5  174.65   27.22
   2  -3  -5  200.72   25.59
   3   1  13 9363.45  156.78
  -7   1 -10 7387.29  107.66
  -7  -1 -10 7358.49  142.43
  -3  -1 -13 9364.11  156.85
   7  -1  10 7551.77  108.07
   7  -1  10 7535.89  133.95
   3  -1  13 9407.31  187.69
   7   1  10 7334.46  128.97
  -3  -1 -13 9471.57  181.01
  -3   1 -13 9129.47  147.37
   7  -1  10 7793.98  158.53
   3  -1  13 9353.50  148.87
   3   1  13 8882.09  142.07
   7   1  10 7186.04  128.43
  -3   1 -13 9323.64  181.38
   7   1  10 7573.19  141.26
 -10   0  12 4379.19   90.44
  10   1   6 1645.96   39.07
  10   0 -12 4611.78   95.45
  10  -1   6 1668.23   52.13
  10   1   6 1590.63   38.97
 -10  -1  -6 1617.91   39.43
  10   1   6 1737.37   40.24
  10  -1   6 1714.68   52.08
  10   0 -12 4498.51   86.08
 -10   0  12 4401.40  106.84
 -10  -1  -6 1629.14   40.08
  10  -2   0  202.29   26.83
 -10  -2   0  131.01   24.90
  10   2   0  122.90   14.82
 -10  -2   0  113.99   24.71
 -10   2   0  106.77   43.80
 -10  -2   0  137.45   22.44
 -11  -1  -4 4807.92   81.75
  13   0  -5    4.91   10.18
  11   1   4 4863.39   84.89
  11  -1   4 4959.20   97.31
 -13   0   5    1.15   17.76
 -11  -1  -4 5283.21   90.50
  11  -1   4 4986.61   96.91
  13   0  -5   10.93   21.31
 -11  -1  -4 4999.59   84.18
 -13   0   5   -2.77   15.17
   9   0 -13   35.32   38.96
  -9   0  13    8.97   19.38
   9   0 -13  -13.67   31.92
  -9   0  13  -20.91   33.86
   6   2   8 3746.43   55.88
   6   2   8 3817.68   81.03
  -6   2  -8 3869.12   66.15
   6  -2   8 3844.96   59.55
   6  -2   8 4049.58  105.27
   6  -2   8 3872.00   82.13
  -6  -2  -8 3845.90   82.47
   5   0 -15   12.58   22.37
  -5   0  15    2.97   22.99
  -5   0  15   11.05   20.82
   5   0 -15   -2.31   33.93
   6  -1  11 8615.41  150.33
   6   1  11 8849.78  144.98
   6   1  11 8409.57  132.67
   6  -1  11 8573.26  149.03
  -6  -1 -11 8431.52  159.83
   6  -1  11 8905.26  130.56
   6   1  11 8500.87  146.45
  -6   1 -11 8853.14  141.93
 -12  -1  -1 7676.03  125.69
  -5  -2  -9 4371.62   90.85
   5   2   9 4372.40   63.09
  12   1   1 7168.70  119.93
 -12   1  -1 7449.74  133.95
  12  -1   1 7125.83  132.76
 -12  -1  -1 7140.83  113.64
   5  -2   9 4579.60   72.75
   5   2   9 4408.98   88.89
   5  -2   9 4465.30   90.65
  -5   2  -9 4464.31   80.02
 -12  -1  -1 7423.52  129.79
   5  -2   9 4381.31   89.76
  13   0  -1 1955.43   69.72
 -13   0   1  594.72   28.46
 -10   2   5 7889.49  117.01
 -13   0   1  432.82   17.88
 -10  -2   5 7904.16  126.67
 -10   2   5 7762.73  135.04
 -10  -2   5 7873.67  137.73
  10  -2  -5 7787.69  135.63
  10   2  -5 7694.46  125.37
  10  -2  -5 8153.17  120.34
  10   2  -5 7623.31  135.62
  -9  -1  12 4398.52   91.34
  -9   1  12 4404.99   88.07
   9  -1 -12 4545.29   91.27
   9  -1 -12 4530.06   86.58
  -9   1  12 4496.63   87.40
   9   1 -12 4451.26   90.89
   9   1 -12 4620.55   94.50
  -9  -1  12 4441.68  114.70
  -8   1  -9  218.71   18.12
   8  -1   9  221.19   30.35
  -8  -1  -9  238.03   38.30
   8  -1   9  344.76   50.69
   8   1   9  283.35   30.50
   8   1   9  304.58   21.09
   8   1   9  230.95   22.88
  -2  -2 -11  427.57   39.91
  -2  -2 -11  475.40   19.84
   2   2  11  481.67   14.70
  -2   2 -11  469.47   35.96
   2  -2  11  339.04   60.91
   2  -2  11  521.78   43.27
  -2   2 -11  506.29   40.84
   2   2  11  508.56   60.97
   7   0  11  189.05   24.69
  -7   0 -11    3.46   13.77
   7   0  11   20.00   16.44
 -12   0   9   -5.85   33.87
 -12   0   9    3.95   14.06
  12   0  -9   22.04   33.20
  12   0  -9   -2.10   12.50
   1  -3   5 4854.82   86.83
   1  -3   5 4877.09   85.53
  -1  -3  -5 4972.26  120.18
   1   3   5 4921.93  121.11
   1  -3   5 5031.93  106.50
   1  -3   5 4859.17   88.58
  -1   3  -5 4762.40   88.17
  -1  -3  -5 4839.52   97.09
   8   0  10 7291.40  121.96
   8   0  10 6917.24  120.84
   8   0  10 7136.47  140.82
  -8   0 -10 7058.83  121.27
  -2   2  12 4281.89   88.60
   0   0 -15   -1.36   31.50
   2  -2 -12 4275.74   89.96
  -2   2  12 4245.97   68.27
   0   0 -15    3.34   16.79
   2  -2 -12 4509.86   80.05
   0   0  15   21.50   22.34
   2   2 -12 4282.07   86.68
   0   0  15    0.62   34.00
  -2  -2  12 4376.13  107.02
  -2  -2  12 4359.92   89.37
   2   2 -12 4348.53  109.17
  -6  -2  11  101.63   30.18
  -6   2  11  142.00   18.35
  -6   2  11  137.13   25.02
   6   2 -11  108.10   24.97
  -6  -2  11  123.00   26.76
   6   2 -11  101.41   28.30
   6  -2 -11  107.22   30.49
   6  -2 -11  104.51   24.40
  10  -1 -11 5359.45  128.18
  10   1 -11 5506.93  107.15
  12   1  -7  693.72   32.13
  -4  -3  -2   32.58   25.46
 -10   1  11 5358.47  101.98
  -4  -3  -2   42.41   25.15
 -12   1   7  709.06   21.86
   4  -3   2   53.22   25.07
   4  -3   2   33.53   15.79
 -10   1  11 5374.98  112.26
 -12   1   7  734.42   38.30
 -10  -1  11 5232.06  102.19
   4  -3   2   46.57   22.62
   4  -3   2   26.33   13.63
  10   1 -11 5291.85  101.96
  12  -1  -7  718.87   21.84
 -10  -1  11 5321.17  123.36
  12   1  -7  701.35   56.40
  10  -1 -11 5407.88   95.40
  12  -1  -7  720.77   40.53
 -12  -1   7  653.53   48.07
 -12  -1   7  662.61   53.58
  -7  -2  -7 1852.44   72.79
  -1   1 -14  515.49   31.70
   7  -2   7 1671.82   51.93
   7  -2   7 1686.72   33.92
  -7   2  -7 1698.87   28.34
  -1  -1 -14  548.82   37.49
   1  -1  14  571.72   39.14
   1  -1  14  518.07   49.13
   7  -2   7 1641.53   52.54
   1   1  14  544.76   27.05
   7   2   7 1755.19   74.41
  -1   1 -14  554.14   37.39
  -7  -2  -7 1743.17   51.75
   7   2   7 1599.74   26.60
   7   2   7 1636.61   31.56
   1   1  14  517.77   55.14
  -1  -1 -14  551.10   38.67
   3  -3  -5 7160.92  105.11
   3   3  -5 7036.17  128.36
  -4  -3   4 6856.27  102.70
   3   3  -5 6833.98  116.16
   3  -3  -5 6938.57  121.74
   4  -3  -4 6728.38  114.29
   3  -3  -5 7168.92  123.33
  -3  -3   5 7305.89  131.21
  -3   3   5 7089.40  123.03
   4  -3  -4 6522.89  112.58
  -3  -3   5 7306.93  155.54
   4  -3  -4 6780.24  100.78
   4   3  -4 6527.73  105.71
  -4  -3   4 6790.65  154.37
  -4   3   4 6624.79  114.77
   3  -3  -5 6978.98   98.86
   4   3  -4 6488.15  124.38
  -3  -3   5 7259.27  112.55
  -4  -3   4 6809.05  125.44
   4  -3  -4 6694.90  101.06
   3   2 -12 5137.48  119.03
  -3  -2  12 5106.79   99.50
  -3   2  12 4932.87   79.53
   3   2 -12 5273.43  122.60
  -3   2  12 5069.31   99.29
   3  -2 -12 4767.49   97.00
  -3  -2  12 5076.25   99.45
   3  -2 -12 5228.96   92.97
  -9   2   8   18.63   14.48
  -9   2   8   32.91   18.84
  -9  -2   8   32.98   19.34
   9   2  -8   19.55   19.39
   9  -2  -8   36.43   24.11
   9   2  -8   31.80   24.16
   9  -2  -8   15.45   20.50
  -9  -2   8   28.80   41.77
  -6  -1  14 7816.45  163.89
   6  -1 -14 7783.51  158.33
  -6  -1  14 7924.43  141.84
  -6   1  14 7657.48  138.31
   6   1 -14 7803.48  163.16
   6  -1 -14 7909.29  160.99
  -6   1  14 7478.46  130.43
   6   1 -14 7732.37  141.47
   1  -2 -12 3605.45  104.96
  -1   2  12 3616.96   58.25
  -1   2  12 3677.80  103.51
  -1  -2  12 3802.11   81.16
   1  -2 -12 3746.99   67.31
   1   2 -12 3657.30   76.13
  -1  -2  12 3694.24   77.09
   1   2 -12 3675.21   99.96
  11   0 -11    3.85   21.03
  11   0 -11    2.23   15.40
 -11   0  11  -16.25   38.27
 -11   0  11  -11.59   18.61
   6   0  1233120.00  483.34
   6   0  1232796.85  524.49
   6   0  1231919.74  489.93
  -6   0 -1232856.74  485.75
 -13   0   6  917.77   27.19
  13   0  -6  946.82   42.77
 -13   0   6 1020.38   60.87
  13   0  -6  892.83   36.31
   8  -1 -13   11.57   17.35
  -8   1  13   -2.29   20.76
   8  -1 -13   -1.23   17.88
  -8  -1  13   14.47   23.81
  -8  -1  13    3.26   23.86
   8   1 -13  -18.77   35.11
   8   1 -13   -2.05   19.59
  -8   1  13   17.47   19.74
  -4  -2 -10 1346.27   49.89
  -4   2 -10 1290.70   45.18
   4   2  10 1294.78   48.96
   4   2  10 1295.41   28.58
  -4   2 -10 1281.96   46.91
   4  -2  10 1317.15   47.99
   4  -2  10 1312.91   34.25
   4   2  10 1159.38   28.28
  10  -2   1   46.50   25.11
 -10   2  -1   38.13   24.29
 -10  -2  -1   41.70   22.56
 -10  -2  -1   48.11   22.23
 -10  -2  -1   49.32   18.76
  10   2   1   51.14   12.43
  -5   1 -12  535.78   37.50
  -5  -1 -12  596.22   52.85
   3   0  14  337.96   31.21
   5  -1  12  574.18   25.40
   3   0  14  388.30   30.17
   5  -3  -1  315.16   19.11
   5  -3  -1  295.13   19.01
  -5  -3   1  337.88   14.14
   5  -3  -1  278.23   19.46
   5  -3  -1  271.81   19.73
  -5   1 -12  546.38   34.99
   5   3  -1  269.06   12.81
   5   1  12  727.95   39.64
   5   1  12  522.53   24.93
  -3   0 -14  391.55   29.45
   5   1  12  564.90   33.07
  -5  -3   1  311.66   33.68
  -3   0 -14  370.21   31.03
  13   0   080742.93 1265.13
 -13   0   083959.65 1294.70
 -13   0   082916.72 1204.93
 -13   0   082186.76 1180.62
   5  -3  -2 1957.14   55.33
   5   3  -2 1765.52   29.50
   8   0 -14  370.34   33.65
   5  -3  -2 1885.09   40.77
  -8   0  14  365.45   34.62
   5  -3  -2 1796.85   42.31
   5  -3  -2 1853.47   40.35
  -8   0  14  350.54   34.81
  -5  -3   2 1898.52   31.83
  -5  -3   2 1883.78   60.41
   8   0 -14  334.51   34.97
   9   0   9    6.51    8.09
  -9   0  -9    0.36    8.79
   9   0   9  -18.74   14.08
   9   0   9   -5.32   23.69
 -10   2   6  615.16   33.16
  10  -2  -6  639.39   20.84
 -10  -2   6  659.24   30.03
 -10   2   6  625.11   19.89
  10   2  -6  567.82   38.19
 -10  -2   6  684.86   39.34
  10   2  -6  583.60   30.35
  10  -2  -6  638.50   35.10
  -5  -3   0 5350.18   63.54
   3  -3   416820.74  258.68
   5  -3   0 5763.19  106.05
   5  -3   0 5629.38   90.96
   3  -3   416802.83  258.28
   5  -3   0 5689.21  103.99
  -4   2  12 8762.59  133.43
  -4  -2  12 8892.39  153.91
   9   1   8  300.35   20.38
  -5  -3   0 5471.44   65.90
   5  -3   0 5719.18  108.03
   4  -2 -12 8796.95  151.16
  -4  -2  12 8941.60  153.21
  -5  -3   0 5904.38  135.78
  -4   2  12 8796.83  149.92
  -5  -3   0 5655.39  110.11
   9  -1   8  257.55   31.21
   9  -1   8  264.18   31.68
   9  -1   8  311.84   10.02
   9   1   8  299.58   20.11
   9   1   8  263.59   35.19
  -9   1  -8  303.04   13.26
  -9  -1  -8  275.93   36.91
   4  -2 -12 9254.02  152.05
  -3  -3  -417149.15  275.04
   3  -3   416858.72  254.86
   3  -3   416903.48  272.18
   4   2 -12 8890.06  172.90
   4   2 -12 8878.36  153.06
  -3  -3  -417082.48  274.16
   9   2   4 2254.06   38.09
   9   2   4 2288.80   38.65
   9  -2   4 2395.40   61.00
  -9  -2  -4 2379.42   58.72
  -9  -2  -4 2300.25   57.32
   9  -2   4 2425.96   84.19
  -1  -3   6  413.32   37.23
   1   3  -6  456.51   47.78
   1   3  -6  362.51   33.12
  -1  -3   6  459.27   29.95
  -1   3   6  382.72   32.04
   1  -3  -6  335.63   31.40
   1  -3  -6  317.65   50.47
  -6   0  15   -2.56   16.92
  -6   0  15    3.31   17.90
   6   0 -15    6.23   36.05
   6   0 -15    9.39   34.61
   0   2  12 2112.63   61.30
   0  -2 -12 2194.52   38.38
   0  -2 -12 2124.38   62.39
   0  -2  12 2184.38   55.21
   0   2  12 2198.42   46.68
   0   2 -12 2206.41   82.68
   0   2 -12 2181.74   54.73
   0  -2  12 2285.75   61.95
  -2  -3  -5 1158.92   49.03
   2  -3   5 1189.44   38.22
   2  -3   5 1234.16   38.39
  -2   3  -5 1122.92   37.29
   2   3   5 1205.78   49.70
   2  -3   5 1219.60   36.58
   2  -3   5 1200.88   37.10
 -11   0  -6   75.23   10.46
 -11   0  -6   92.19   15.47
  11   0   6   81.66   22.67
  11   0   6   69.91   36.71
   5  -3  -3 5234.73   84.98
   5  -3  -3 5080.42   88.68
   5  -3  -3 5166.90   85.25
   5  -3  -3 5102.60   88.73
  -5  -3   3 5549.63  134.25
  -5  -3   3 5208.76   85.36
  -5  -3   3 5118.71  103.17
   5   3  -3 4999.68   73.34
   5   3  -3 4849.10  100.21
   2  -3  -6  102.98   10.26
   2  -3  -6   95.94   24.45
  -2  -3   6  116.42   25.78
  -2  -3   6  117.73   18.20
  -2   3   6   98.67   24.77
   2  -3  -6   99.53   25.15
   2  -3  -6  109.83   11.26
   2   3  -6   82.47   27.02
   2   3  -6  112.40   17.12
   0  -3   6 4082.66   80.40
   0  -3   6 3903.29   77.11
   0   3  -6 3970.82   86.58
   0  -3  -6 4222.63  108.60
   0  -3  -6 4007.44   86.22
   0   3   6 4174.50  108.07
   0  -3   6 4110.96   77.10
   0   3  -6 3966.46   98.73
  12   1   2 1834.01   63.75
 -12   1  -2 2069.96   60.42
 -12  -1  -2 2008.81   44.20
 -12  -1  -2 2116.82   64.13
  12  -1   2 1926.32   58.00
 -12  -1  -2 2027.58   44.24
   4  -3   3   32.89   22.93
   4  -3   3   16.13   27.97
  -4  -3  -3   15.25   24.84
   4  -3   3   42.97   28.15
   4  -3   3   26.51   22.44
  -4  -3  -3   20.30   24.97
  -8  -2  -6 9192.50  154.58
   8  -2   6 9100.98  114.84
   8   2   6 8943.11  126.93
  -8  -2  -6 9153.53  153.47
   8   2   6 8715.59  118.40
   8   2   6 9233.41  155.14
   8  -2   6 9284.45  157.97
   8  -2   6 9579.10  182.44
   8  -2   6 9077.00  116.75
 -11   1  10 5491.58  125.76
 -11  -1  10 5611.15  105.28
  11  -1 -10 5620.18  109.37
  11   1 -10 5590.95  103.49
  11   1 -10 5626.86  108.02
 -11  -1  10 5518.45  105.46
  11  -1 -10 5668.49   96.14
 -11   1  10 5490.26  108.37
   4  -3  -5  640.70   30.95
   4  -3  -5  644.05   19.51
  -4   3   5  683.44   31.33
  -4  -3   5  706.11   40.35
   4  -3  -5  693.27   48.26
   4   3  -5  621.78   22.82
  -4  -3   5  619.20   64.49
   4   3  -5  664.07   40.37
   4  -3  -5  666.97   20.34
  -4  -3   5  644.27   24.46
   5  -3   1  914.46   30.90
   5  -3   1  894.06   27.01
  -5  -3  -1  918.26   43.70
  -5  -3  -1  874.46   45.15
   5  -3   1  913.11   31.43
   5  -3   1  918.12   27.69
  -1   0 -15    0.48   16.88
   1   0  15   -2.45   18.27
   1   0  15   -0.23   29.15
  -1   0 -15    0.18   24.45
 -12   0  -4 6431.35   93.07
  12   0   4 6141.84  112.01
 -12   0  -4 6459.93   93.44
 -12   0  -4 6684.74  118.45
  -5   0 -13   26.86   34.34
   5   0  13    4.99   19.34
  -5   0 -13    7.26   30.76
   5   0  13  -14.98   17.02
  13   0  -7   -9.51   32.87
 -13   0   7   12.02   19.17
 -13   0   7   -1.67   11.55
  13   0  -7   -0.48   10.64
 -12   1   8  912.59   36.76
 -12  -1   8  892.06   53.10
 -12  -1   8  868.05   56.93
  12  -1  -8  877.51   43.08
  12   1  -8  950.40   51.64
  12   1  -8  905.47   40.84
  12  -1  -8  993.61   27.15
  -8  -2  10 3903.67   80.12
   3  -3  -6   20.89   18.62
   3  -3  -6    3.64   19.33
   3  -3  -6    0.73   12.05
   8  -2 -10 3912.39   93.21
   3   3  -6    5.93   21.13
   8  -2 -10 3825.74   74.42
  -8   2  10 3680.74   73.13
   8   2 -10 3792.42   84.09
  -3   3   6   13.27   17.29
   3   3  -6    7.74   12.73
  -3  -3   6  -56.40   35.64
  -8  -2  10 3844.93   85.28
  -3  -3   6    7.73   12.99
  -8   2  10 3870.78   74.35
   3  -3  -6   17.76    6.98
   8   2 -10 3728.72   77.26
  10  -2   2 1669.06   73.52
  10  -2   2 1694.36   50.86
  13   0   1  -26.59   29.57
  10   2   2 1563.28   33.30
 -10  -2  -2 1773.95   68.87
 -13   0  -1    1.33   10.70
 -13   0  -1  -16.81   21.57
 -13   0  -1   -2.59   10.20
 -10  -2  -2 1624.94   41.12
 -10  -2  -2 1554.63   48.05
  -3  -2 -1131120.57  504.01
  -3   2 -1130712.16  470.21
   3   2  1130610.67  427.75
  -3   2 -1130962.54  473.69
   3   2  1131045.74  478.63
   3   2  1130392.14  425.05
   3  -2  1131941.52  485.81
   3  -2  1131918.87  512.41
  -5   2  12 2605.62   65.05
   1  -3   6 1568.01   44.43
  -5   2  12 2707.50   65.64
  -1  -3  -6 1481.86   52.45
  -5  -2  12 2579.34   89.99
  -5  -2  12 2773.74   92.24
   1  -3   6 1600.44   45.41
   5   3  -4  582.00   20.18
   5  -3  -4  583.52   22.05
   1  -3   6 1534.56   60.49
   5  -3  -4  587.86   43.22
  -5  -3   4  654.24   21.52
   5  -2 -12 2736.48   66.45
  -1   3  -6 1525.89   44.74
   5  -2 -12 2716.19   55.85
  -1  -3  -6 1638.67   53.90
   5  -3  -4  646.60   26.89
   5   2 -12 2664.20   68.38
  -5  -3   4  680.24   41.82
   5   2 -12 2640.05   92.03
   5   3  -4  570.99   41.12
  -5   3   4  578.91   27.86
   1   3   6 1576.50   53.18
  -2  -1 -1413454.98  240.09
   2   1  1413385.83  215.41
  -2   1 -1413541.85  240.97
  -2  -1 -1413501.88  206.33
   2   1  1413242.06  204.81
   2  -1  1413620.17  222.22
   2  -1  1413503.51  208.78
  -2   1 -1413662.10  214.59
  11  -1   5 1258.21   46.99
  11  -1   5 1209.00   49.57
  11   1   5 1267.20   36.36
 -11  -1  -5 1284.44   35.50
  11   1   5 1340.61   49.43
 -11  -1  -5 1293.59   35.43
   7   1 -1417939.57  285.73
  -7   1  1417763.54  277.32
   7   1 -1417799.66  284.04
  -7   1  1417749.10  301.12
   7  -1 -1418393.74  306.12
  -7  -1  1417828.80  308.35
   7  -1 -1417954.05  282.06
  -7  -1  1417633.71  281.19
  -4  -1 -1320869.69  306.19
   4  -1  1320576.82  323.54
  -4   1 -1320849.54  327.14
  -4   1 -1320318.98  338.78
   4   1  1320948.66  320.79
   4  -1  1320957.38  310.66
   4   1  1320047.27  304.77
  -4  -1 -1320624.00  318.29
  -3  -1  15 2940.17   92.93
  -3   1  15 2871.80   71.08
  -3  -1  15 2892.30   72.41
  12   0 -1017053.37  297.06
  -3   1  15 2814.55   78.68
   3  -1 -15 2893.81   62.05
   3   1 -15 2866.41   69.46
  12   0 -1017277.72  276.42
 -12   0  1016834.49  274.26
   3  -1 -15 2913.61   73.00
 -12   0  1016725.30  265.95
   3   1 -15 2935.82   71.23
  -7  -2  11 5699.51  106.57
   7  -2 -11 5741.48  104.03
   7   2 -11 5889.95  108.24
  -7   2  11 5659.04  102.52
  -7  -2  11 5725.62  112.10
   7   2 -11 5551.42  110.85
   7  -2 -11 5919.44  116.62
  -7   2  11 5488.50   96.04
  10   0   8  151.91   24.79
  10   0   8  177.62   20.69
  10   0   8  145.60   39.46
 -10   0  -8  131.19   13.58
 -10   2   7 1030.06   27.23
   2  -1 -15   47.65   46.15
  -2  -1  15   53.34   26.52
  10  -2  -7 1027.72   40.30
  -2   1  15  104.95   34.16
  -2  -1  15   97.71   29.52
  10  -2  -7 1027.02   27.94
 -10  -2   7 1026.58   36.01
  10   2  -7  980.49   51.93
  -2   1  15   64.85   28.06
 -10   2   7  969.65   39.71
   2   1 -15   43.52   25.80
 -10  -2   7  966.19   45.40
  10   2  -7 1035.26   43.55
   2  -1 -15   78.32   20.52
   2   1 -15   75.38   27.38
   1   2  1218539.72  317.78
  -1   2 -1218322.69  282.50
   1   2  1218434.48  253.00
  -1  -2 -1218641.16  259.86
  -1   2 -1218524.14  289.97
  -1  -2 -1217946.29  285.45
   1  -2  1219043.94  306.99
   1  -2  1218539.64  293.68
   5  -3   2    7.48   19.30
   5  -3   2   -1.70   15.06
  -5  -3  -2   16.56   24.23
  -5  -3  -2    9.71   23.81
   5  -3   2   20.82   19.12
   5  -3   2   15.80   15.37
  -9  -2   9 6405.31  120.00
  -9   2   9 6575.08  120.98
   9   2  -9 6509.01  124.54
  -9  -2   9 6631.18  134.99
  -9   2   9 6365.04  114.90
   9  -2  -9 6758.26  110.87
   9   2  -9 6575.50  134.97
   9  -2  -9 6517.69  117.51
  10   1   7 1171.98   34.40
  10  -1   7 1171.07   68.37
 -10  -1  -7 1234.12   49.17
 -10   1  -7 1213.38   18.09
  10   1   7 1299.12   49.24
  10   1   7 1194.48   35.02
 -10   1  -7 1229.59   18.48
 -10  -1  -7 1222.05   47.09
  10  -1   7 1248.26   18.28
  10  -1   7 1258.21   46.70
   4   1 -15   21.11   27.19
   4  -1 -15   26.17   34.31
  -4  -1  15   26.03   27.11
  -4  -1  15   38.39   27.10
   4  -1 -15   46.94   43.22
   4   1 -15   15.53   41.01
  -4   1  15   30.58   26.43
   3  -3   5 3707.49   84.01
   3  -3   5 3737.07   87.89
   3   3   5 3824.46   86.66
   3  -3   5 3757.14   75.38
   3  -3   5 3712.00   74.89
  -3  -3  -5 3798.79   87.19
  -3   3  -5 3490.99   83.00
  -3  -3  -5 3802.81   88.67
  13   1  -312668.15  205.18
 -13   1   312702.33  210.16
  13   1  -312673.21  211.28
  13  -1  -311893.32  145.55
  13  -1  -312806.02  235.76
 -13  -1   312424.54  193.03
 -13   1   312583.19  151.69
 -13  -1   312531.92  206.47
 -13  -1   312795.55  204.80
   1   1 -15  382.52   49.63
  -1  -1  15  345.38   35.36
   1  -1 -15  382.99   37.86
  -1  -1  15  353.62   51.15
   1   1 -15  348.05   33.82
   1  -1 -15  340.44   36.24
  -1   1  15  286.12   34.91
  -1   1  15  380.15   38.76
   7   0 -15   -8.20   22.27
   7   0 -15   -6.51   21.80
  -7   0  15   -6.92   35.74
  -7   0  15   -3.66   22.50
   4  -3   4 1780.64   40.57
   4  -3   4 1805.68   47.36
  -4  -3  -4 1712.25   59.81
  -4  -3  -4 1841.50   58.57
   4  -3   4 1765.39   53.74
   4  -3   4 1780.47   47.03
 -13  -1   4  252.95   28.42
 -13  -1   4  169.00   23.39
 -13  -1   4  138.38   24.30
 -13   1   4  170.98   31.08
  13  -1  -4   21.79    5.54
  13   1  -4   -6.57   29.35
  13   1  -2 6273.84  107.58
 -13   1   2 6487.29  122.14
 -13  -1   2 6345.76  105.71
 -13  -1   2 6391.89  106.23
 -13  -1   2 6543.12  116.22
  13   1  -2 6300.21  114.43
   4  -3  -6   -2.67    8.45
  -4  -3   6   39.91   37.97
 -10   0  13   -8.99   21.95
   4  -3  -6   15.98   15.63
  10   0 -13  -13.96   32.98
  -4  -3   6    9.65   22.03
   4  -3  -6    1.71   27.13
   4   3  -6   16.34   20.84
  10   0 -13   -5.78   25.05
 -10   0  13  -18.46   40.30
   4   3  -6    3.10   11.13
  -4   3   6    5.54    9.16
  -4   3   6   21.10   17.56
  -6   2  -9 2841.41   48.12
   6   2   9 2852.41   69.32
   6  -2   9 2879.03   70.38
   6  -2   9 2925.91   71.17
   6   2   9 2801.76   46.76
   6  -2   9 2801.43   47.64
   6   2   9 2735.78   41.17
  -6  -2  -9 2812.81   68.41
   6  -3  -1  406.26   19.58
  -5  -3   5 1125.71   30.18
  -5  -3   5 1159.54   72.72
  -5   3   5 1088.77   36.10
   6  -3  -1  381.07   22.12
  -5   3   5 1112.47   28.37
   5   3  -5 1055.60   27.66
  -6  -3   1  381.22   14.88
   6  -3  -1  385.95   24.10
   5   3  -5 1048.68   45.76
   5  -3  -5 1062.50   51.15
  -6  -3   1  489.26   60.95
   6   3  -1  394.73   10.66
   6  -3  -1  380.61   30.37
  -5  -3   5 1111.20   47.68
   5  -3  -5 1052.31   28.07
  -6  -3   1  425.12   37.37
   5  -3  -5 1102.45   34.11
 -12   1  -3 2501.19   66.46
   6   3  -2  185.09   10.31
 -12  -1  -3 2558.22   55.90
  12   1   3 2366.03   68.73
  12  -1   3 2437.39   64.98
 -12  -1  -3 2501.99   50.34
   6  -3  -2  175.49   18.26
   6  -3  -2  159.50   31.48
  -6  -3   2  221.07   33.98
 -12  -1  -3 2409.22   49.36
   6  -3  -2  163.68   17.27
  -6  -3   2  200.64   16.52
   6  -3  -2  181.09   17.99
  -6  -3   2  157.12   32.93
   1  -3  -7    8.94   32.80
  -1   3   7   -3.10   30.60
  -1  -3   7   -4.89   17.09
 -13   0   8  617.03   38.54
  -1  -3   7    5.11   22.88
 -13   0   8  618.30   39.86
   1   3  -7   -6.72   13.75
   1   3  -7    3.72   29.39
  13   0  -8  678.38   64.13
  13   0  -8  664.07   26.49
  -2  -3  -610224.23  202.67
   2  -3   6 9870.47  159.33
  -2  -3  -610032.28  173.20
  -2   3  -6 9535.75  156.71
   2  -3   6 9905.01  159.22
   2   3   6 9858.06  171.97
   2  -3   610037.65  183.95
   2  -3   610095.36  181.93
   9   2   5   30.45    8.44
  -9  -2  -5   26.18   23.24
  -9  -2  -5   63.82   23.29
   9  -2   5   32.09   24.72
   9  -2   5   12.49   24.45
   9   2   5   19.47   13.97
  -2  -3   7 1254.18   45.79
   2   3  -7 1181.98   34.60
   2   3  -7 1315.24   66.57
   2  -3  -7 1162.82   19.12
  -2  -3   7 1258.69   37.78
  -2   3   7 1256.62   65.25
   2  -3  -7 1199.09   24.16
   2  -3  -7 1244.41   45.05
  10   1 -12    4.89   45.32
  10  -1 -12   42.50   19.89
  10   1 -12   35.51   39.42
  10  -1 -12   -6.58   41.89
 -10   1  12   16.66   38.89
 -10  -1  12   12.13   25.22
 -10  -1  12   29.93   39.85
 -10   1  12   26.79   19.60
 -11  -2   3  384.27   23.13
  11  -2  -3  357.62   11.21
  11   2  -3  386.83   33.08
  11  -2  -3  471.76   34.21
 -11   2   3  473.64   35.00
 -11  -2   3  372.55   32.81
  11   2  -3  391.99   23.39
 -11  -2   3  481.33   33.76
  11  -2  -3  361.61   10.97
  -7  -2  -8 7634.86  134.96
   7   2   8 7454.89  106.61
   7  -2   8 7725.79  160.34
   7   2   8 7451.14  106.48
  -7   2  -8 7747.63  112.01
   7  -2   8 7587.97  110.45
  -7  -2  -8 7548.18  131.53
   7   2   8 7701.48  134.89
   7  -2   8 7798.04  139.41
  13  -1  -5 2638.96   69.36
  11   2  -2 2814.20   67.45
 -11  -2   2 3282.41   95.80
   9  -1 -1318869.29  299.28
   9   1 -1318795.60  298.64
 -13   1   5 2658.91   67.88
  13   1  -5 2641.76   84.54
  11  -2  -2 2820.17   70.51
 -11  -2   2 2868.76   67.32
 -13   1   5 2618.58   40.43
 -13  -1   5 2641.32   56.63
  11   2  -2 2787.10   56.49
   9  -1 -1318816.51  290.94
  -9   1  1318592.86  290.96
 -11   2   2 2842.78   70.87
 -13  -1   5 2647.97   62.40
  13  -1  -5 2695.55   41.62
  -9   1  1318532.55  288.32
 -11  -2   2 2842.43   55.32
  -9  -1  1318680.45  297.10
  13   1  -5 2706.70   58.52
  -9  -1  1318486.13  293.79
  -4   0 -14 9085.69  149.93
  -4   0 -14 9021.58  150.78
   4   0  14 8834.19  154.11
   4   0  14 9112.17  149.69
   6  -3   0  588.20   22.45
  -6  -3   0  571.73   11.88
   6  -3   0  580.89   28.26
   6  -3   0  590.16   22.15
  11   0 -12 4608.94  106.01
   6  -3   0  599.95   27.14
 -11   0  12 4445.09   93.29
   6   3   0  566.06   11.40
  11   0 -12 4555.71  121.01
  -6  -3   0  576.46   41.01
 -11   0  12 4513.93  106.72
   5   1 -15 8468.02  151.68
  -5  -1  15 8512.98  176.93
   5  -1 -15 8841.92  164.66
  -5   1  15 8428.08  143.01
   5   1 -15 8470.79  150.60
   5  -1 -15 8306.88  148.98
  -2   0 -15   -7.38   21.77
   2   0  15   -3.94   30.82
  -5   1  15 8435.17  171.66
   2   0  15   10.00   31.14
  -2   0 -15   23.51   20.25
  -5  -1  15 8617.80  153.73
   5  -2  10   18.46   24.42
  -5   2 -10   20.18   19.68
   5   2  10   23.16    6.78
   5  -2  10   18.59   12.80
   5  -2  10   48.03   41.05
  -5  -2 -10   21.92   23.93
   5   2  10    9.66   23.86
   5   2  10   26.26    6.92
   6   3  -3 5106.44   75.22
  -6  -3   3 5206.98  106.06
  -6  -3   3 5212.82   84.49
   0   3  -7 1729.20   44.96
   0  -3   7 1683.42   46.88
   0  -3  -7 1740.57   55.52
  -6  -3   3 5095.64  104.38
   0  -3   7 1840.30   70.21
   6  -3  -3 5091.22   86.79
   6  -3  -3 5186.50   89.34
   0  -3  -7 1776.69   55.51
   6  -3  -3 5130.37   86.73
   6  -3  -3 5222.68  100.94
   0   3  -7 1677.37   48.89
   6   3  -3 5049.45  102.87
   0   3   7 1784.42   56.30
 -13   0  -211399.66  150.95
 -13   0  -211632.58  160.15
  13   0   211368.10  187.72
 -13   0  -211907.22  193.86
   3   0 -16 1113.59   43.78
 -13   1   1 3808.07   84.84
   3   0 -16 1039.21   46.48
  -3   0  16  995.31   69.84
  13  -1  -1 3773.61   86.55
 -13  -1   1 3799.62   83.21
 -13  -1   1 3790.26   69.78
 -13  -1   1 3867.17   77.61
  -3   0  16 1069.98   44.07
  13   1  -1 3834.35   78.39
   6   2 -1210612.09  201.58
   9   0 -1410548.84  199.16
  -6  -2  1210528.75  176.04
   6   2 -1210516.12  179.78
  -6   2  1210338.32  175.65
  -9   0  1410380.70  177.49
   9   0 -1410687.82  184.02
  -9   0  1410445.60  198.89
   6  -2 -1210678.78  168.24
  -6  -2  1210518.31  179.93
   6  -2 -1210333.62  171.19
  -6   2  1210298.53  171.04
  11  -2  -420476.55  266.62
 -11  -2   419960.81  313.10
 -10  -2  -3 4665.98   91.70
 -11  -2   420089.65  315.33
 -11   2   420366.92  271.80
  11   2  -419698.59  314.44
 -11   2   420458.15  319.16
  10  -2   3 4762.88   97.13
 -10  -2  -3 4833.00  114.15
  10  -2   3 4789.82   96.67
  11   2  -419917.26  299.70
 -10  -2  -3 4882.07   82.10
  10   2   3 4599.95   72.44
 -11  -2   420007.21  312.47
  11  -2  -419760.28  311.65
   7   1  11   34.08   18.40
   5  -3   3 2708.09   60.34
 -12   1   9   79.93   27.01
 -12  -1   9   81.24   25.45
   7   1  11    8.55   14.01
   7  -1  11   14.88   11.26
  12   1  -9  102.12   22.50
   7   1  11   25.30   23.66
  12  -1  -9   91.68   16.06
   7  -1  11   14.07   39.62
  -5  -3  -3 2805.61   76.11
 -12  -1   9   75.03   23.42
  -5  -3  -3 2694.09   71.38
   5  -3   3 2638.02   51.00
   7  -1  11    8.37   23.21
  12   1  -9   57.98   27.26
 -12   1   9   86.24   25.30
   5  -3   3 2732.80   62.42
  -7  -1 -11    6.46   28.28
  -7   1 -11    4.86   10.31
  12  -1  -9   76.01   28.68
   5  -3   3 2762.95   60.75
   2   0 -16 3712.53  105.97
   2   0 -16 3796.54   79.88
  -2   0  16 3890.52   82.65
  -2   0  16 3705.54   82.38
 -11  -2   1 6965.21  125.55
 -11   2   1 7214.37  156.45
 -11  -2   1 7151.63  111.63
 -11  -2   1 7762.95  157.60
  11  -2  -1 7005.47  152.71
  11   2  -1 6915.27  122.23
  -8   1 -10 6123.25   96.48
   0   1  15  334.44   25.42
   0  -1  15  322.88   31.15
   8  -1  10 5989.30  113.63
   8   1  10 5716.01   96.88
   0  -1 -15  326.72   23.74
   0  -1 -15  322.31   35.36
   0  -1  15  298.94   34.87
   8  -1  10 6006.41   86.63
   8   1  10 6008.43  119.77
   8   1  10 5803.93   98.17
  -8  -1 -10 5906.29  121.60
   0   1 -15  318.21   31.09
   0   1  15  310.50   33.77
   0   1 -15  331.04   34.69
   8  -1  10 5985.23  135.31
  -4   0  16 1210.53   49.13
   4   0 -16 1244.68   70.92
   4   0 -16 1201.59   45.40
  -4   0  16 1125.29   46.42
  -3  -3   7    9.53   37.77
  -3  -3   7   10.59   26.10
   3   3  -7   16.82   37.30
  -3   3   7   12.63   11.87
   3  -3  -7   24.51    7.72
   3  -3  -7   29.01   35.02
   3   3  -7   12.14   15.04
  -3   3   7   52.40   21.16
   2  -2  12  118.43   37.45
   2   2  12  118.79   32.73
  -2   2 -12  127.29   22.92
  -2  -2 -12  127.90   54.52
   2   2  12  135.90   18.48
  -2   2 -12  125.92   32.32
  -2  -2 -12  132.41   11.19
   2  -2  12  237.93   36.77
 -10   2   8 5010.16   82.81
 -10  -2   8 4992.72  123.27
  10  -2  -8 5279.58   86.70
 -10   2   8 4989.80  113.93
  10   2  -8 5112.15   95.98
 -10  -2   8 5036.24  110.81
  10  -2  -8 5111.85  118.89
  10   2  -8 5068.07  103.31
   6  -3   1 2298.82   44.65
  -6  -3  -1 2317.40   65.34
  -6  -3  -1 2238.59   65.38
   6  -3   1 2286.65   53.44
   6  -3   1 2241.72   44.31
   6  -3   1 2272.61   67.99
 -12   0  -5    7.98    7.02
  12   0   5    3.00   19.07
 -11  -1  11 1747.79   55.61
 -11   1  11 1808.47   63.13
 -11  -1  11 1832.56   55.58
 -12   0  -5    2.66    6.83
  11   1 -11 1786.04   54.12
  12   0   5    8.06   18.20
  11  -1 -11 1856.08   56.94
  11  -1 -11 1816.87   46.71
  11   1 -11 1743.66   57.19
 -11   1  11 1820.23   55.38
  -2  -2  13  371.85   50.78
  -6   1 -12  141.19   27.81
  -2  -2  13  327.91   33.40
  -2   2  13  320.69   34.35
   6   1  12  132.16   30.32
   2  -2 -13  294.29   17.45
  -2   2  13  303.85   17.68
   6  -1  12  145.12   29.99
   6   1  12   97.45   29.96
   6  -1  12  123.43   30.16
   2   2 -13  301.67   31.45
  -6  -1 -12  201.39   26.52
   2   2 -13  300.75   32.10
   2  -2 -13  345.21   34.58
   6  -1  12  147.35   17.35
   6   1  12  217.30   25.86
  13  -1  -6  180.11   33.22
  -6  -3   4 6832.84  127.83
 -13   1   6  165.02   18.97
   6   3  -4 6664.01   98.85
   6  -3  -4 6624.24  110.07
   6  -3  -4 6710.39  111.78
   6   3  -4 6663.59  128.65
  -6   3   4 6831.08  113.41
 -13  -1   6  189.28   27.66
  -6  -3   4 6811.45  129.78
 -13   1   6  175.86   52.49
   6  -3  -4 6664.70  108.56
  -6  -3   4 6942.13  103.72
 -13  -1   6  229.01   23.66
  13   1  -6  148.74   46.74
  13   1  -6  177.74   22.91
  13  -1  -6  179.14   12.04
   8  -2   7   -0.67   20.58
   8   2   7    1.40   10.40
   8  -2   7    4.40    4.44
   8  -2   7  -16.78   20.90
 -11   2   5 9869.44  134.26
   8   2   7    3.75    6.22
  -8  -2  -7    3.10   15.35
 -11  -2   510002.35  177.72
 -11   2   5 9645.58  165.89
   8   2   7   -4.70   18.70
  -8  -2  -7    2.04   15.76
 -11  -2   5 9909.06  172.17
  11   2  -5 9893.36  178.64
  11  -2  -5 9924.75  134.24
  11   2  -5 9620.37  170.52
  -8   2  -7    0.01    2.49
  11  -2  -510138.63  173.79
  -1  -3  -7  107.08   30.42
  -3  -2  13   12.58   22.28
  -1   3  -7  126.23   22.98
  -1   3  -7  120.77   22.20
  -3   2  13    3.06   11.31
 -11   0  -7    2.85    7.80
   1  -3   7  118.56   23.27
   3   2 -13    3.63   20.58
  -3  -2  13    7.90   21.19
 -11   0  -7    8.66   13.05
   1  -3   7  153.19   23.51
  -3   2  13    9.14   36.11
   3  -2 -13    5.86   19.11
   1   3   7   96.00   30.99
  -1  -3  -7  122.18   50.90
  11   0   7    1.48    6.44
   3   2 -13    1.79   20.42
  11   0   7   -4.28   22.95
   3  -2 -13    2.86   21.71
  11   0   7   -7.22   14.60
   8   0  11   11.50   32.38
   8   0  11    9.45   19.40
   8   0  11    5.67   13.13
  -8   0 -11   -1.00   12.13
  -1   0  16  834.53   40.67
  -1   0  16  796.07   42.22
   1   0 -16  801.65   42.03
   1   0 -16  811.36   57.98
  -3   1 -14  564.90   31.83
   3  -1  14  513.56   40.49
   3   1  14  638.71   37.33
  -3   1 -14  493.46   62.49
   3   1  14  567.17   28.14
   3  -1  14  537.21   30.79
  -3  -1 -14  588.87   38.70
  -3  -1 -14  631.13   39.71
  -7   0 -12 2828.54   59.71
 -13  -1   0 1976.54   44.35
   7   0  12 2853.02   67.24
 -13   1   0 2000.49   86.44
 -13  -1   0 2018.51   67.32
  13  -1   0 1937.35   59.85
   7   0  12 2936.58   72.35
  13   1   0 1846.82   68.19
   7   0  12 2818.38   67.49
 -13  -1   0 1931.58   44.01
   8  -1 -14  471.55   35.58
   8   1 -14  478.15   37.59
   8  -1 -14  530.68   35.60
  -4  -2 -11   69.71   29.79
   4  -2  11   37.43   27.36
   8   1 -14  451.96   39.89
   4   2  11   66.86   46.50
   4   2  11   92.14   14.89
  -8   1  14  466.46   36.66
  -4   2 -11   67.80   27.05
  -8  -1  14  435.82   66.77
   4  -2  11   57.83   30.45
   4   2  11   53.87   14.16
  -8  -1  14  503.25   40.11
  -4   2 -11   68.15   16.89
  -8   1  14  510.37   33.58
  11   2   0 4701.04   89.38
 -11  -2   0 4980.38   91.18
  11  -2   0 4825.86  123.99
 -11  -2   0 4756.20   93.58
 -11  -2   0 4834.06   95.26
 -11   2   0 4905.51  123.60
   9  -1   9 1272.26   48.17
   9  -1   9 1241.15   23.34
   9   1   9 1236.58   37.85
  -9   1  -9 1193.45   22.67
   9  -1   9 1226.64   46.77
   9   1   9 1207.05   35.11
   9   1   9 1197.71   47.30
  -9  -1  -9 1174.39   53.43
   1  -2 -13   -2.03    8.55
   1   2 -13    2.52   16.85
   1   2 -13   18.20   17.80
  -1  -2  13  -13.45   16.91
  -1   2  13    4.16    8.91
  -1   2  13    8.05   19.16
   1  -2 -13   -6.92   20.77
  -1  -2  13   -1.65   19.89
  -5  -3   6 1010.22   43.23
  -5   3   6  956.59   35.65
  -5   3   6  990.01   26.56
   5  -3  -6  970.20   33.90
   5   3  -6 1073.93   49.61
   5  -3  -6  963.18   27.02
  -5  -3   6 1256.73   73.21
   5  -3  -6  908.92   35.74
   5   3  -6  957.65   39.42
   5   0 -16   26.21   24.67
  -5   0  16   -9.73   22.07
  -5   0  16   -1.03   38.11
   5   0 -16    6.56   22.37
   4  -3   5 8516.68  144.40
  -4  -3  -5 8537.85  181.50
   4  -3   5 8540.57  148.65
   4  -3   5 8617.35  146.25
   4  -3   5 8604.06  148.66
  -4  -3  -5 8547.34  154.14
   6   1 -15  120.03   33.49
   6  -1 -15  137.49   30.55
  -6   1  15  142.44   31.69
  -6  -1  15  127.89   33.44
   6  -1 -15  200.76   43.20
   6   1 -15  120.72   50.28
  -6  -1  15  145.55   32.92
  -6   1  15  153.21   26.64
  -8   2  11  464.70   45.30
  -8  -2  11  507.34   54.77
   8  -2 -11  438.95   30.10
   8   2 -11  484.10   59.49
  -8  -2  11  421.85   39.04
   8  -2 -11  447.60   29.43
  -8   2  11  520.13   43.78
   8   2 -11  402.07   33.08
   3  -3   6  152.10   41.14
 -12   0  11   -6.44   17.04
   9   0  10 2276.98   57.27
  -3   3  -6  147.55   20.67
  -3  -3  -6  147.10   33.90
  -9   0 -10 2276.11   56.27
 -12   0  11   -0.96   22.09
   9   0  10 2287.54   45.33
   9   0  10 2245.06   57.45
   3   3   6  143.49   55.79
  12   0 -11    3.43   22.43
   3  -3   6  121.43   19.61
  -3  -3  -6  121.49   56.28
  12   0 -11   -3.31   14.73
   3  -3   6  149.54   20.36
   3  -3   6  155.48   41.35
   4  -2 -13 8167.60  145.84
   4   2 -13 8437.40  147.91
   4  -2 -13 8650.21  147.20
  -4  -2  13 8470.26  171.85
  -4   2  13 8344.01  130.44
   4   2 -13 8251.73  148.53
  -4   2  13 8330.20  147.56
  -4  -2  13 8466.36  174.86
   4   3  -7  196.18   31.31
  -4   3   7  231.70   26.64
  11   1   612740.91  212.91
  -4   3   7  223.47   20.52
  11   1   612458.09  192.95
 -11  -1  -613276.14  212.47
   4  -3  -7  225.56   27.13
 -11  -1  -612861.48  208.41
  -4  -3   7  181.53   52.84
   4   3  -7  299.89   52.96
  11  -1   612981.02  215.32
  -4  -3   7  216.35   21.57
  11  -1   613081.62  214.09
   4  -3  -7  211.16   13.70
  -9   2  10 9076.29  146.92
 -13   0   9  -10.93   22.38
  -9  -2  10 9083.27  161.69
   9  -2 -10 9455.84  151.75
  13   0  -9   -3.35   18.93
 -13   0   9    1.06   14.08
  13   0  -9    1.53   11.61
   9   2 -10 9088.87  187.19
  -9  -2  10 9309.40  156.97
   9  -2 -10 9141.15  155.64
   9   2 -10 9122.05  155.62
  -9   2  10 8939.91  170.08
  -8   0  15    1.00   21.67
   8   0 -15    0.48   19.92
  14   0  -3   28.10   10.57
 -14   0   3    8.93    9.57
  14   0  -3   40.41   26.84
   8   0 -15    4.95   21.25
  -8   0  15    5.90   21.60
 -14   0   3   41.62   23.40
 -14   0   3   -2.81   15.38
  14   0  -4  974.66   44.41
 -14   0   4  986.00   43.51
 -14   0   4  959.96   25.14
  14   0  -4  979.95   25.80
  -6  -3  -2 1994.75   89.69
   6  -3   2 1871.26   48.51
   6  -3   2 1890.48   49.13
   6  -3   2 1831.29   38.37
   6  -3   2 1873.60   47.86
  -6  -3  -2 1794.09   59.94
   6   0  13   -4.50   17.15
  -6   0 -13    0.61   22.78
   6   0  13   41.70   23.83
   6   0  13   27.63   23.08
 -11  -2   6  289.27   33.16
  11  -2  -6  194.40   20.87
  11   2  -6  178.71   25.91
  11   2  -6  171.54   32.09
 -11  -2   6  308.13   38.96
 -11   2   6  140.41   51.69
 -11   2   6  196.42   20.58
  11  -2  -6  295.65   31.77
  -5  -3  -4 9397.00  168.22
   1   1  15  184.66   21.95
   5  -3   4 9652.47  178.59
   5  -3   4 9699.53  179.08
  -1   1 -15  152.85   26.64
   5  -3   4 9429.64  145.94
  -6  -3   5   55.97   14.62
  -6  -3   5   64.20   29.11
  -6   3   5   48.62   17.59
   5  -3   4 9387.02  155.98
   1  -1  15  161.08   26.93
  -6   3   5   40.84   25.16
   6   3  -5   18.96   29.09
   6  -3  -5   52.30   15.19
  -1   1 -15  133.52   49.39
  -1  -1 -15  146.92   51.17
   6  -3  -5   41.91   29.13
   1   1  15  166.37   50.13
   6   3  -5   38.41   21.14
  -1  -1 -15  158.34   31.90
  -5  -3  -4 9170.92  197.07
   1  -1  15  174.55   32.49
   6  -3  -5   62.46   16.70
 -12  -1  -4  447.30   26.46
  12  -1   4  399.95   35.20
  12   1   4  400.37   25.38
 -12  -1  -4  417.36   22.17
 -12  -1  -4  436.05   23.25
  12  -1   4  385.12   36.68
   5  -1  13  970.73   32.55
   5  -1  13  966.20   45.83
  -5   1 -13  907.58   46.17
  -5  -1 -13  964.66   40.97
   5   1  13  932.66   31.99
   5   1  13 1080.62   59.09
  -5   1 -13  958.70   42.80
   5   1  13  946.56   32.04
  14   0  -2 4777.73  123.17
 -14   0   2 4861.74   71.84
 -14   0   2 4930.45   99.30
 -14   0   2 4688.26   77.80
   0   0 -16 2363.11   59.96
  13  -1  -7 1679.62   41.16
 -13  -1   7 1561.43   44.97
   0   0  16 2285.95   62.92
  13  -1  -7 1582.45   55.79
  13   1  -7 1597.21   51.58
  13   1  -7 1590.86   45.09
   0   0  16 2370.04   62.72
 -13   1   7 1588.24   53.10
 -13   1   7 1575.39   32.67
 -13  -1   7 1533.96   49.38
   0   0 -16 2350.33   63.87
   0  -2 -13   45.85   18.32
   0   2 -13   62.23   27.95
   0  -2  13   83.03   39.59
   0   2 -13   83.91   37.06
   0   2  13   75.38   30.56
   0   2  13   87.36   12.77
   0  -2 -13   85.27   29.71
   0  -2  13   95.11   30.01
 -13   0  -3   -2.49    5.77
 -13   0  -3    7.66    5.76
  13   0   3    6.33   20.04
 -13   0  -3   -0.95   19.11
 -14   0   5    4.90   10.33
  14   0  -5   -3.86    9.89
  14   0  -5   -5.76   21.91
 -14   0   5    4.83   21.09
   2  -3   7 2544.63   62.69
   2  -3   7 2650.07   76.03
   2   3   7 2531.62   99.07
  -2   3  -7 2529.48   58.28
  -2  -3  -7 2527.10  100.88
   2  -3   7 2645.46   62.76
  -2  -3  -7 2675.22   73.42
 -11  -2  -1  494.50   32.95
 -11  -2  -1  531.65   21.42
  11   2   1  540.58   31.53
 -11   2  -1  514.46   38.40
  11  -2   1  476.94   38.23
 -11  -2  -1  512.18   33.00
   7   2 -12 4778.43   95.84
   7   2 -12 4576.47  101.81
   7  -2 -12 4897.73   90.40
   7  -2 -12 4866.38  115.03
  -7  -2  12 4720.59  100.51
  -7  -2  12 4832.33   97.28
  -7   2  12 4757.14  111.48
  -7   2  12 4617.45   85.79
   1   3  -8 1236.92   55.72
  -1  -3   8 1270.24   45.82
  -1   3   8 1239.56   49.42
   1  -3  -8 1252.95   49.22
 -10  -2  -4 3961.70   82.70
  -1  -3   8 1329.89   41.93
   1   3  -8 1227.26   44.11
  10  -2   4 4089.66   88.46
  10   2   4 3972.55   72.60
  10  -2   4 4126.73   88.74
  10   2   4 3929.80   71.00
 -10  -2  -4 4101.47   84.19
   2  -3  -8 4982.13   65.88
  -2  -3   8 5139.29  101.84
   2   3  -8 4908.14  103.07
   2   3  -8 5054.78   99.59
  -2  -3   8 5162.15   94.62
  -2   3   8 5170.86  102.67
   2  -3  -8 4939.71   98.98
 -13  -1  -1   64.15   26.34
 -13  -1  -1   58.64   33.34
  13  -1   1  103.50   29.76
  13   1   1   18.72   35.08
 -13   1  -1   27.09   47.67
 -13  -1  -1   58.50   16.07
   9   2   6  557.52   23.43
  -9  -2  -6  599.45   35.04
   9   2   6  529.13   16.82
  -9  -2  -6  569.29   34.18
   9  -2   6  532.73   38.91
   9  -2   6  602.78   38.90
  -3   0 -15    5.80   18.52
   3   0  15   11.90   30.76
   5   2 -13   -1.35   22.55
   5  -2 -13    4.77   13.83
  -5   2  13    2.90   11.20
  -5  -2  13   -8.43   19.62
   5  -2 -13   13.13   35.42
  -6   0  16  478.76   36.54
  -5   2  13    0.14   17.89
  -3   0 -15    0.83   18.03
   3   0  15  -13.15   19.89
   6   0 -16  474.64   35.61
   6   0 -16  420.11   58.81
  -6   0  16  399.77   38.05
  -5  -2  13    1.36   31.00
   5   2 -13    9.53   21.42
  -5  -2  13   -9.06   31.14
 -12  -1  10 1183.64   46.65
  12   1 -10 1146.45   42.89
 -12  -1  10 1164.49   43.54
 -12   1  10 1131.84   47.71
  12  -1 -10 1193.21   46.49
  12  -1 -10 1189.73   50.14
 -12   1  10 1077.75   46.67
  12   1 -10 1174.72   48.57
  10  -1   8   80.54   26.99
 -10  -1  -8   62.70   17.84
  10   1   8   83.06   18.27
  10  -1   8   72.77    8.88
  10   0   9    4.02   13.53
  10   0   9   -8.46   16.14
 -10  -1  -8   66.67   30.05
  10   1   8   65.68   17.17
 -10   0  -9    0.72    8.91
  10   0   9   11.93   25.82
  10   1   8   47.90   27.31
  10  -1   8   76.48   27.26
 -14   0   1  -12.81   15.73
  -7  -3   2 6027.98  119.01
   7  -3  -2 6104.09  117.14
  -7  -3   2 6017.85  118.47
  -7  -3   2 6015.43   90.17
   7  -3  -2 6021.19  104.96
  14   0  -1 1406.77   88.67
 -14   0   1  -59.63   48.18
   7  -3  -2 5992.47  119.71
   7  -3  -2 5962.32   95.89
   7   3  -2 5923.91   83.43
   7  -3  -1 1141.96   29.27
   0  -3  -8 7544.04  137.50
   0   3   8 7670.50  139.94
   7  -3  -1 1132.92   53.16
   7  -3  -1 1107.37   37.68
   7  -3  -1 1152.61   50.86
   0  -3   8 7704.72  152.30
   0   3  -8 7344.03  130.89
  -7  -3   1 1186.27   49.78
  -7  -3   1 1136.63   25.04
   7   3  -1 1094.88   19.93
   0   3  -8 7288.06  142.91
   0  -3   8 7595.21  151.96
  10   2  -9    6.09   38.81
 -10   2   9   16.88   23.02
 -10   2   9   11.36   20.26
 -10  -2   9   10.79   20.34
  10  -2  -9    5.88   14.12
  10   2  -9   10.72   19.12
  10  -2  -9  -19.97   33.88
 -10  -2   9    5.75   41.60
   3   2  12 4933.44  106.27
  -3  -2 -12 5117.37  109.28
   3   2  12 4757.19   71.38
   3  -2  12 4869.93  103.64
  -3   2 -12 4866.72   88.60
   3  -2  12 4910.03  106.76
  -3   2 -12 4786.47  100.14
   3  -3  -8   32.22   12.71
  -3  -3   8   13.66   28.45
  -3   3   8   10.92   11.06
   3  -3  -8   20.45   22.98
   3   3  -8    6.04   27.77
  -3   3   8   13.47   34.03
   3   3  -8    8.40   23.98
  -3  -3   8    8.86   37.58
 -14   0   6 2607.97   66.68
  14   0  -6 2563.47   69.55
 -14   0   6 2473.34   58.70
  14   0  -6 2536.92   49.58
   7  -3  -3   62.00   16.62
   7  -3  -3   41.97   18.65
   7  -3  -3   65.00   14.72
   7   3  -3   63.49   17.07
  -7  -3   3   65.41   18.06
   7   3  -3   54.68   30.57
  -7  -3   3   54.60   30.08
   7  -3  -3   48.27   15.04
  -5  -3   7 2500.38   53.53
   5  -3  -7 2437.99   58.59
   5   3  -7 2402.87   63.75
  -5  -3   7 2394.21   66.57
  -5   3   7 2450.95   58.93
   5   3  -7 2474.71   69.89
  -5   3   7 2406.13   45.81
   5  -3  -7 2453.20   47.08
   7  -3   0 2018.36   48.49
   7  -3   0 2123.69   52.31
  -7  -3   0 2367.91   91.84
  -7  -3   0 2076.01   64.63
  -6  -3  -3  971.03   49.25
   7  -3   0 2053.18   40.49
  -7  -3   0 2069.24   31.05
   6  -3   3  988.09   38.44
   7  -3   0 2079.81   50.51
   6  -3   3  931.41   36.56
   7   3   0 2011.10   29.58
  -6  -3  -3  921.23   48.84
   6  -3   3  871.45   36.94
   6  -3   3 1033.29   38.92
   7  -1 -15 3302.88  101.02
   7   1 -15 3085.07  107.14
  -7   1  15 3318.61   75.19
   7   1 -15 3091.45   79.63
  -7  -1  15 3104.41   78.60
  -7   1  15 3146.29   76.61
   7  -1 -15 3456.80   97.96
  -7  -1  15 3174.80   80.35
 -11  -2   7  901.65   50.61
  11   2  -7  826.05   62.54
  11  -2  -7  863.36   40.74
 -11  -2   7  889.84   42.50
 -11   2   7  842.14   39.31
  11  -2  -7  861.76   24.60
 -11   2   7  868.91   24.28
  11   2  -7  945.31   35.93
   5   0  1417388.18  299.16
   6  -3  -6  315.76   25.19
  -5   0 -1417140.47  266.55
   5   0  1417502.33  267.55
  -5   0 -1417503.57  288.50
  -6  -3   6  307.09   21.23
   6   3  -6  266.33   57.05
   6  -3  -6  337.49   30.99
   6  -3  -6  344.47   22.73
  -6  -3   6  321.34   57.43
  -6   3   6  308.63   24.45
   6   3  -6  321.99   29.71
  -6   3   6  327.50   29.79
   1   2  13 8291.05  119.97
   1  -2  13 8588.45  164.03
  -1  -2 -13 8345.84  119.77
  -1  -2 -13 8090.09  176.91
  -1   2 -13 8367.40  148.91
  -1   2 -13 8325.55  159.74
   1   2  13 8307.43  149.60
   1  -2  13 8351.40  152.53
 -10   1  13  495.08   35.91
  10   1 -13  498.72   37.43
 -10  -1  13  485.27   39.48
  10   1 -13  464.86   39.98
 -10  -1  13  502.41   39.49
 -10   1  13  501.66   33.63
  10  -1 -13  537.13   60.33
  10  -1 -13  489.63   32.10
 -11   0  13   68.17   39.79
 -11   0  13   -7.27   20.87
  10   0 -14 6628.15  129.37
  10   0 -14 6543.48  121.37
 -10   0  14 6370.72  143.33
 -10   0  14 6494.65  124.89
  11   0 -13    9.41   22.99
  11   0 -13   -8.90   18.01
   6  -2  10  671.70   22.37
   7   2   9 1516.05   72.60
   7  -2   9 1480.20   53.46
   7   2   9 1394.23   26.74
   7  -2   9 1454.98   28.53
   6  -2  10  738.47   42.72
   6  -2  10  746.73   42.42
  -6   2 -10  720.34   22.68
   7   2   9 1434.07   33.07
  -7   2  -9 1454.63   28.55
   6   2  10  719.43   18.14
   7  -2   9 1539.66   54.75
  -7  -2  -9 1457.59   51.11
   6   2  10  677.83   23.08
  -6  -2 -10  704.67   40.95
   6   2  10  719.20   39.54
 -13  -1   8 4543.18  113.80
 -13   1   8 4644.55   97.98
 -13  -1   8 4578.95   89.02
  13  -1  -8 4721.60  100.94
  13   1  -8 4729.34   91.79
 -13   1   8 4598.49   74.96
  13   1  -8 4765.14   98.07
  13  -1  -8 4799.90   87.00
   7   3  -4 2498.24   70.94
  -7  -3   4 2579.05   70.37
  -7   3   4 2529.96   55.86
  -7  -3   4 2639.28   69.99
   7  -3  -4 2484.94   54.15
  -7   3   4 2556.52   51.75
   7  -3  -4 2575.13   64.18
   7   3  -4 2458.78   53.82
   7  -3  -4 2482.64   51.26
  -7  -3   4 2529.50   46.37
   4  -3   6   -6.40   23.72
   4  -3   6   28.58   34.01
   1  -3   8 1836.91   54.28
  -1   0 -16 2094.90   56.42
  -4  -3  -6   24.66   25.42
  -1   3  -8 1703.26   49.41
   1   0  16 2167.55   60.07
  -1   3  -8 1796.95   69.12
   1   0  16 2110.90   59.22
   1   3   8 1856.92   84.79
  -1   0 -16 2158.05   82.19
  -4   3  -6    0.23   23.06
  -4  -3  -6   -1.11   26.00
   4   3   6    1.04   27.29
   1  -3   8 1843.90   50.42
  -1  -3  -8 1839.58   86.57
   4  -3   6   14.51   13.90
   4  -3   6   45.14   34.46
 -14   0   016596.24  288.79
 -14   0   015531.53  209.26
 -14   0   015620.89  219.60
  14   0   015273.66  250.82
 -12   0  -6  997.67   28.29
  12   0   6  937.32   40.42
  12   0   6  947.19   38.80
 -12   0  -6  911.12   27.95
  11   2   2 2268.46   55.27
 -11  -2  -2 2301.25   59.52
  11  -2   2 2342.17   64.04
  11  -2   2 2309.48   65.26
 -11  -2  -2 2410.30   45.26
 -11  -2  -2 2512.83   82.24
  -4   1 -14   -4.90   35.85
  -4  -1 -14   23.19   22.16
  -4  -3   8 4906.35   90.36
   4   3  -8 4812.72  101.42
   4  -3  -8 4703.41   94.08
  -4  -1 -14    6.19   13.72
   4  -3  -8 4721.73   73.17
   4   1  14    2.25   25.91
  -4   1 -14   -4.51   16.47
   4  -1  14  -37.55   40.94
  -4  -3   8 4855.97  125.44
  -4   3   8 4686.22   78.97
   4   1  14   34.72   22.72
   4  -1  14    8.21   27.35
  -4   3   8 4739.32  111.48
   4   3  -8 4753.66   99.50
 -11   1  1211327.18  192.66
  11   1 -1211645.00  199.43
  11   1 -1211471.22  194.55
  11  -1 -1211924.57  189.33
 -11  -1  1211363.23  193.05
 -11  -1  1211480.98  214.95
  11  -1 -1211797.58  201.59
 -11   1  1211476.56  201.49
  13   0 -1014539.99  241.50
  -2  -1 -15 1499.11   54.20
   2   1  15 1554.57   53.27
  -2  -1 -15 1472.93   40.31
  13   0 -1014470.76  241.09
 -13   0  1014095.58  233.38
  -2   1 -15 1409.93   47.28
 -13   0  1014381.70  239.46
   2   1  15 1415.59   41.79
   2  -1  15 1340.19   45.95
   2  -1  15 1448.57   78.64
  -2   1 -15 1382.58   76.39
  -7  -3  -1  597.82   66.74
   7  -3   1  457.24   29.43
  -7  -3  -1  537.92   66.45
   7  -3   1  417.56   25.76
   7  -3   1  425.79   29.01
   7  -3   1  423.48   17.95
   5  -3   5 7073.79  123.22
   5  -3   5 7121.41  127.78
   5  -3   5 7101.60  127.96
  -5  -3  -5 6886.73  133.33
  -5  -3  -5 7151.51  136.30
   5  -3   5 6980.61  111.01
  13  -1   2 1470.18   78.41
  13   1   2 1496.74   44.08
 -13   1  -2 1528.97   55.73
 -13  -1  -2 1543.45   44.09
 -13  -1  -2 1474.69   37.51
 -13  -1  -2 1458.52   36.96
   3  -1 -16 9133.90  168.85
   9  -1 -14 1091.08   43.48
  -3  -1  16 8742.11  156.19
   9   1 -14 1091.23   75.21
   9  -1 -14 1052.40   45.00
   3   1 -16 9210.39  187.71
   3   1 -16 8776.45  156.70
   3  -1 -16 8896.29  183.91
  -9   1  14 1027.71   44.77
   9   1 -14  988.17   46.58
  -3   1  16 8685.03  180.24
  -3  -1  16 8591.70  156.51
  -3   1  16 8804.72  166.61
  -9  -1  14 1056.94   49.02
  -9   1  14 1182.20   47.74
  -9  -1  14 1088.83   74.25
   3  -3   7 2075.76   57.48
  -3  -3  -7 1980.63   64.70
   3  -3   7 2033.70   56.84
   3  -3   7 2062.11   48.64
   3  -3   7 2011.70   48.35
   3   3   7 2068.87   65.94
  -3  -3  -7 2122.25   65.87
  -3   3  -7 1992.17   48.13
 -14   0   7    8.66   13.16
  14   0  -7    0.06   15.02
   6  -2 -13   27.60   17.93
  -6  -2  13   45.45   25.98
   6   2 -13   35.47   25.27
   6  -2 -13   37.92   24.45
  -6  -2  13   18.85   28.60
  -6   2  13   25.36   39.14
  -6   2  13   26.93   17.06
   6   2 -13   37.47   28.22
  -2  -1  16 3108.82   99.73
  -2  -1  16 3123.36   80.54
  -2   1  16 3032.49   77.47
   2   1 -16 3708.41  110.94
   2  -1 -16 3183.77   67.64
   2  -1 -16 3105.79   79.25
  -2   1  16 3256.30   89.59
   2   1 -16 3095.26   75.60
   5   2  11  390.79   20.29
   5   2  11  340.29   36.90
   5   2  11  411.80   20.87
  -5   2 -11  416.67   21.11
   5  -2  11  432.96   38.18
  -5  -2 -11  379.02   37.11
   5  -2  11  407.99   37.29
   5  -2  11  421.12   21.18
   8   2   8 2067.65   56.30
  -8  -2  -8 1918.15   54.58
   8  -2   8 1948.04   35.52
  -8  -2  -8 1951.78   56.53
   8   2   8 1867.28   39.56
   8  -2   8 2059.09   85.92
   8   2   8 1956.35   40.74
   7   0 -16  308.22   56.08
  -7   0  16  286.48   34.79
   7   0 -16  342.78   35.47
  -7   0  16  261.82   36.64
   4   1 -16 3784.85  109.24
  -4   1  16 3764.38   97.89
   4  -1 -16 3673.76   86.80
  -4  -1  16 3761.24  109.93
   4   1 -16 3821.37  113.27
  -4   1  16 3707.69   86.74
  -4  -1  16 3818.49   89.11
   4  -1 -16 3866.31   97.55
 -13   0  -4   29.55    7.74
  13   0   4   39.72   38.03
 -13   0  -4   29.27   23.39
 -13   0  -4   27.57   11.62
  11   0   8 2884.77   49.18
  11   0   8 2863.93   85.60
 -11   0  -8 2846.70   56.67
 -11   0  -8 2885.48   48.43
  11   0   8 2821.58   66.79
   9   0 -15  -15.72   30.20
  -9   0  15   -6.36   20.51
  -9   0  15    4.48   21.95
  12   0 -12 2240.75   67.20
 -12   0  12 2253.02   64.59
  12   0 -12 2519.58   76.61
 -12   0  12 2270.11   76.23
   9   0 -15    6.50   20.27
   9   2 -11 1237.37   67.48
  -9   2  11 1095.70   40.25
  -9  -2  11 1196.17   66.87
   9  -2 -11 1145.65   42.10
   9  -2 -11 1137.08   39.53
  -9  -2  11 1123.94   51.56
  -9   2  11 1133.83   55.03
   9   2 -11 1086.18   51.10
  -7  -3   5   69.04   31.24
 -12  -1  -5 1496.49   51.39
   7  -3  -5   53.37   16.49
  -7  -3   5   61.48   31.03
  -7   3   5   78.80   17.95
  12  -1   5 1506.11   52.89
 -12  -1  -5 1462.97   37.82
   7   3  -5   66.61   14.21
  12   1   5 1478.43   55.75
  -7  -3   5   52.07   14.89
   7  -3  -5   67.66   28.78
   7   3  -5   54.98   30.55
  12  -1   5 1535.87   54.11
  -7   3   5   59.44   17.17
   7  -3  -5   47.88   28.75
  12   1   5 1446.16   41.59
 -11  -1  -7  -17.62   25.88
  11  -1   7    4.85   20.53
 -10  -2  -5 3412.07   76.04
  10   2   5 3376.85   64.55
  11   1   7   10.87   13.62
  11  -1   7   -7.41   20.70
  11   1   7   -0.95   13.07
 -11  -1  -7   -2.18   23.62
  10   2   5 3339.34   64.03
  10  -2   5 3487.97  106.62
  10  -2   5 3495.24   83.00
 -10  -2  -5 3483.03   76.34
  11   1   7   -0.91   13.44
  -1   1  1610408.82  186.03
   1  -1 -16 9852.43  172.59
   8  -1  11  188.61   32.59
  -8  -1 -11  163.28   41.79
  -1  -1  1610365.42  208.63
   8   1  11  159.93   32.38
  -1   1  1610143.79  199.70
   8  -1  11  162.04   14.07
   1   1 -1610629.31  206.10
   8   1  11  201.74   21.22
   8   1  11  161.52   24.17
  -1  -1  1610356.79  175.80
   1   1 -1610354.41  196.98
   1  -1 -1610282.33  167.84
   8  -1  11  141.00   33.22
  -8   1 -11  182.83   14.99
   8   2 -12  703.67   39.70
   8  -2 -12  755.89   34.18
  -8   2  12  680.77   32.11
  -8  -2  12  729.62   39.96
  -8  -2  12  691.58   44.25
   8  -2 -12  715.03   55.46
   8   2 -12  660.09   44.55
  -8   2  12  700.87   53.25
   6  -3   4 9853.16  148.26
  -6  -3  -4 9733.53  174.25
   6  -3   4 9799.13  157.79
  -6  -3  -4 9580.28  173.40
   6  -3   4 9999.09  168.60
   6  -3   4 9844.15  165.50
   7  -1  12 4711.17   77.14
   7  -1  12 4633.86   99.38
  -7  -1 -12 4623.96   90.47
   7   1  12 4530.14   98.45
   7  -1  12 4642.47  100.60
  -7   1 -12 4700.97   78.06
   7   1  12 4756.73   91.29
   7   1  12 4540.62   82.69
 -11   2   8   40.85   13.86
 -11  -2   8   68.94   21.71
 -11   2   8   51.60   24.46
 -11  -2   8   36.50   28.01
  11   2  -8   42.85   27.14
  11   2  -8   53.47   37.29
  11  -2  -8   60.18   14.32
  11  -2  -8   42.49   25.57
   7  -3   2  182.19   25.96
   7  -3   2  151.14   19.97
 -14   0  -1   -5.07    9.67
 -14   0  -1    2.34    9.60
  -7  -3  -2  142.57   32.70
   7  -3   2  125.97   20.58
 -14   0  -1  -19.97   35.74
  14   0   1    2.34   20.38
  -7  -3  -2  121.10   32.68
   7  -3   2  146.91   41.44
  -2  -3  -8 8226.06  153.82
   2   3   8 8387.05  156.26
   2  -3   8 8252.32  140.57
  -2   3  -8 8122.07  155.77
   2  -3   8 8241.31  147.11
  -2  -3  -8 8127.89  153.29
  -5   1  16  253.88   46.09
   5   1 -16  263.77   35.99
  -5  -1  16  227.51   36.73
  -5   1  16  308.03   56.35
   5   1 -16  197.16   36.28
   5  -1 -16  230.49   57.61
  -5  -1  16  230.07   36.79
   5  -1 -16  296.25   29.14
  -6   3   7   20.97   21.59
  -6   3   7   21.22   17.93
  -6  -3   7   14.58   26.30
  -6  -3   7   10.77   25.49
   6   3  -7   20.39   25.96
   6  -3  -7    9.40   12.97
   6  -3  -7   11.05   18.27
   6   3  -7   20.96   14.08
   2  -3  -9 4324.50  116.73
   2   3  -9 4359.41   94.04
  12  -2  -3 1664.09   80.28
  -2  -3   9 4512.57   93.66
 -12  -2   3 1503.49   49.46
   2   3  -9 4411.02  102.60
   2  -3  -9 4402.96   59.09
 -12   2   3 1524.93   53.48
 -12  -2   3 1516.51   40.91
  -2   3   9 4435.84   94.65
  12   2  -3 1487.73   55.20
  12   2  -3 1829.94   75.41
  -2  -3   9 4481.55   88.95
 -12  -2   3 1611.68   72.19
   1   3  -9 3287.73   76.92
  -2   2 -13  586.36   40.47
   2  -2  13  559.37   69.07
  -2  -2 -13  586.02   18.55
   2   2  13  604.39   42.24
   1   3  -9 3323.21   88.40
  -1  -3   9 3544.63   76.62
  -1   3   9 3326.87  105.47
   1  -3  -9 3301.78   80.08
  -2   2 -13  555.62   47.03
   2   2  13  568.46   27.27
   2  -2  13  593.21   31.85
  -2  -2 -13  631.26   43.34
  -1  -3   9 3392.26   75.41
 -12  -2   2  991.95   31.28
   9   1  10 3518.37   86.77
 -12  -2   2  900.56   60.54
  12  -2  -2  979.48   70.10
  -9   1 -10 3422.19   52.92
  12   1 -11  819.87   60.49
   9  -1  10 3468.83   81.51
  -9  -1 -10 3377.07   86.35
 -12   2   2  926.01   46.10
 -12   1  11  855.90   47.89
  12  -1 -11  896.75   33.31
   9  -1  10 3542.81   59.88
   9  -1  10 3514.38  105.74
 -12  -1  11  838.20   40.94
 -12  -1  11  838.61   43.42
 -12   1  11  819.51   66.03
 -12  -2   2  888.57   41.33
  12   1 -11  906.04   45.59
  12   2  -2  904.88   31.27
  12  -1 -11  856.27   46.11
   9   1  10 3470.60   68.23
   9   1  10 3352.67   66.15
 -10   2  10 6450.18  109.20
  -5   3   8 6278.21   97.59
 -10  -2  10 6647.15  121.55
  10   2 -10 6646.73  129.61
   5  -3  -8 6480.43  110.04
 -10  -2  10 6607.26  128.41
  10   2 -10 6629.08  121.85
  -5   3   8 6504.80  116.73
  10  -2 -10 6730.70  145.27
 -10   2  10 6442.87  119.73
  10  -2 -10 6814.88  114.49
  -5  -3   8 6501.07  128.34
   5   3  -8 6233.76  107.02
   5  -3  -8 6464.20  117.94
   5   3  -8 6323.69  125.12
  -5  -3   8 6569.21  127.48
  12   2  -4 2913.73   62.60
 -12  -2   4 3026.93   77.73
 -12  -2   4 3006.24   94.92
  12  -2  -4 3101.09   43.94
 -12   2   4 3060.94   43.21
  12  -2  -4 3028.66   75.04
 -12   2   4 3002.76   77.20
  12  -2  -4 3109.59   40.98
 -12  -2   4 3027.37   96.37
   3   2 -14 2243.88   64.27
   3  -2 -14 2166.70   65.76
   2  -2 -14 5177.06   85.42
  -2  -2  14 5269.68  136.71
   2   2 -14 5097.17  104.08
   2   2 -14 5235.68  124.64
  -2   2  14 5095.52  105.47
  -2  -2  14 5096.56  102.30
  -3   2  14 2191.90   47.06
   3  -2 -14 2337.97   49.32
  -2   2  14 4952.13   82.19
  -3  -2  14 2207.03   65.07
  -3   2  14 2199.25   66.17
   2  -2 -14 4863.36  130.48
  -3  -2  14 2706.85  100.36
   3   2 -14 2275.96   65.17
   4   0  15   20.54   21.37
  -4   0 -15   -5.68   29.63
   4   0  15   -1.07   18.99
  -4   0 -15    2.32   28.64
  13  -1  -9  408.98   42.34
  13  -1  -9  503.24   33.87
 -13  -1   9  476.37   50.70
  13   1  -9  437.87   38.00
  13   1  -9  456.02   49.06
 -13   1   9  494.21   63.77
 -13  -1   9  431.08   36.99
 -13   1   9  492.96   33.74
 -11  -2  -3 2842.00   87.59
  11  -2   3 2839.90   72.08
  11  -2   3 2905.14   97.18
  -4  -2 -12 4852.41  102.93
 -11  -2  -3 2898.63   61.11
   4   2  12 4800.23   80.28
   4   2  12 4809.38   72.62
   4  -2  12 4989.88  131.19
  14   0  -811287.93  195.75
  14   0  -811516.57  178.44
 -14   0   810898.99  182.67
   4  -2  12 5006.37   99.51
   4   2  12 4830.22  100.29
 -11  -2  -3 2768.53   66.75
  -4   2 -12 4881.99  100.39
 -14   0   811213.95  191.47
  11   2   3 2757.01   60.93
  -4   2 -12 4907.46   86.78
  -9  -2  -7 4767.59   94.91
  -9  -2  -7 4697.97   93.73
   9  -2   7 4943.59  125.93
   9   2   7 4622.42   70.86
   9   2   7 4772.43   95.00
   9   2   7 4497.44   69.94
   9  -2   7 4862.00  101.62
  -8   1  15 5308.61  126.41
  -8   1  15 5487.49  131.64
   8   1 -15 5531.24  138.69
   8  -1 -15 5581.35  131.34
   8  -1 -15 5601.79  109.93
   8   1 -15 5373.23  112.34
  14  -1  -3   67.01   32.82
 -14   1   3  102.17   55.95
  -8  -1  15 5484.35  113.43
  14   1  -3  103.42   31.90
  -8  -1  15 5465.42  113.53
  14   1  -3  130.20   27.17
 -14  -1   3  124.20   20.11
 -14  -1   3  111.84   32.62
 -14  -1   3  201.04   27.08
  -3   3   9 3581.71   53.49
 -14  -1   4  544.00   26.74
  14  -1  -4  609.62   66.27
   3   3  -9 3608.67   73.04
 -14  -1   4  486.09   26.37
   3   3  -9 3648.17   85.43
  -3  -3   9 3729.17   94.20
 -14   1   4  549.76   61.80
  -3  -3   9 3719.31  106.88
  -3   3   9 3673.81   81.85
   3  -3  -9 3600.40   82.13
  14   1  -4  487.40   27.16
 -14  -1   4  490.33   33.27
  14  -1  -4  500.47   14.54
   3  -3  -9 3798.01   62.48
  14   1  -4  546.05   35.27
 -14   1   4  462.93   13.81
   8   0  1211022.95  183.82
   8   0  1211390.92  175.54
   8   0  1211179.80  187.66
  -8   0 -1211277.13  174.69
   2   0  16 3349.11   77.23
  -2   0 -16 3382.28   99.24
  -2   0 -16 3341.47   73.86
   2   0  16 3356.76   76.12
   3   0 -17   -1.11   17.93
  -3   0  17    7.51   20.23
  -6  -1 -13  271.35   31.50
   6  -1  13  307.61   58.99
   6  -1  13  370.46   36.76
  -3   0  17   -4.83   21.71
   6  -1  13  297.99   33.39
   3   0 -17    2.65   20.34
  -6   1 -13  332.03   22.39
   6   1  13  311.69   24.29
   6   1  13  336.35   48.42
   6   1  13  344.50   23.83
   0   3  -9  354.77   31.03
   0  -3   9  397.53   31.46
   0   3  -9  374.93   30.38
   0   3   9  403.98   38.95
   0  -3  -9  308.54   60.26
   0  -3   9  434.10   33.15
 -12  -2   1  416.32   52.65
 -12  -2   1  348.41   32.19
  12  -2  -1  315.95   36.05
  12   2  -1  367.04   22.99
 -12   2   1  317.19   38.80
 -12  -2   1  411.88   34.55
  14  -1  -2 3126.17   80.07
 -14  -1   2 2986.78   61.58
 -14  -1   2 3062.61   62.37
  14   1  -2 3150.78   73.28
 -14  -1   2 3125.97   71.37
 -14   1   2 3106.31   79.00
   1   2 -14 1492.28   70.89
   0   1 -16  485.01   75.11
  -1  -2  14 1841.18   88.76
  -1  -2  14 1508.33   50.40
   0  -1 -16  732.17   44.67
  -1   2  14 1483.92   54.53
   0  -1 -16  802.13   49.10
   0   1  16  779.29   44.84
   0  -1  16  740.36   41.06
   0  -1  16 1136.86   81.74
   1  -2 -14 1476.27   56.54
   1   2 -14 1506.47   54.56
  -1   2  14 1483.24   34.33
   1  -2 -14 1529.33   34.65
   0   1 -16  782.47   60.60
   0   1  16  786.61   53.00
   4  -2 -14 7590.39  165.60
   4   2 -14 7495.81  142.09
  -4  -2  14 7748.24  169.12
  -4  -2  14 7900.36  168.82
   4  -2 -14 7638.79  137.79
  -4   2  14 7535.33  134.65
   4   2 -14 7587.92  140.07
  -4   2  14 7363.40  138.38
   9   0  11   35.76   24.11
   9   0  11   -0.36   21.88
   9   0  11   17.74   21.24
  -9   0 -11    6.68   20.95
   2   0 -17    7.15   22.46
  -7  -3   6  171.85   18.58
   7   3  -6   98.60   16.90
 -13  -1  -3   52.44   16.14
  12  -2  -5 5937.00  116.90
  12   2  -5 5811.38  104.97
  -7  -3   6   89.89   33.98
 -12  -2   5 5850.17  112.91
  12  -2  -5 6089.54   82.45
   4   0 -17   10.02   21.16
   7   3  -6  110.70   33.54
   4   0 -17   -1.85   23.42
  -7   3   6  138.39   18.99
   7  -3  -6  114.83   19.38
 -13  -1  -3   81.44   20.71
 -12   2   5 6020.95  141.62
  -4   0  17   -8.71   39.19
 -13   1  -3   61.62   29.55
  13  -1   3   62.07   29.35
  -2   0  17   -9.18   40.63
  -4   0  17   10.12   22.61
  -7   3   6  136.50   19.91
   2   0 -17   -1.60   18.73
  13   1   3   69.75   20.26
   7  -3  -6  172.50   19.06
 -12  -2   5 5764.95  119.25
 -13  -1  -3   52.01   15.62
   7  -3  -6  151.21   33.08
 -12   2   5 5784.46   79.22
  -2   0  17  -11.50   23.38
 -12  -2   5 5768.17  137.32
  12   2  -5 5655.24  113.76
  14  -1  -5 1269.48   52.80
 -14  -1   5 1264.95   54.67
 -14   1   5 1269.38   51.78
  14   1  -5 1200.79   68.17
 -14  -1   5 1315.61   46.61
  14   1  -5 1266.71   39.34
 -14   1   5 1274.70   28.52
  14  -1  -5 1289.52   29.65
   8  -3  -2 2904.92   62.84
   8  -3  -2 2932.81   51.58
   7  -2 -13  350.06   27.46
   7   2 -13  323.12   34.62
  -8  -3   2 2957.76   54.03
  -8  -3   2 3094.62   79.43
   7  -2 -13  347.66   33.76
   8  -3  -2 2983.63   53.13
   8  -3  -2 2987.46   65.61
  -8  -3   2 2965.91   79.61
   7   0  13   23.09   21.63
  -7   0 -13    2.51   23.94
   8   3  -2 3004.05   54.28
  -7   2  13  313.29   41.01
  -7  -2  13  281.84   40.14
   7   2 -13  278.65   38.66
   7   0  13    4.54   26.66
  -7  -2  13  328.32   35.24
  -7   2  13  264.25   30.89
  -8  -3   1 3633.07   52.62
   8  -3  -1 3584.24   75.68
  -8  -3   1 4225.07  121.68
   8  -3  -1 3611.67   74.76
   8  -3  -1 3583.25   67.00
  -8  -3   1 3498.19   84.80
   8   3  -1 3503.96   55.96
   8  -3  -1 3619.69   60.23
   8  -3  -3  938.27   26.95
   8  -3  -3  862.29   35.95
   4  -3   7 3470.61   77.59
   4  -3   7 3474.04   76.45
  -8  -3   3 1011.96   49.41
   8  -3  -3  882.25   26.93
   4  -3   7 3388.73   77.28
  -4   3  -7 3269.85   75.20
  -4  -3  -7 3295.41   83.33
   4  -3   7 3310.19   64.21
   4   3   7 3416.80   85.00
   8   3  -3  923.93   48.44
   8   3  -3  906.50   23.83
  -8  -3   3  950.68   48.88
  -8  -3   3  936.79   31.89
  -4  -3  -7 3304.51   83.03
   5  -3   6  100.31   15.19
  -5  -3  -6   73.26   31.91
  -5  -3  -6   92.90   31.95
  -5   3  -6   85.18   15.37
   5   3   6   82.86   31.97
   5  -3   6   79.74   25.96
   5  -3   6   59.85   15.28
   5  -3   6   77.56   41.70
   3  -1  15    6.66   18.10
   3   1  15   15.07   15.83
   3  -1  15   -2.67   24.38
  -6   1  16 1163.75   51.81
  -3  -1 -15    8.56   22.84
   3   1  15   -2.58   22.55
  -6  -1  16 1190.55   53.01
  -3   1 -15   -1.64   36.97
  -6  -1  16 1134.37   52.29
  -6   1  16 1162.69   64.52
   6  -1 -16 1132.49   45.27
  -3   1 -15    5.78   17.97
   6   1 -16 1073.57   50.16
  -3  -1 -15    5.39   14.45
   6   1 -16 1113.27   50.68
   6  -1 -16 1097.16   51.53
  10  -1   9  723.23   42.70
  -7  -3  -3 1953.86   63.55
  10  -1   9  756.58   15.98
  13   0 -11  -10.31   16.44
 -13   0  11    8.08   17.45
  10   1   9  713.65   43.38
  10   1   9  707.14   30.57
  10   1   9  700.05   42.80
   7  -3   3 2018.72   76.14
   7  -3   3 2002.11   76.71
  -7  -3  -3 1880.04   65.01
   7  -3   3 1947.52   45.42
   7  -3   3 1854.18   44.64
  13   0 -11   10.28   24.82
 -10  -1  -9  733.61   30.01
 -13   0  11   -2.47   23.13
  10  -1   9  675.91   42.87
 -10  -1  -9  792.27   46.71
  -4   3   9  244.72   20.88
 -14  -1   1 8059.31  130.31
   4   3  -9  242.30   33.92
  -8   0  16  715.99   44.63
   8   0 -16  775.78   68.02
   4   3  -9  280.60   25.03
  -4  -3   9  253.24   26.70
   8   0 -16  800.35   44.32
  14  -1  -1 8215.97  152.95
  -4   3   9  268.80   29.61
  -4  -3   9  167.59   57.01
  -8   0  16  810.88   44.66
  14   1  -1 8127.79  143.42
 -14  -1   1 7996.90  129.45
 -14   1   1 8305.75  152.83
 -14  -1   1 8439.19  145.18
   4  -3  -9  224.38   14.60
   4  -3  -9  288.33   31.49
  12   2   0 4009.39   71.96
 -12   2   0 4177.38  117.15
 -12  -2   0 4261.67   73.90
  12  -2   0 4070.56   92.17
 -12  -2   0 4064.69  104.72
 -12  -2   0 4090.45   84.48
   5   0 -17   -7.96   24.34
  -5   0  17   12.81   25.51
  -5   0  17   -0.17   23.41
   5   0 -17   -2.47   22.18
  -1   0  17   15.63   24.36
   1   0 -17    9.68   36.43
  -1   0  17    4.75   23.10
   1   0 -17    1.55   20.22
   1   3   9 4990.65  108.50
  -1  -3  -9 4974.86  107.06
   8   3   0  196.78   11.23
   8  -3   0  214.89   27.08
   1  -3   9 5041.83  123.39
  -1   3  -9 4766.85   93.98
   8  -3   0  199.16   13.42
  -1   3  -9 4912.19  113.16
  -8  -3   0  783.92   48.13
   8  -3   0  206.66   25.57
   8  -3   0  191.55   20.46
   1  -3   9 5039.65   96.42
  -8  -3   0 1239.17   78.83
 -14   0  -2    7.43    6.34
 -14   0  -2   13.11   10.37
 -14   0  -2    1.88   35.88
  14   0   2   -2.12   32.01
 -14   1   6 4057.36   61.47
  14  -1  -6 4255.88   96.26
 -14  -1   6 4211.38   98.40
 -14  -1   6 4154.58   87.00
  14  -1  -6 4193.22   63.90
 -14   1   6 4251.79   94.60
  14   1  -6 4056.21   81.08
  14   1  -6 4216.01   90.41
   0   2 -14 6814.43  143.30
   0   2  14 6816.47  132.17
   0   2  14 6726.55  112.81
   0  -2 -14 6756.54  157.93
   0  -2  14 6986.67  164.57
   0   2 -14 6782.57  128.72
   0  -2  14 7031.73  146.88
   0  -2 -14 6852.42  104.71
 -10   0 -10 2404.90   47.16
  -8  -3   4 6483.79   99.52
  -8  -3   4 6668.04  132.66
   8   3  -4 6359.36   98.06
  10   0  10 2428.95   80.61
   8   3  -4 6511.98  132.86
   8  -3  -4 6378.00  112.62
   8  -3  -4 6363.11  102.75
  10   0  10 2387.04   45.99
  10   0  10 2335.70   59.81
  -8   3   4 6268.88  129.45
  -8  -3   4 6498.02  128.37
   8  -3  -4 6273.74  113.24
  12   2  -6 2592.56   70.68
  -5   2  14  738.75   44.09
  12  -2  -6 2678.17   70.31
  12  -2  -6 2704.15   51.09
 -12   2   6 2641.47   70.13
   5   2 -14  685.85   44.78
  -5   2  14  769.42   44.07
  12   2  -6 2691.24   80.52
  -5  -2  14  851.01   72.87
   5   2 -14  769.82   43.58
   5  -2 -14  777.46   30.83
   5  -2 -14  748.54   43.57
 -12  -2   6 2660.60   77.59
  -5  -2  14  785.59   46.01
 -12  -2   6 2568.88   70.85
 -12   2   6 2622.29   42.88
  -3  -3  -8 6825.52  160.19
   3  -3   8 7018.27  128.84
  -3  -3  -8 6687.26  132.14
   3   3   8 6887.15  164.17
   3  -3   8 6892.13  134.00
  -3   3  -8 6657.56  114.82
   3  -3   8 6740.63  149.62
   6  -3   5 2208.00   60.34
  -6  -3  -5 2089.74   67.34
   6  -3   5 2156.56   81.55
   6  -3   5 2126.24   53.38
  -6  -3  -5 2160.60   66.89
   6  -3   5 2167.10   52.20
  12   0   7    9.25   18.94
  12   0   7   -2.40   19.54
 -12   0  -7   -0.54    6.72
 -12   0  -7    2.54   11.11
  11   2  -9 5183.94  108.95
 -11  -2   9 5314.40  133.68
  11   2  -9 5245.92  101.22
  11  -2  -9 5334.01  102.41
 -11  -2   9 5103.16   99.18
  11  -2  -9 5112.67  103.40
 -11   2   9 4990.65  100.77
 -11   2   9 5079.64   97.35
 -13   0  -5    1.46    5.86
  13   0   5   17.38   19.82
  13   0   5   -5.77   18.80
 -13   0  -5    0.03    9.78
   6   0  14 2956.18   63.11
   6   0  14 2896.23   68.49
   6   0  14 2852.59   69.30
  -6   0 -14 3004.75   65.72
  -5   1 -14 1672.30   55.20
   5   1  14 1635.16   44.42
   5  -1  14 1602.44   56.77
  -5   1 -14 1726.27   45.02
  -5  -1 -14 1677.74   53.15
   5  -1  14 1719.59   58.69
   5   1  14 1721.23   73.05
  -6  -3   8 4588.31  101.74
  -6  -3   8 4678.10   87.03
   6  -3  -8 4612.56   90.63
  -6   3   8 4594.76   88.72
   6   3  -8 4549.43  101.95
  -6   3   8 4573.73   89.08
   6  -3  -8 4574.94  108.11
   6   3  -8 4645.82   83.82
  14   0  -9  -16.96   29.59
 -14   0   9   -4.65   27.26
 -14   0   9   -6.06   16.25
  14   0  -9   -3.97   26.31
 -11   0  14 8279.17  152.34
  11   0 -14 8438.55  156.69
  11   0 -14 8526.63  151.32
 -11   0  14 8056.72  143.24
  10   1 -14    2.63   26.21
 -10  -1  14  -13.39   43.95
  10  -1 -14    8.87   20.74
  11   1 -13 3848.45   86.61
 -10   1  14   12.44   23.92
 -10  -1  14    7.95   26.64
 -11   1  13 3744.82   79.37
 -11  -1  13 3846.45   89.26
 -11  -1  13 3839.14   87.79
  11   1 -13 3893.58  117.10
 -11   1  13 3782.00   86.53
  11  -1 -13 3881.90   89.22
  10  -1 -14   11.45   24.17
 -10   1  14   19.37   21.74
  11  -1 -13 3880.27   80.32
  10   1 -14   10.23   23.61
  -1  -1 -1610868.81  175.12
  -1   1 -1610716.29  184.43
  -1   1 -1610970.60  184.78
  -1  -1 -1610782.71  187.70
   1  -1  1611127.26  203.35
   1   1  1611015.95  211.26
   1   1  1610865.09  192.71
   1  -1  1610833.79  190.65
  14   1   0 7234.71  150.10
  -3   2 -13 2034.26   50.21
  -7   2 -10  866.19   22.86
   7   2  10  789.89   27.51
  -3  -2 -13 1970.94   35.17
   3  -2  13 2066.41   51.01
  -3   2 -13 2010.36   62.45
 -14  -1   0 7528.57  130.98
  14  -1   0 7163.63  166.69
 -14   1   0 7417.75  139.82
  -7  -2 -10  861.49   43.40
   7  -2  10  942.11   72.17
 -14  -1   0 7078.93  115.84
  -3  -2 -13 1932.20   64.77
   3   2  13 2035.71   89.37
   3  -2  13 2004.45   66.08
   7  -2  10  861.89   22.78
 -14  -1   0 7075.55  127.90
   7   2  10  815.99   42.70
   7   2  10  820.78   20.57
   3   2  13 1996.31   37.76
   7  -2  10  952.28   47.33
  10  -2   6 3229.28  104.39
  12  -1   6 4285.76   95.32
  12  -1   6 4414.57  121.94
 -12  -1  -6 4363.04   91.47
  10   2   6 2635.70   53.98
 -10  -2  -6 2757.33   86.89
  10   2   6 2618.81   55.57
  12   1   6 4279.56   82.17
 -10  -2  -6 2759.41   87.79
  10  -2   6 2693.23   72.78
  12   1   6 4226.42   96.49
 -12  -1  -6 4294.75   77.71
  -8  -3  -1 1167.12   52.12
   8  -3   1 1185.47   26.14
   8  -3   1 1208.10   44.04
  -8  -3  -1 1260.40   76.70
   8  -3   1 1130.97   32.23
   8  -3   1 1201.86   59.91
   7  -3  -7 1346.07   40.97
  -7   3   7 1352.73   40.27
  -7  -3   7 1447.04   39.04
  -7  -3   7 1323.14   54.93
   7   3  -7 1325.17   54.66
   7   3  -7 1314.74   36.60
  -7   3   7 1304.35   36.83
   7  -3  -7 1393.70   51.11
 -11  -2  -4  913.68   61.09
  11  -2   4  865.73   45.89
 -11  -2  -4  952.56   60.53
  11  -2   4  888.85   46.21
  11   2   4  797.86   32.91
  11   2   4  832.95   34.61
  13  -1 -10 8697.60  186.66
 -13  -1  10 8384.57  150.79
 -13   1  10 8303.73  146.46
 -13   1  10 8325.08  152.23
  13   1 -10 8739.68  181.91
  13  -1 -10 8871.37  140.30
 -13  -1  10 8436.10  147.38
  13   1 -10 8380.78  148.47
  -8  -3   5 2702.97   64.18
  -8   3   5 2718.22   62.21
  -8   3   5 2726.81   66.00
   8  -3  -5 2659.89   54.67
  -8  -3   5 2783.46   78.98
   6   2  11 2255.03   46.10
   6  -2  11 2414.43   68.69
   8   3  -5 2672.09   52.70
  -8  -3   5 3388.26  118.80
   8  -3  -5 2674.91   66.48
   8  -3  -5 2718.72   60.85
   6   2  11 2275.90   40.19
   6  -2  11 2379.50   56.78
  -6   2 -11 2382.49   56.12
  -6  -2 -11 2415.26   67.57
   6   2  11 2416.60   65.89
   6  -2  11 2436.70   71.14
 -10   0  15    0.02   23.27
  10   0 -15   -2.37   22.53
  10   0 -15   43.44   45.19
 -10   0  15   -9.95   25.04
  12  -2   1  261.55   35.95
 -12  -2  -1  429.60   52.00
  12   2   1  283.86   30.69
 -12  -2  -1  201.92   29.72
 -12   2  -1  289.86   35.67
  -6   0  17   -0.61   23.27
  -9   2  12 4426.48   88.94
   9   2 -12 4594.20   96.48
  -6   0  17    9.02   24.39
  -9  -2  12 4735.69   97.88
  -9  -2  12 4643.82  103.41
  -9   2  12 4552.31   89.28
   0   0 -17   -4.84   21.21
   9   2 -12 4571.75  128.52
   0   0  17   -5.44   39.92
   6   0 -17  -10.53   23.97
   0   0 -17   -7.63   23.44
   9  -2 -12 4661.22  109.64
   9  -2 -12 4701.79   93.51
   6   0 -17   -3.73   24.46
   0   0  17   15.92   23.35
   8  -2   9 1262.73   51.30
  14  -1  -7 3134.22   60.81
  14   1  -7 3063.76   69.02
   8   2   9 1119.72   25.26
  14   1  -7 3030.94   75.89
   8   2   9 1177.82   46.43
 -14  -1   7 3089.68   68.51
 -14   1   7 3059.57  106.85
 -14  -1   7 3152.61   75.81
  -8  -2  -9 1161.18   46.76
   8  -2   9 1186.88   23.26
 -14   1   7 2998.92   59.16
  -8  -2  -9 1162.70   45.06
  -8   2  -9 1248.23   29.09
  14  -1  -7 3088.59   81.08
   8   2   9 1173.44   25.89
   8  -2   9 1236.65   51.78
  -5   3   9 2109.92   41.99
   5   3  -9 2066.97   96.87
 -12   0  13    4.31   19.74
  12   0 -13   10.37   20.76
  12   0 -13   14.81   27.38
   5   3  -9 2102.04   52.39
  -5  -3   9 2179.18   54.87
  -5   3   9 2123.84   57.43
  -5  -3   9 2172.98   67.45
 -12   0  13    9.59   39.38
   5  -3  -9 2105.73   79.63
   5  -3  -9 2142.94   52.91
  -7  -1  16 1799.94   63.15
  -7   1  16 1839.87   61.23
   7  -1 -16 1825.21   61.29
   7   1 -16 1782.35   64.43
   7   1 -16 1770.53   63.86
   7  -1 -16 1855.51   58.91
  -7  -1  16 1804.19   91.44
  -7   1  16 1788.59   78.08
  10   2 -11 8864.92  191.05
  10   2 -11 9144.43  160.98
 -12  -2   7  444.09   45.48
  10  -2 -11 9207.01  183.74
 -10  -2  11 9077.12  165.70
 -12  -2   7  445.18   37.77
 -12   2   7  403.23   25.31
 -10   2  11 8944.80  162.70
  10  -2 -11 9158.01  167.68
  12  -2  -7  392.02   37.23
 -10  -2  11 9067.47  158.80
  12   2  -7  415.19   36.01
 -12   2   7  440.63   35.36
  12   2  -7  399.64   30.71
  12  -2  -7  423.72   17.44
   2  -3   9 6470.29  149.59
  -2  -3  -9 6225.94  126.53
   2  -3   9 6427.14  115.81
  -2   3  -9 6055.34  110.69
  -2   3  -9 6107.71  114.86
   2   3   9 6411.02  160.07
  -1  -2 -14 1991.99   67.11
   3   0  16 4892.50  100.68
   3   0  16 4903.31  116.14
  -1   2 -14 1993.09   63.50
  -1  -2 -14 2093.41   39.80
  -3   0 -16 5088.18   99.37
  -1   2 -14 1964.67   55.23
  -3   0 -16 4917.59   99.37
   1  -2  14 2131.19   57.74
   1   2  14 2092.41   65.72
   1  -2  14 2124.25   69.75
   1   2  14 2074.42   50.69
 -13  -1  -4   17.66   14.81
  13   1   4   32.55   18.03
 -13  -1  -4   32.55   18.96
  13  -1   4   11.28   25.16
  13  -1   4   -7.53   26.78
 -13  -1  -4   21.16   23.88
  -6   2  14  192.78   22.81
  -6  -2  14  197.66   58.75
 -11  -1  -8   98.21   18.95
 -11  -1  -8  112.74   19.90
   7  -3   4 6502.35  106.31
   6  -2 -14  173.30   32.93
  -7  -3  -4 6338.86  127.19
  -6   2  14  183.51   51.39
  11  -1   8  152.75   31.73
   6   2 -14  237.98   56.74
  -6  -2  14  226.89   37.39
   7  -3   4 6673.96  123.93
   6  -2 -14  201.30   24.58
  -7  -3  -4 6581.07  160.23
 -11   1  -8  100.78    5.93
  11   1   8   91.55   20.03
 -11   1  -8   98.99    5.92
  11  -1   8   90.62   30.32
  11   1   8  102.20   19.89
  11   1   8   93.66   20.35
   7  -3   4 6499.36   98.88
   6   2 -14  170.24   36.68
   7  -3   4 6549.87  122.03
   9   1 -15  108.91   33.42
   2   3 -10 1517.03   74.56
 -15   0   4 8518.76  126.67
 -15   0   4 9012.92  182.31
   2  -3 -10 1448.61   28.10
 -12   1  12  403.46   39.33
   2   3 -10 1470.33   46.33
  -2  -3  10 1522.33   49.42
  -2  -3  10 1482.77   52.70
 -15   0   4 8905.25  129.55
  -2   3  10 1416.42   53.75
   9   1 -15  109.72   31.69
  15   0  -4 8736.64  159.13
  -9   1  15   83.10   45.50
  -9   1  15   91.27   28.82
   9  -1 -15  107.09   29.63
   9  -1 -15   82.11   29.35
  -9  -1  15   87.76   53.17
   2  -3 -10 1444.34   55.36
  15   0  -4 8686.85  129.52
  12  -1 -12  521.96   64.86
 -12  -1  12  496.52   41.01
 -12   1  12  476.21   45.40
 -12  -1  12  514.79   58.37
  -9  -1  15   92.28   54.21
  12   1 -12  443.60   42.32
  12  -1 -12  463.92   29.76
  12   1 -12  453.82   36.42
  15   0  -3 1333.15   85.21
 -15   0   3  208.75   34.73
 -15   0   3  108.48   13.52
 -15   0   3  111.85   12.64
  11   0   9   -3.73    9.02
 -11   0  -9    6.05    9.26
  11   0   9    0.62   18.27
 -11   0  -9   -1.25   16.53
  11   0   9    8.08   30.80
   1  -3 -10 5325.02  111.80
  -1  -3  10 5601.25  108.58
   1   3 -10 5430.53  102.70
  -1   3  10 5580.14  114.74
   1   3 -10 5508.16  129.13
  -1  -3  10 5625.61  108.60
   8  -2 -13 3167.77   70.67
  -8   2  13 3069.71   70.69
   8   2 -13 3033.16   80.28
  -8   2  13 3006.94   66.95
  -8  -2  13 3200.61   77.58
   8  -2 -13 3165.40   74.03
   8   2 -13 3199.18   78.13
  -8  -2  13 3084.77   82.25
 -15   0   5  289.04   34.37
  15   0  -5   48.55   26.53
 -15   0   5   22.63   24.02
  15   0  -5   -8.95   17.97
   5  -2  12  935.69   49.30
   3  -3 -10 2883.83   73.95
  -3  -3  10 3052.77  101.34
  -5   2 -12  920.64   42.26
   5  -2  12  906.38   48.73
   5   2  12  875.07   22.38
   5   2  12  878.95   22.54
   3   3 -10 2877.25   65.78
  -3   3  10 3014.54   96.88
   5   2  12  872.08   47.08
  -5  -2 -12  881.86   46.88
   3  -3 -10 2960.70   47.21
   5  -2  12  887.37   30.41
  -3   3  10 2888.26   51.10
   3   3 -10 2946.99   99.85
  -3  -3  10 3091.78   89.32
 -15   0   213756.01  229.75
 -15   0   213234.34  189.97
 -15   0   213155.97  190.40
  15   0  -213534.74  228.77
   8  -3   2   12.49   18.78
  -8  -3  -2  -32.87   47.13
   8  -3   2    2.66   18.50
  -8  -3  -2   -4.09   27.84
   8  -3   2    0.18   12.35
   8  -3   2    5.59   12.19
 -14   0  -3    1.76   10.01
 -14   0  -3    7.02   36.38
  14   0   3  -12.95   22.58
 -14   0  -3    9.79    6.02
   5   0  15    4.55   19.11
  14  -1   1   60.98   35.36
 -14   1  -1   91.04   34.39
  14   1   1   70.92   24.70
   5   0  15   22.02   22.63
  -5   0 -15    0.40   30.12
  -5   0 -15    7.33   31.14
 -14  -1  -1   78.60   17.83
 -14  -1  -1   80.46   24.42
 -14  -1  -1   67.31   18.30
   9  -2   8  136.48   32.60
   9  -2   8   95.64    5.12
   9   2   8   97.42   18.04
   9  -2   8  103.80    8.07
   9  -2   8  116.87   31.63
   9   2   8  103.65   11.66
  -9  -2  -8  100.68   27.11
  -9   2  -8  101.34    7.71
  -9  -2  -8   96.22   43.66
   9   2   8  100.08   44.28
  -5   3  -7   23.03   13.47
   5  -3   7   46.68   22.93
  -5  -3  -7   32.16   28.29
   5   3   7   43.20   29.48
   5  -3   7   32.81   13.90
   5  -3   7   33.23   24.17
   5  -3   7   41.13   24.20
  -5  -3  -7   29.29   28.23
  -8  -3   6 5057.09  142.32
   8  -3  -6 4905.18   85.91
  -8   3   6 4754.20   90.19
   8   3  -6 4777.34  109.18
  -8  -3   6 5051.97   99.06
   8   3  -6 4972.79   85.55
   8  -3  -6 4971.40  109.44
   8  -3  -6 5059.31  101.87
  -8  -3   6 5040.30  110.32
  -8   3   6 4890.06   86.29
   0  -3 -10 1409.57   55.50
   0  -3  10 1434.27   51.33
   0   3 -10 1449.85   46.94
   0   3  10 1401.94   56.46
   0   3 -10 1338.43   47.51
   0  -3  10 1404.70   48.17
   9   0 -16   32.15   44.50
  -9   0  16   36.74   45.55
  -9   0  16   20.77   28.60
   9   0 -16   25.70   29.08
   4   3   8  260.88   39.89
  -4   3  -8  263.73   33.70
   4  -3   8  300.14   51.55
   4  -3   8  340.27   51.28
  -4  -3  -8  224.46   37.92
   4  -3   8  303.19   34.63
  -4  -3  -8  262.21   38.95
   4  -1  15  448.22   29.38
  -4   1 -15  594.05   63.56
   4   1  15  430.63   27.97
   4  -1  15  410.43   40.83
  -4  -1 -15  382.70   37.06
  -4  -1 -15  431.47   26.02
  -4   1 -15  423.18   29.76
   4   1  15  391.08   36.11
  14   1  -8 4104.92   84.82
 -14  -1   8 4161.35  113.62
 -14  -1   8 4168.53   85.36
  14   1  -8 4138.03   93.39
  14  -1  -8 4190.90   69.89
  14  -1  -8 4156.77   97.51
 -14   1   8 4012.82   94.82
 -14   1   8 4021.53   67.67
  15   0  -6   27.31   13.54
  12  -2   2 2121.96   89.61
 -12  -2  -2 2175.06   45.35
  12   2   2 2128.39   55.78
 -12  -2  -2 2139.16   56.62
  15   0  -6   72.38   29.67
 -12  -2  -2 2085.74   57.30
 -15   0   6   61.58   28.41
  12  -2   2 2239.64   65.29
 -15   0   6   40.82   13.78
  -6  -3  -6   -9.26   26.34
   6  -3   6    8.24   16.49
   6  -3   6   14.20   16.81
   6  -3   6    3.49   13.04
  -6  -3  -6  -13.09   27.61
   6  -3   6   -7.50    8.32
  13   0 -12 1269.85   55.86
 -13   0  12 1265.14   61.54
 -13   0  12 1225.53   53.50
  13   0 -12 1391.68   61.58
 -11   2  10  433.05   59.38
  11   2 -10  503.32   67.23
  11  -2 -10  531.91   38.91
 -11  -2  10  512.80   43.28
 -11   2  10  494.87   26.53
  11   2 -10  565.24   38.46
 -11  -2  10  523.63   57.99
  11  -2 -10  551.03   42.12
  -8  -1 -1210648.13  177.59
   8   1  1210645.57  173.96
 -15   0   1   -2.83   10.02
  -7   0  17   17.77   44.72
 -15   0   1   10.23   20.04
 -14   0  1010679.53  188.70
   8   1  1210468.36  171.58
   8  -1  1210608.99  189.07
  14   0 -1010729.47  193.63
  -8   1 -1210850.85  159.81
   8  -1  1210811.58  192.16
  -7   0  17   11.77   26.12
  15   0  -1   -6.61   24.53
  14   0 -1010827.75  189.46
 -14   0  1010551.48  211.84
   7   0 -17  -10.80   26.39
   8   1  1210981.86  181.71
   8  -1  1211028.60  169.52
   7   0 -17  -13.51   26.75
 -15   0   1    1.11   10.06
  -1   0 -17    9.03   20.78
   4   3 -10   24.61   20.57
   4  -3 -10   22.74   24.95
  -4  -3  10   25.30   22.26
  -4   3  10   37.57   10.19
   1   0  17   -8.28   18.38
  -1   0 -17   -4.21   18.80
  -4   3  10   16.82   24.77
   4   3 -10   15.52   26.67
   4  -3 -10   21.66   16.47
  -4  -3  10   18.84   27.27
   1   0  17    7.35   18.15
   3   1 -17  789.35   47.11
  -3   1  17  901.50   57.66
  -2  -1 -16  685.95   45.37
  -2  -1 -16  648.77   43.07
  -3  -1  17  957.96   76.47
  -2   1 -16  580.71   42.85
  -2   1 -16  673.59   36.92
   2  -1  16  625.10   44.78
   3  -1 -17  921.19   49.29
   2  -1  16  592.94   54.74
   3   1 -17  942.04   46.54
   2   1  16  631.87   49.54
   2   1  16  636.08   41.47
  -3  -1  17  917.70   72.36
  -3   1  17  831.27   73.89
   3  -1 -17  954.07   38.80
  -7  -3   8  635.31   44.71
  -7   3   8  621.39   30.68
  -7   3   8  555.93   39.31
   7   3  -8  607.94   28.36
   7   3  -8  566.15   43.61
  -7  -3   8  599.13   45.49
   7  -3  -8  632.07   27.57
   7  -3  -8  605.88   47.68
  -6   3   9 3490.26   74.53
   6  -3  -9 3536.25   65.92
   9   1  11 1130.63   52.93
   6   3  -9 3528.81  117.86
   9   1  11 1156.96   40.39
   6  -3  -9 3544.86   76.92
   9   1  11 1114.58   36.95
   6   3  -9 3516.78   87.53
   9  -1  11 1213.97   56.29
  -9  -1 -11 1066.77   59.37
  -6  -3   9 3558.18   89.10
  -9   1 -11 1102.05   34.56
  -6  -3   9 3592.08   91.81
  -6   3   9 3542.04   94.64
   9  -1  11 1157.94   26.16
   9  -1  11 1187.58   54.33
   4   1 -17   32.39   27.38
 -12  -2   8  200.04   26.62
   4   1 -17    8.78   44.64
   4  -1 -17   16.04   20.94
  12  -2  -8  253.62   33.59
  -2   1  17 1867.32   53.07
 -12   2   8  201.13   51.84
 -12  -2   8  210.33   33.40
 -12   2   8  196.62   24.67
   4  -1 -17   18.57   45.88
  -4  -1  17   29.91   28.47
  -2  -1  17 1761.72   63.59
   2  -1 -17 1820.35   90.90
  12  -2  -8  211.25   26.41
  -2   1  17 1780.57   61.77
  -2  -1  17 1915.72   60.53
  12   2  -8  216.62   35.35
   2   1 -17 1879.08   60.33
  -4  -1  17   25.91   50.16
   2   1 -17 1784.62   62.49
   2  -1 -17 2014.38   69.07
  -4   1  17   16.63   28.23
  12   2  -8  236.57   28.09
  -4   1  17   33.47   35.94
  -7   1 -13 2657.05   53.88
   7   1  13 2632.83   85.54
  -7  -1 -13 2572.30   65.49
   7   1  13 2594.40   74.14
   7  -1  13 2592.37   73.60
   7  -1  13 2656.81   74.92
   7   1  13 2555.41   72.33
   7  -1  13 2636.51   52.04
   9  -3  -2  241.75   14.70
   9  -3  -2  230.45   28.27
  -9  -3   2  293.92   38.63
  -9  -3   2  253.80   14.16
   9  -3  -2  242.13   14.47
   9  -3  -2  228.33   26.88
   9   3  -2  272.54   13.87
  -9  -3   3 2362.62   70.69
  -9   3   3 2486.51   62.42
  -9  -3   3 2529.29   45.18
   9   3  -3 2392.46   71.48
   9   3  -3 2420.92   44.27
   9  -3  -3 2413.18   53.57
  -9  -3   3 2559.34  100.19
   9  -3  -3 2473.53   46.21
   9  -3  -3 2555.65   62.11
  -2   2 -14 1509.82   47.07
  -2  -2 -14 1569.31   32.13
   2   2  14 1523.52   42.78
   2   2  14 1511.18   58.12
  -2   2 -14 1490.93   56.18
   2  -2  14 1613.97   59.99
  -2  -2 -14 1401.47   58.07
   2  -2  14 1565.72   47.73
  -3  -3  -9 1315.24   57.36
  13   0   6   59.02   25.62
   3   3   9 1276.03   58.87
   3  -3   9 1342.39   51.53
  -3   3  -9 1284.11   39.95
  13   0   6   38.64   41.25
   3  -3   9 1410.13   51.81
 -13   0  -6   63.99    9.88
   3  -3   9 1349.30   41.33
  -3  -3  -9 1267.08   56.73
 -13   0  -6   86.56   14.88
 -11  -2  -5  212.96   29.98
 -11  -2  -5  295.29   50.91
  -1   3 -10  378.02   33.61
  11  -2   5  306.61   59.58
   1  -3  10  409.09   48.28
   1   3  10  310.13   43.19
  -1  -3 -10  371.11   42.49
  11   2   5  247.18   16.34
  -1   3 -10  332.83   30.95
  11  -2   5  226.18   38.33
  11   2   5  245.76   25.81
   1  -3  10  369.54   35.99
  -9  -3   1  829.28   47.57
  -9  -3   1  813.31   25.37
   9  -3  -1  740.91   27.22
   9  -3  -1  769.64   27.72
  -9  -3   1  697.95   46.39
   9  -3  -1  762.84   36.37
   9  -3  -1  848.75   38.11
   9   3  -1  738.81   18.45
  -7  -2  14 7926.18  147.00
   7   2 -14 7608.17  146.98
   7   2 -14 7782.90  168.91
  -7   2  14 7664.33  131.37
   7  -2 -14 7907.70  164.48
  -7  -2  14 7864.80  177.00
   7  -2 -14 8055.54  138.90
  -7   2  14 7583.93  138.60
  -3  -2  15  690.93   67.41
  -3   2  15  671.35   41.13
   4   2  13 1518.60   56.59
   4  -2  13 1488.51   58.22
   4  -2  13 1590.49   57.35
  -4   2 -13 1486.96   41.98
   3   2 -15  723.06   45.49
   4   2  13 1405.28   39.19
  -4   2 -13 1772.04   84.57
   3  -2 -15  655.53   72.29
   3  -2 -15  690.69   28.09
  -3  -2  15  812.41   76.50
  -4  -2 -13 1399.82   57.28
  -3   2  15  701.62   45.15
   4   2  13 1431.38   38.33
   3   2 -15  663.51   65.92
   8  -3   3 2440.12   64.76
   8  -3   3 2387.62   47.04
  -8  -3  -3 2406.47   99.84
  -8  -3  -3 2368.05   71.48
   8  -3   3 2392.78   63.65
   8  -3   3 2397.55   47.17
  -8  -1  16 9125.00  167.18
 -13  -1  11  697.15   40.37
 -13   1  11  684.16   44.76
 -13   1  11  686.22   45.14
  13   1 -11  749.34   40.33
  -8   1  16 8781.48  157.11
   8   1 -16 8979.42  165.84
   2  -2 -15  954.22   40.98
  -8   1  16 8991.91  161.67
  -2   2  15  914.20   41.87
  13   1 -11  677.00   46.69
   8  -1 -16 9393.62  189.26
  -8  -1  16 9115.17  167.22
  -2  -2  15  968.14   51.26
   2   2 -15  871.28   46.86
   2   2 -15  933.39   67.07
   8  -1 -16 9285.91  189.72
   8   1 -16 8989.56  165.46
  -2  -2  15  959.56   46.48
   2  -2 -15  849.13   49.85
 -13  -1  11  660.54   43.85
  13  -1 -11  748.41   44.65
  -2   2  15  947.76   50.17
  13  -1 -11  522.95   75.42
 -15   0   7    7.00   18.41
 -15   0   7   -4.60   15.19
  15   0  -7    7.43   20.00
  15   0  -7   -4.00   41.37
  -5   1  17  697.24   45.91
   5   1 -17  771.28   46.30
  -5  -1  17  678.08   73.38
   5   1 -17  742.73   47.15
   5  -1 -17  790.30   47.97
   5  -1 -17  724.43   38.15
  -5  -1  17  829.36   47.56
  -5   1  17  759.51   58.28
  -7  -3  -5 2761.35   77.13
  -7  -3  -5 2805.51   80.45
   7  -3   5 2758.36   49.83
   7  -3   5 2788.97   56.38
   1   1 -17  332.36   40.75
  -1  -1  17  446.13   37.21
   1  -1 -17  428.26   45.44
  -1   1  17  384.55   31.03
  -1   1  17  360.32   64.07
   7  -3   5 2935.91   70.90
  -1  -1  17  422.17   42.62
   1   1 -17  486.19   37.33
   1  -1 -17  366.91   43.35
   7  -3   5 2800.69   70.58
   9  -3  -4   -2.63   16.59
   9   3  -4   -5.42   10.32
  -9  -3   4    8.54   19.90
  -9  -3   4   41.15   29.82
   9  -3  -4    0.01   16.58
  -9   3   4   20.95   33.83
   9  -3  -4   13.28   10.29
 -14  -1  -2 5426.12  102.68
 -14  -1  -2 5185.68  102.25
 -15   0   0   22.00    8.58
 -15   0   0   29.00   27.66
  15   0   0   25.80   26.51
  14  -1   2 5116.94  111.11
 -14   1  -2 5289.82  143.07
  14   1   2 5190.33  100.79
 -14  -1  -2 5220.79   89.30
 -15   0   0   56.50    8.03
  -8  -3   7 2578.91   70.19
   8  -3  -7 2565.29   58.25
   8   3  -7 2479.62   54.31
   8   3  -7 2325.12   76.44
   8  -3  -7 2483.24   55.59
  -8  -3   7 2369.98  108.78
  -8   3   7 2483.30   56.60
  -8   3   7 2547.63   55.53
 -10  -2  -7  756.39   39.77
 -12   0  -820195.67  284.14
 -12   0  -821163.57  295.37
 -10  -2  -7  801.88   60.20
  12   0   820511.02  329.24
  10  -2   7  797.45   71.08
  12   0   820180.97  322.94
  10   2   7  707.34   22.08
  10  -2   7  809.11   46.13
  10   2   7  721.57   29.86
 -10  -1 -10 1195.98   55.69
  -4   2  15 4841.41  105.05
  10   1  10 1134.78   37.69
 -10   1 -10 1234.43   30.40
  -4  -2  15 4997.47  109.01
  -4   2  15 4778.45   86.22
  10   1  10 1230.87   54.32
   4  -2 -15 5036.47  104.29
  10  -1  10 1220.49   23.59
  -4  -2  15 5083.15  141.36
  10  -1  10 1174.36   51.44
   4   2 -15 4916.17  106.76
  10   1  10 1217.43   38.88
  10  -1  10 1156.22   53.25
   4  -2 -15 4725.70  105.39
   4   2 -15 4787.99  106.34
   9   0  12 2199.17   79.33
   9   0  12 2094.10   46.70
  -9   0 -12 2125.38   48.11
   9   0  12 2094.97   59.32
  -8   0 -13    4.25   24.23
   8   0  13    0.44   18.27
   8   0  13   -6.79   18.21
   8   0  13    0.15   13.16
  -9  -3   0   24.78   29.37
   9  -3   0   52.41   35.34
   9  -3   0   29.07   22.34
   9  -3   0   29.12   13.26
   9  -3   0   29.22    8.31
  -9  -3   0   32.10   28.98
  -9  -3   0   30.88   10.68
   9   3   0   21.06   10.36
 -12  -1  -7 2343.10   63.73
  12   1   7 2191.05   53.10
  12   1   7 2259.28   70.66
   5  -3 -10 3925.57   86.92
 -12  -1  -7 2163.20   50.32
  -5  -3  10 4071.80   93.41
   5   3 -10 3906.90   97.47
  -5  -3  10 4021.64   83.37
  -5   3  10 3817.07   65.18
  12  -1   7 2252.08   67.23
   5  -3 -10 3922.74   67.66
  12  -1   7 2300.51   68.18
   5   3 -10 3982.94   94.76
  -5   3  10 3934.22   85.64
  13   2  -3 1155.36   38.34
 -13  -2   3 1136.88   45.45
  13   2  -3 1134.20   44.98
  13  -2  -3 1199.08   52.51
 -13  -2   3 1246.23   38.11
 -13  -2   3 1155.89   45.01
 -13   2   3 1255.20   53.44
  -1  -2  15  171.79   48.60
   1  -2 -15  118.32   55.79
  -1   2  15  145.37   34.46
   1   2 -15  103.86   28.56
   1  -2 -15   76.24   24.86
  -1  -2  15   93.10   35.25
   1   2 -15  126.21   31.58
  -1   2  15  160.41   26.78
  13   1   5 2647.78   79.35
 -13  -1  -5 2647.19   67.18
 -13  -1  -5 2589.97   54.68
  13  -1   5 2781.60   73.90
  13  -1   5 2624.15   74.78
  13   1   5 2634.36   78.98
   6  -1  14 1857.06   45.37
   6  -1  14 1969.14   64.36
  -6   1 -14 1851.77   46.12
   6   1  14 1817.65   47.73
   6   1  14 1944.45   75.94
   6  -1  14 1927.90   63.71
  -6  -1 -14 1846.15   56.45
   6   1  14 1869.41   49.01
 -13   2   4 4050.15  117.84
 -13  -2   4 3965.49   86.01
  13   2  -4 4106.87   80.54
 -13  -2   4 3980.22   86.91
  13   2  -4 3933.64   88.00
 -13  -2   4 4110.29   95.56
  13  -2  -4 4156.50  120.25
 -13  -2   2  768.47   58.91
 -13   2   2  739.74   45.44
 -13  -2   2  735.03   38.67
  13   2  -2  756.52   44.85
  13  -2  -2  727.15   44.54
 -13  -2   2  737.57   30.62
 -14   1   9   13.87   12.08
 -11  -1  14 7703.81  172.48
  14  -1  -9   11.94   39.70
 -11   1  14 7339.34  162.55
  14   1  -9   -1.81   16.80
 -11   1  14 7438.84  134.05
  14   1  -9  -13.53   34.91
  14  -1  -9    2.39   10.36
  11  -1 -14 7696.74  146.48
 -14  -1   9   -8.41   23.78
 -14   1   9   -3.99   24.89
 -11  -1  14 7541.90  143.29
 -14  -1   9   -2.66   19.19
  11   1 -14 7684.70  150.49
  11  -1 -14 7715.09  137.47
  11   1 -14 7598.01  167.92
 -14   0  -4 2444.21   38.39
 -14   0  -4 2534.04   44.00
  14   0   4   16.55   23.87
  12  -2   3  126.51   33.20
  12   2   3  127.75   26.11
 -12  -2  -3  128.00   16.41
 -12  -2  -3  109.19   26.34
  12  -2   3  104.25   32.79
 -12  -2  -3   97.83   25.82
   4   0  16 1984.69   74.13
  -4   0 -16 1963.75   56.89
   4   0  16 1962.14   81.86
  -4   0 -16 1984.91   76.45
   9  -3  -5 2127.51   55.28
   9   3  -5 2059.31   44.38
   9   3  -5 2039.89   67.95
  10   2 -12 6061.39  125.36
   9  -3  -5 2040.50   55.72
  10  -2 -12 6044.61  116.33
  10   2 -12 6123.35  143.69
  -9  -3   5 2074.15   68.54
  -9   3   5 2013.47   74.67
  10  -2 -12 6125.84  129.56
 -10   0 -11    7.29   20.81
 -10   2  12 5784.52  111.88
  10   0  11   -4.61   11.18
 -10  -2  12 6225.59  146.38
 -10   2  12 5928.75  108.48
  10   0  11   11.82   31.80
   9  -3  -5 2114.76   45.31
  -9  -3   5 2082.93   44.82
  -9  -3   5 2022.53   69.29
 -10  -2  12 5995.96  123.91
  -9   3   5 2136.33   44.48
  10   0  11   -0.55   18.65
   7   0  14  947.61   49.58
   7   0  14  950.88   41.91
  -7   0 -14  914.08   36.67
   7   0  14  942.01   43.93
   9  -2 -13 2698.09   66.29
 -13   2   5  187.01   34.26
 -13  -2   5  139.97   39.09
 -13  -2   5  177.13   30.02
  13  -2  -5  142.68   11.33
  13  -2  -5  301.50   54.73
   9   2 -13 2720.72   77.38
  13   2  -5  107.13   40.12
  -9   2  13 2596.39   64.88
  13   2  -5  106.51   30.05
  -9  -2  13 2674.48  106.68
   9  -2 -13 2814.53   67.11
  -9   2  13 2605.62   65.30
   9   2 -13 2631.26   98.81
 -13  -2   5  221.27   30.40
  -9  -2  13 2808.89   74.52
 -11   0  15   10.44   23.82
  11   0 -15   30.96   29.48
  11   0 -15    3.08   25.20
 -11   0  15    3.82   26.50
  -5  -2  15 3509.56  118.69
   5   2 -15 3445.90  114.82
  -5   2  15 3277.29  109.41
  -5   2  15 3204.20   66.50
   5  -2 -15 3316.75  113.17
  -5  -2  15 3310.27   86.35
   5   2 -15 3390.77   86.07
   5  -2 -15 3510.74   71.27
 -10  -1  15   14.37   29.05
  10  -1 -15   -1.37   22.56
  10  -1 -15   12.31   25.52
 -10  -1  15   28.40   46.46
  10   1 -15   14.10   42.78
  10   1 -15   54.81   46.41
 -10   1  15   33.05   25.69
 -10   1  15    8.70   24.33
   3   0 -18 2088.29   91.81
   3   0 -18 2045.77   61.85
  -3   0  18 1958.57   64.98
  -3   0  18 2022.97   62.88
  12   0 -14  259.47   31.71
  13   2  -1   -5.33   12.18
 -12   0  14  299.03   38.77
   8   0 -17    4.56   20.28
 -13  -2   1   -0.71   19.36
  -8   0  17    6.04   24.36
  13  -2  -1   17.16   20.40
 -13   2   1   11.58   24.87
 -13  -2   1   10.23   20.24
 -13  -2   1    5.29   14.08
  -8   0  17   -1.18   23.25
   8   0 -17   -3.96   20.20
  12   0 -14  282.37   40.45
 -12   0  14  291.41   32.65
   2   0  17    5.92   21.06
  -6  -1  17  902.98   50.44
   6   1 -17  891.88   49.01
   6  -1 -17  855.81   74.68
  -6  -1  17  927.45   77.16
  -6   1  17  891.90   62.28
   6   1 -17  848.22   75.42
  -2   0 -17  -10.55   20.58
  -2   0 -17   11.11   18.84
   6  -1 -17  923.39   42.64
  -6   1  17  871.82   74.39
   2   0  17   -4.75   34.46
   0  -1 -17  975.70   51.53
   9  -3   1 1493.32   49.18
  -9  -3  -1 1499.34   25.83
   0   1 -17 1038.03   67.97
   9   3   1 1420.54   24.57
   0   1  17  990.69   49.09
   0  -1 -17 1064.45   38.64
   0  -1  17 1147.64   68.66
   9  -3   1 1443.90   32.43
   0   1  17 1031.99   39.16
  -9  -3  -1 1562.21   60.22
   9  -3   1 1569.17   51.80
   0  -1  17 1039.32   52.08
   0   1 -17 1038.57   48.52
   9  -3   1 1443.56   32.39
  -9  -3  -1 1473.15   58.22
 -12   1  13   90.03   52.87
  12  -1 -13  166.45   25.09
  12   1 -13  119.52   35.27
 -12   1  13  149.12   25.25
 -12  -1  13   96.33   33.45
 -12  -1  13   95.75   31.65
   2   3  10 7511.68  148.69
  12  -1 -13  103.55   57.61
  12   1 -13   82.48   50.84
  -2   3 -10 7274.02  133.34
  -2  -3 -10 7197.43  141.10
   2  -3  10 7547.33  132.56
  -2   3 -10 7289.33  128.73
   2  -3  10 7740.81  144.44
 -15   0   8  184.95   57.65
  15   0  -8  205.71   31.63
  15   0  -8  179.29   37.54
 -15   0   8  174.70   20.30
  -7  -2 -11  206.79   34.29
   7  -2  11  224.29   37.92
   7   2  11  272.23   33.59
 -12   2   9 2607.70   62.52
   7   2  11  212.31   21.31
   7   2  11  205.69   13.27
  -7   2 -11  229.08   15.83
   7  -2  11  241.74   24.30
  12   2  -9 2692.67   88.69
 -12  -2   9 2669.11   75.58
 -12   2   9 2585.04   68.31
  12  -2  -9 2770.01   54.24
  12   2  -9 2559.72  101.14
   7  -2  11  220.53   38.56
   4   0 -18 1332.23   55.26
 -12  -2   9 2679.84   67.22
  12  -2  -9 2675.50   72.50
  -4   0  18 1098.98   55.82
  -4   0  18 1246.98   54.65
   4   0 -18 1051.73   55.16
   2  -3 -11  286.42   37.71
   2   3 -11  272.47   33.52
   2   3 -11  224.77   29.50
  -2   3  11  290.27   36.75
  -2  -3  11  287.60   33.99
  -2  -3  11  290.31   32.57
   2  -3 -11  276.62   10.42
   8   2  10 2012.33   38.22
  -8   2 -10 2150.49   37.15
  -8  -2 -10 2010.48   60.81
   8  -2  10 2152.00   68.26
   8   2  10 2041.03   39.37
   8  -2  10 2155.15   43.52
   8   2  10 2235.71   62.03
   8  -2  10 2207.00   68.02
  -8  -2 -10 2135.42   60.20
   0  -2 -15  294.69   27.74
   0  -2  15  359.08   33.50
   0   2 -15  292.21   37.34
   0   2 -15  307.74   31.65
   0   2  15  300.25   64.17
   0  -2 -15  286.07   40.52
   0   2  15  303.49   29.34
   0  -2  15  286.80   39.58
   2   0 -18 7910.72  150.38
  -2   0  18 7882.80  146.59
   2   0 -18 8056.68  146.42
  -2   0  18 7974.89  149.11
  15   0   1  -35.98   45.48
 -15   0  -1    3.02   21.98
 -14   0  11  -14.08   25.91
 -14   0  11   -1.27   18.13
  14   0 -11   13.36   29.41
 -15   0  -1   -1.43    9.09
  14   0 -11  -22.20   18.11
 -15   0  -1    4.28    6.05
  -3  -1 -1610091.97  202.64
   5  -3   8  220.77   18.71
  -3  -1 -1610037.74  164.16
  -5  -3  -8  227.69   37.15
   5  -3   8  169.65   32.20
   3   1  1610357.93  179.67
   5  -3   8  166.04   29.39
  -5   3  -8  178.10   18.34
   3  -1  1610136.28  184.22
  -3   1 -1610220.36  172.91
   3   1  16 9974.65  183.74
  -3   1 -1610035.09  177.41
   3  -1  1610040.86  167.57
   5   3   8  178.59   37.49
   5  -3   8  206.50   32.38
  -5  -3  -8  150.88   59.47
  -7  -3   9   22.29   17.07
  -7   3   9   -8.15   27.85
  -7   3   9   -9.52   22.38
  -1  -3  11   54.20   26.64
   1  -3 -11   26.66    3.50
   1   3 -11   31.99   24.69
   1   3 -11   37.12   22.78
  -7  -3   9   -7.51   25.54
  -1   3  11   32.93   49.71
   7  -3  -9   -2.61   14.77
   7   3  -9   -7.90   22.16
  -1  -3  11   45.15   26.35
   1  -3 -11   25.35   48.39
   7   3  -9   -3.29   22.05
   7  -3  -9    3.71   11.65
   3   3 -11    5.42   25.81
   3  -3 -11   27.60   13.44
  -3  -3  11    8.45   35.04
  -3  -3  11    6.56   41.28
  -3   3  11    9.06   24.31
   3  -3 -11    0.01   43.78
   3   3 -11   15.02   20.74
  -3   3  11    9.75   12.26
 -15   1   4    2.44    4.49
  15   1  -4    1.44   22.48
 -15   1   4    1.89    4.44
  15   1  -4   14.93   15.45
 -15  -1   4   35.11   31.95
  15  -1  -4    7.99   27.20
 -15   1   4    3.13   24.48
 -15  -1   4   29.91   14.26
 -15  -1   4   13.82   14.57
 -15  -1   3   15.18   37.73
 -15  -1   3   35.96   26.94
  15   1  -3   23.71   23.03
  -6  -3  -7    4.09   24.72
 -15   1   3   33.32   29.69
  -6  -3  -7   12.62   25.06
   6  -3   7    7.31   10.76
   6  -3   7   35.33   35.72
   6  -3   7    5.53   10.47
   6  -3   7   -9.63   35.76
  15   1  -3   23.11   15.81
 -15  -1   3   33.69   16.60
  -6   3  -7    2.32    9.99
  15  -1  -3   18.43   28.87
   6   3   7   -5.18   25.75
  11   2 -11 2307.36   66.07
  11  -1   9   73.83   49.79
  11   1   9   74.44   31.86
 -11  -2  11 2275.08   71.47
   8  -3   4 2174.50   43.26
  11  -1   9   70.13   49.96
 -11  -1  -9   59.79   19.16
   8  -3   4 2288.89   85.47
  11  -1   9   69.87    9.08
   8  -3   4 2078.32   37.24
   8  -3   4 2173.06   84.66
 -11   1  -9   73.57    8.51
 -11   2  11 2358.07   64.71
  11   1   9   68.17   19.58
  11   1   9   64.29   19.29
  -8  -3  -4 2162.98   68.16
 -11   2  11 2319.07   68.77
 -11  -1  -9   77.82   20.28
  -8  -3  -4 2220.68   69.63
 -11   1  -9   79.50    8.83
 -11  -2  11 2361.85   65.73
  11  -2 -11 2452.84   72.26
  11   2 -11 2380.85   71.81
  11  -2 -11 2410.71   66.07
  -6  -2 -12  452.57   40.26
   6   2  12  435.71   25.44
   6  -2  12  451.76   32.78
   6  -2  12  442.17   42.51
   6   2  12  455.20   39.44
   6   2  12  401.82   24.34
   6  -2  12  453.53   43.39
  -6   2 -12  453.10   22.04
  13  -2  -6  277.64   36.10
 -13  -2   6  203.54   52.16
  13  -2  -6  298.69   18.20
 -13  -2   6  227.92   42.35
 -13   2   6  254.82   34.07
 -13   2   6  270.99   12.00
  13   2  -6  270.01   28.29
  13   2  -6  284.87   34.24
  10   0 -1611320.42  202.01
 -10   0  1610737.39  190.65
 -10   0  1610740.84  187.97
  10   0 -1611246.99  194.91
   5   0 -1812741.97  220.98
  -5   0  1813030.12  251.76
  -5   0  1812977.36  221.81
   5   0 -1813434.98  250.92
  -3   2 -14 1745.88   60.99
  15   1  -5  -10.04   31.95
  -3  -2 -14 1854.82   63.49
 -15  -1   5   25.72   31.82
  -3  -2 -14 1864.56   35.85
  15  -1  -5    1.02    4.93
  -3   2 -14 1828.31   65.80
  15   1  -5    4.48   13.82
   3  -2  14 1815.56   65.95
 -15   1   5    1.71   23.65
   3   2  14 1784.97   37.48
   3   2  14 1802.94   62.18
 -15   1   5    3.22    8.04
  15  -1  -5   15.04   38.54
   3  -2  14 1925.49   50.14
 -15  -1   5   -2.20   14.66
 -15  -1   5    0.45   14.66
  -9   3   6 2152.54   57.32
  -9  -3   6 2117.15   48.87
   9   3  -6 2215.95   72.38
  -9  -3   6 2177.12   71.71
   9  -3  -6 2178.61   61.14
  -9  -3   6 2161.75   74.49
   9  -3  -6 2101.40   47.66
   9   3  -6 2209.13   48.94
   9  -3  -6 2105.59   76.42
  -9   3   6 2168.44   59.82
 -13  -2   0  342.70   31.33
  -4  -3  -9 1022.73   51.58
  -4  -3  -9  985.03   78.50
   4  -3   9 1033.19   47.63
   4   3   9 1001.27   52.39
   4  -3   9 1037.25   47.30
  13  -2   0  332.78   60.65
 -13   2   0  383.46   63.14
  -4   3  -9  971.11   47.46
 -13  -2   0  336.64   31.05
  13   2   0  311.99   22.95
 -13  -2   0  321.32   35.27
   4  -3   9 1026.64   34.29
  -6  -3  10  914.20   50.57
  -6   3  10  893.31   28.58
  -8   3   8  614.25   45.60
  -8  -3   8  579.59   50.01
   8   3  -8  725.46   45.10
  -8   3   8  748.67   45.28
 -15  -1   2   27.15   36.36
  -6  -3  10  919.51   39.73
  -8  -3   8  743.77   32.63
  15  -1  -2   15.67   27.36
 -15  -1   2   19.98   25.76
 -15  -1   2   22.93   26.10
  -6   3  10  885.70   40.77
   8  -3  -8  726.58   32.29
   6  -3 -10  919.75   41.60
  15   1  -2   13.77   22.02
   8  -3  -8  751.73   49.13
   6   3 -10  871.80   50.98
   6  -3 -10  896.08   41.02
 -15   1   2   36.16   47.03
   6   3 -10  846.40   55.85
   8   3  -8  790.47   79.16
  14  -1   3 1773.55   93.38
  14   1   3 1893.24   72.85
  -8   2  14  173.71   40.81
  -8  -2  14  137.10   35.52
 -14  -1  -3 2063.96   55.17
  -8  -2  14  226.09   61.75
 -14  -1  -3 1931.68   44.72
   8  -2 -14  153.76   26.60
   8  -2 -14  198.03   32.14
  -8   2  14  183.57   30.27
 -14  -1  -3 1943.97   44.46
   8   2 -14  170.78   34.26
   8   2 -14  232.00   37.47
 -14   1  -3 2030.32   69.06
 -11   0 -10  112.30   15.19
  11   0  10   51.03   24.39
  11   0  10   36.23   21.50
  11   0  10   57.12   24.52
   5   1  15  136.30   37.03
  -9  -2  -9  288.46   31.99
   5   1  15  136.95   47.31
  -5  -1 -15  121.90   48.87
   9   2   9  270.33   14.89
  -9  -2  -9  341.10   34.06
  -5   1 -15  165.06   23.32
   5  -1  15  126.94   23.20
   9  -2   9  298.15   13.25
   9   2   9  292.85   32.73
  -5   1 -15  140.58   32.77
  -5  -1 -15   83.62   20.69
   5  -1  15  146.29   57.05
   9  -2   9  266.06   39.49
   9   2   9  272.46   22.93
   9  -2   9  369.43   39.11
  -6   0 -15  -10.26   31.12
   6   0  15    2.14   19.70
 -13   0  13    0.67   26.15
  13   0 -13   -4.95   49.88
  -1   0  18  719.48   68.42
   1   0 -18  355.71   39.83
 -13   0  13  -15.08   20.40
  -1   0  18  424.73   42.49
  13   0 -13   18.71   20.44
   1   0 -18  401.61   38.89
   6   0  15   13.56   33.81
   6   0  15  -12.08   17.08
   0   3 -11 6111.14  116.74
   0  -3  11 6278.62  118.99
   0  -3  11 6400.41  124.82
   0   3  11 6297.79  129.53
   0  -3 -11 6148.85  127.74
   0   3 -11 6182.93  118.42
  -4   3  11  223.59   33.71
   4   3 -11  286.46   36.42
  -4   3  11  240.34   14.95
  -4  -3  11  295.74   49.58
   4  -3 -11  281.40   34.89
   4   3 -11  283.88   29.94
   4  -3 -11  282.12   23.67
  -4  -3  11  256.41   36.40
   6   2 -15 1166.02   80.00
   6  -2 -15 1310.01   41.85
   6  -2 -15 1125.79   53.55
  -6  -2  15 1167.53   83.79
  -6  -2  15 1148.52   84.02
   6   2 -15 1126.03   55.63
  -6   2  15 1165.41   38.68
  -6   2  15 1160.40   51.06
   9  -3   2  127.77   13.29
   9  -3   2  134.97   47.52
  -9  -3  -2  632.79   70.65
   9  -3   2  171.04   29.25
   9  -3   2  133.88    8.86
  -9  -3  -2  238.93   42.19
  -7  -3  -6 1961.45   64.62
   7  -3   6 1877.74   46.98
   7  -3   6 2038.74   81.93
   7  -3   6 1917.35   59.92
  -7  -3  -6 1909.83   65.02
   7  -3   6 1957.82   38.39
 -11  -2  -6 4146.09   86.91
 -11  -2  -6 4123.83  109.02
  11   2   6 3911.24   66.95
  11  -2   6 4358.10   99.42
  11   2   6 3854.79   66.42
  11  -2   6 4212.83   96.96
  -9  -1  16  735.92   50.55
   9   1 -16  743.30   48.18
  -9  -1  16  788.43   48.62
   9  -1 -16  751.20   44.89
   9   1 -16  729.55   50.97
  -9   1  16  727.44   67.82
   9  -1 -16  776.21   45.33
  -9   1  16  719.27   43.08
  15   1  -6   31.56   19.04
 -15   1   6   48.47   30.00
  15  -1  -6   31.53   14.25
 -15   1   6   18.74   13.96
 -15  -1   6   41.57   19.36
  15   1  -6   28.25   26.61
 -15  -1   6   57.67   26.11
  15  -1  -6   46.78   31.24
  13  -1 -12 2183.73   70.66
 -13  -1  12 2193.17   85.09
 -13   1  12 2047.42   65.67
  13   1 -12 2372.98   70.31
  13  -1 -12 2277.69   54.50
  13   1 -12 2212.68   86.17
 -13   1  12 2163.15   53.49
 -13  -1  12 2140.31   66.96
 -15  -1   1  253.19   23.08
  15   1  -1  398.99   55.10
  15  -1  -1  601.47   71.27
 -15  -1   1  277.33   22.30
  14  -1 -10   14.46   24.50
 -15   1   1  248.82   39.63
 -15  -1   1  297.62   31.23
 -14  -1  10   12.95   35.36
  14  -1 -10  -13.66   49.30
 -14   1  10   14.87   14.42
  14   1 -10   23.78   35.68
  14   1 -10   34.44   27.34
 -14  -1  10    0.04   26.27
 -14   1  10   22.44   45.88
  -7   1  17  227.91   37.97
  -7  -1  17  172.80   38.76
   7   1 -17  212.22   38.96
   7  -1 -17  278.85   38.15
  -7  -1  17  254.00   40.16
  -7   1  17  230.51   32.16
   7   1 -17  204.21   39.17
   7  -1 -17  208.83   32.44
   1  -1  17   22.99   24.89
   1   1  17   15.70   20.47
   1   1  17   34.41   27.74
   1  -1  17   21.92   29.65
  -1   1 -17   15.41   28.12
  -1  -1 -17   24.61   47.79
  -1   1 -17   29.66   24.99
  -1  -1 -17   23.57   18.97
  -1  -2 -15  844.62   49.92
   1  -2  15  841.45   39.81
  -1   2 -15  844.05   46.84
   1  -2  15  913.18   51.53
   1   2  15  839.27   50.45
   1   2  15  803.90   36.80
  -1  -2 -15  849.43   34.32
  -1   2 -15  864.11   40.23
 -15   0   9   -3.39   26.72
 -12  -2  -4 2484.72   64.36
 -12  -2  -4 2584.73   64.98
 -15   0   9   -7.79   24.76
  12  -2   4 2722.71  102.20
  15   0  -9  -17.22   26.24
  12   2   4 2451.86   49.16
  12   2   4 2410.91   58.00
  12  -2   4 2595.49   99.61
  15   0  -9  -15.48   30.30
   5   2  13 3179.19   55.54
  -6   0  18  190.32   40.22
  -5   2 -13 2978.35   82.58
   5   2  13 3207.60   62.62
  -5  -2 -13 3196.51   82.01
   6   0 -18  149.83   64.12
  -5   2 -13 3389.12   66.15
   5   2  13 3380.39   84.83
   6   0 -18  177.86   38.27
  -6   0  18  230.60   39.33
   5  -2  13 3317.53   77.81
 -13  -2   7 1059.44   69.22
  13  -2  -7 1122.86   25.85
  13   0   7   -3.80   21.92
  13   2  -7 1026.39   70.12
 -13   0  -7    8.21    8.06
  13  -2  -7 1119.97   50.67
 -13   2   7  989.42   71.55
  13   0   7   -6.91   22.01
  13   2  -7 1106.63   42.41
 -13  -2   7 1060.50   40.48
 -13   2   7 1071.05   24.81
 -13   0  -7    0.75   13.60
   3   3  10  326.76   66.66
   3  -3  10  360.33   36.16
  -3  -3 -10  342.33   67.40
   3  -3  10  313.61   26.67
   3  -3  10  333.89   36.65
  -3   3 -10  345.70   40.76
 -15   0  -2 3228.35   79.62
  15   0   2 2999.13   75.82
 -15   0  -2 3048.06   49.90
 -13  -2  -1 1697.86   41.60
 -13   2  -1 1752.35   62.79
 -13  -2  -1 1731.68   51.90
 -13  -2  -1 1702.09   52.47
  13   2   1 1719.58   43.02
  13  -2   1 1650.54   61.23
  -1   3 -11  874.69   39.74
  -1  -3 -11  823.75   50.44
   1  -3  11  909.15   58.48
   1  -3  11  900.49   46.38
  -1   3 -11  821.28   42.11
   1   3  11  860.33   51.57
  13  -1   610014.54  180.36
  14   0   5   -5.48   36.84
 -14   0  -5    1.53    9.14
  14   0   5  -10.88   22.87
 -13  -1  -6 9986.61  170.44
 -13  -1  -6 9642.78  153.62
  13  -1   6 9767.54  180.12
  13   1   6 9885.35  166.49
  13   1   6 9890.46  182.79
 -14   0  -5    0.58    9.34
   0   0  18 2383.46   91.69
   0   0 -18 2385.81   95.92
   0   0 -18 2432.89   88.41
   0   0  18 2445.82   69.37
  -9   3   7 3879.76   86.20
   5   3 -11 1382.04   65.19
  -5   3  11 1465.57   73.28
   9   3  -7 3834.15  128.69
  -5   3  11 1394.55   32.91
  -5  -3  11 1463.58   58.98
   9  -3  -7 3880.28  100.89
  -5  -3  11 1436.72   49.57
   5  -3 -11 1350.32   73.88
   5   3 -11 1402.86   56.51
  -9  -3   7 4009.47  130.74
  -9  -3   7 3990.23   76.96
   9   3  -7 3787.79   88.58
   5  -3 -11 1365.03   44.04
  -9   3   7 3804.29   79.63
   9  -3  -7 3821.40   87.23
 -12  -2  10 8452.83  185.71
  12   2 -10 8375.16  152.20
 -12   2  10 8106.59  149.58
 -12  -2  10 8559.99  173.77
  12   2 -10 8390.31  160.22
  12  -2 -10 8783.36  161.48
 -12   2  10 8375.50  133.75
  12  -2 -10 8771.66  139.63
 -10  -2  -8 3550.66   79.67
  10   2   8 3385.15   65.52
  10  -2   8 3564.52   88.64
  10   2   8 3654.85   82.09
 -10  -2  -8 3510.97  101.73
  10  -2   8 3683.59   89.41
  10   2   8 3504.02   67.77
  15  -1  -7    7.05   15.71
  15  -1  -7   28.60   29.70
 -15  -1   7   17.30   26.82
 -15   1   7   18.40   30.76
  15   1  -7   13.70   18.76
 -15  -1   7   12.52   33.71
  15   1  -7   25.70   26.04
 -15   1   7   39.20   10.62
  -9   0  17    9.58   25.64
  -9   0  17   -8.20   43.48
   9   0 -17   12.78   46.76
   9   0 -17    8.18   43.19
  -3   0 -17    0.13   32.39
  10  -3  -2 7309.42  111.60
  10  -3  -2 7323.78  111.01
 -10  -3   2 7846.67  152.16
  -3   0 -17    1.71   30.83
  10   3  -2 7377.93  116.43
  10  -3  -2 7178.98  132.27
   3   0  17    7.15   19.79
 -10  -3   2 7674.49  148.40
 -10  -3   2 7646.16  121.12
  10  -3  -2 7459.49  137.49
   3   0  17   -3.61   21.31
  10  -3  -3 1866.02   35.82
 -10   3   3 1925.85   59.18
  10  -3  -3 1902.34   57.29
  10  -3  -3 1851.58   36.25
  10   3  -3 1935.59   50.72
 -10  -3   3 2344.19   74.82
 -10  -3   3 2013.99   50.97
 -15  -1   0 3917.29  107.73
 -15   1   0 3889.23   96.69
  15  -1   0 3776.26   95.00
  15   1   0 3664.44   83.28
 -15  -1   0 3693.22   70.91
 -15  -1   0 3717.05   70.97
 -12  -1  -8  111.32   19.27
  12  -1   8   91.32   33.58
  -8  -3  -5    8.46   22.76
  12  -1   8   74.66   54.10
  -8  -3  -5   -6.47   23.68
   8  -3   5    7.70   21.75
 -12  -1  -8   72.43   20.11
   8  -3   5   13.16   10.88
  12   1   8   88.30   21.14
  12   1   8   82.92   21.28
   8  -3   5    0.82   21.13
   8  -3   5   -0.79    7.04
  -9   1 -1215337.64  228.66
   9   1  1214742.88  237.90
   9   1  1215538.83  247.89
   9  -1  1215242.16  260.01
   9   1  1215020.32  241.76
   9  -1  1215614.12  230.76
  -9  -1 -1214956.74  240.85
  -8   1 -13 3789.46   68.03
   8  -1  13 3834.02   78.21
   8   1  13 3854.37  101.57
   8   1  13 3573.20   76.39
   8  -1  13 4214.84  130.53
   8  -1  13 3795.11   95.51
   8   1  13 3719.45   95.91
  -8  -1 -13 3730.48   82.79
  10  -3  -1  504.03   56.87
   9  -3   3 3503.06   82.09
 -10  -3   1  604.56   25.39
 -10  -3   1  656.08   45.88
  10  -3  -1  531.80   58.29
  -9  -3  -3 3521.53   88.24
 -10  -3   1  549.49   46.24
  -9  -3  -3 3516.87  117.14
  10  -3  -1  536.96   20.27
  10  -3  -1  536.86   15.24
  10   3  -1  554.89   24.58
   9  -3   3 3213.82   51.01
   9  -3   3 3608.65  104.86
   9  -3   3 3180.94   50.32
  12   0   9   -1.32   20.11
  12   0   9    9.80   19.39
  12   0   9    0.36    9.14
 -12   0  -9    1.59    8.73
 -12   0  -9    0.05   14.77
  10  -3  -4 2806.81   50.94
  10   3  -4 2859.35   82.98
 -10  -3   4 3258.93  117.46
  10  -3  -4 2820.88   69.81
  10  -3  -4 2917.28   51.64
 -10  -3   4 2908.96   54.81
  10   3  -4 2842.38   53.87
 -10   3   4 2795.78   71.98
 -10  -3   4 2788.44   81.57
   7  -2 -15    8.96   26.24
  -5   0 -16 1817.50   54.81
  -5   0 -16 1826.29   75.75
  -7   2  15   20.04   25.56
  -7  -2  15   15.19   46.39
  -7  -2  15   -4.18   31.80
   7   2 -15   24.46   27.70
   7  -2 -15   16.16   20.20
  -7   2  15   21.38   31.28
   5   0  16 1816.50   57.87
   5   0  16 1875.93   71.08
   7   2 -15    8.73   30.08
  -7   3  10 2748.53   66.31
   7  -3 -10 2781.74   86.43
   7   3 -10 2686.80   79.11
  -7  -3  10 2748.29   80.12
  -7  -3  10 2775.19   85.86
  -7   3  10 2637.25   56.00
   7  -3 -10 2723.51   71.06
   7   3 -10 2734.61   82.29
  14   0 -12 5751.37  154.63
 -14   0  12 5777.47  125.52
 -14   0  12 5671.51  145.05
  14   0 -12 5925.58  127.58
   8   3  -9 1598.01   61.32
  -8   3   9 1591.71   59.87
  -8  -3   9 1642.55   64.11
   8  -3  -9 1599.64   47.26
   8  -3  -9 1643.24   61.21
  -8  -3   9 1697.60   66.01
  -8   3   9 1589.65   61.89
   8   3  -9 1491.83   61.85
 -10   2  13 2526.04   86.72
  10   2 -13 2627.20   71.04
  10  -2 -13 2625.18   67.26
  10   2 -13 2516.10  104.64
 -10  -2  13 2568.46   72.59
 -10   2  13 2479.26   62.17
  10  -2 -13 2550.61   64.37
 -10  -2  13 2635.97  107.20
  14  -1   4 2991.86   80.13
  14   1   4 2904.95   66.97
 -14  -1  -4 2999.41   59.72
  14  -1   4 3003.28   78.81
 -14  -1  -4 3040.44   72.04
 -13   2   8   20.07   24.90
  13  -2  -8   -2.01   25.82
 -13  -2   8   14.59   20.70
  -7   0  18 9124.05  170.12
  -4   1 -16 1496.14   47.73
  13  -2  -8   20.38   17.80
  13   2  -8    5.60   34.26
   4   1  16 1414.68   52.70
  -7   0  18 9225.34  171.15
   4   1  16 1368.60   44.81
   4  -1  16 1258.13   88.55
 -13  -2   8    6.71   25.16
   7   0 -18 9215.33  172.20
   4  -1  16 1434.42   46.22
  -4  -1 -16 1422.12   43.02
  -4   1 -16 1454.22   55.89
 -13   2   8   12.95   10.63
   7   0 -18 9457.21  173.62
  -4  -1 -16 1467.28   55.23
  13   2  -8    5.14   24.22
 -10   1 -11  698.63   27.26
  10  -1  11  865.98   50.86
  10   1  11  838.39   49.74
  10  -1  11  754.14   20.12
  10   1  11  757.66   36.09
 -10  -1 -11  670.03   51.89
  10   1  11  811.74   36.33
  -7   1 -14 1614.41   42.60
   7  -1  14 1617.02   40.77
   7   1  14 1537.17   45.38
   7  -1  14 1546.76   62.85
  -7  -1 -14 1724.59   54.20
   7   1  14 1566.14   46.60
   7  -1  14 1546.72   61.77
   7   1  14 1594.09   51.79
  10  -3   0 1910.14   56.47
  10  -3   0 1976.39   78.82
  10   3   0 1772.55   37.27
 -10  -3   0 1894.40   63.04
  10  -3   0 1726.35   31.55
  10  -3   0 1762.01   32.18
 -10  -3   0 2000.73   92.88
 -10  -3   0 1912.14   33.06
  11  -1 -15  186.37   30.82
  11   2 -12   90.16   54.80
 -11   1  15  161.93   33.69
  -6  -3  -8  652.09   73.77
   4   2  14 4747.45   78.11
   4   2  14 4757.66   78.11
 -11   1  15  186.83   30.87
  11  -2 -12   49.47   29.41
  -4   2 -14 5015.70  108.04
 -11   2  12   74.27   45.45
  -4   2 -14 4991.44  136.97
   4   2  14 5149.52  109.70
   4  -2  14 5024.71   92.49
  -6  -3  -8  714.61   46.67
 -11  -1  15  207.96   37.26
 -11  -1  15  235.71   39.03
  11   1 -15  203.63   36.70
 -11  -2  12   69.91   35.01
  -4  -2 -14 4896.07  134.40
 -11   2  12  100.79   22.31
   6  -3   8  671.25   24.53
   6  -3   8  769.25   43.15
 -11  -2  12   77.26   51.59
  11   2 -12   79.96   30.25
  11  -1 -15  190.42   36.17
   6  -3   8  714.82   42.94
   6  -3   8  633.51   24.41
   4  -2  14 5259.57  144.08
  -6   3  -8  632.84   23.74
   6   3   8  730.94   47.52
  11   1 -15  208.46   39.10
  11  -2 -12   81.86   36.83
 -16   0   4 1953.12   63.57
 -16   0   4 1808.03   45.56
  16   0  -4 1791.43   46.13
  16   0  -4 1830.82   91.08
 -16   0   4 1834.36   44.58
  -2   2 -15   49.43   30.43
  -2  -2 -15   60.58   53.23
  -2   2 -15   41.83   22.90
   2   2  15   71.37   53.04
   2   2  15   40.98   21.99
   2  -2  15   61.47   23.16
   2  -2  15   92.10   33.54
  -2  -2 -15   49.26   12.61
 -12  -1  14 7599.56  177.09
  -3   1  18  848.36   51.90
  12  -1 -14 7769.06  139.00
  12  -1 -14 8005.21  154.21
  12   1 -14 7856.67  150.07
 -12   1  14 7704.06  138.20
 -12   1  14 7643.70  145.85
  -3  -1  18  930.47   52.50
 -13  -2  -2 1016.50   45.00
   3  -1 -18  960.91   53.01
  12   1 -14 7987.57  158.11
  -3  -1  18  859.56   49.53
 -12  -1  14 7728.19  147.36
  13  -2   2 1022.95   51.72
   3   1 -18 1056.46   52.93
  13   2   2 1030.77   45.00
 -13  -2  -2 1016.95   42.95
 -13  -2  -2 1096.21   63.68
  -3   1  18  851.59   41.30
   3   1 -18  875.25   49.17
   3  -1 -18  907.65   40.10
  13  -2   2  997.95   52.59
   9  -2 -14  471.82   36.31
  -8   1  17 2510.35   73.46
   5  -3   9 3366.01   65.55
  -9  -2  14  528.78   42.64
  10  -3  -5 1609.05   48.35
   9   2 -14  418.30   44.62
  -3  -2  16 1152.04   56.73
  -3   2  16 1078.70   53.67
   8   1 -17 2595.40   77.28
  -9  -2  14  442.48   46.61
  -9   2  14  457.25   33.00
   9  -2 -14  560.69   53.57
  -8  -1  17 2571.17   78.29
   5   3   9 3466.89   89.95
  10  -3  -5 1751.36   53.74
   8  -1 -17 2618.43   72.78
  -3   2  16 1154.21   35.81
   8  -1 -17 2587.83   73.77
  -8  -1  17 2572.29   77.39
  -5  -3  -9 3382.70  116.97
   8   1 -17 2497.76   77.88
   5  -3   9 3581.64   84.75
  -8   1  17 2472.07   68.75
   5  -3   9 3533.65   85.37
  -5   3  -9 3354.66   75.83
  10  -3  -5 1663.06   48.54
  -9   2  14  487.15   35.61
 -10   3   5 1549.88   35.50
   3   2 -16 1132.63   77.45
   3   2 -16 1102.58   81.44
 -10   3   5 1589.90   77.55
 -10  -3   5 1736.71   66.62
 -10  -3   5 1794.11   67.52
   9   2 -14  561.33   41.29
  -3  -2  16 1162.95   77.77
   3  -2 -16 1123.97   35.33
 -10  -3   5 1728.18   53.41
  10   3  -5 1679.57   41.41
  10   3  -5 1614.47   66.27
  -5  -3  -9 3469.29   88.57
   3  -2 -16 1076.82   55.41
  -2  -1 -17  117.87   23.18
   2  -1  17  149.02   60.12
 -16   0   3   -0.99    8.65
 -16   0   3    6.30   12.97
  -2  -1 -17  200.29   34.64
   2   1  17  152.32   25.60
   2   1  17  154.89   34.08
  -2   1 -17  134.41   29.25
   2  -1  17  146.76   28.62
 -16   0   3   15.67   23.68
  -2   1 -17  143.30   34.48
  16   0  -3  -23.29   30.87
 -15   0  10 3719.42   75.26
 -15   0  10 3679.87   93.13
  15   0 -10 3798.79   92.97
  15   0 -10 3720.29   97.53
  -2   3 -11   75.09   37.77
 -15  -1   8 9398.96  159.39
  15  -1  -8 9666.62  146.12
   2  -3  11   34.70   48.98
  -2  -3 -11   62.23   56.69
   2   3  11   53.42   34.52
  15   1  -8 9460.47  165.41
  15  -1  -8 9657.91  181.59
 -15   1   8 9311.18  172.61
 -15  -1   8 9790.52  197.11
   2  -3  11   64.06   22.79
 -15   1   8 9264.83  147.14
  15   1  -8 9797.51  202.53
  -2   3 -11   66.01   27.45
  -4   1  18 2273.84   70.34
   4  -1 -18 2230.81   72.04
  -4   1  18 2315.65   83.26
  -4  -1  18 2305.87  101.14
   4  -1 -18 2363.83   62.18
  -4  -1  18 2232.43   70.09
   4   1 -18 2293.67   98.95
   4   1 -18 2330.45   98.21
   2   2 -16   52.86   32.27
 -16   0   5    4.13   23.24
  -2   2  16   37.88   53.88
   2   2 -16   63.32   29.71
   2  -2 -16   62.00   26.74
 -16   0   5   -1.36    9.74
  16   0  -5   19.94   23.18
  -2  -2  16   85.44   34.03
  -2   2  16   58.09   17.22
  -2  -2  16   64.35   30.70
 -16   0   5    3.48    9.62
  16   0  -5   -2.32    9.44
   2  -2 -16   59.91   54.87
 -12   0  15    4.28   26.51
  12   0 -15   12.50   41.15
  12   0 -15   26.86   51.16
 -12   0  15    4.42   22.43
  -2   3  12   84.81   34.46
   2  -3 -12  101.67   54.87
   2   3 -12   91.46   47.78
   2   3 -12   77.83   27.01
   2  -3 -12   90.28    8.42
  -2  -3  12  112.68   30.25
  -2  -3  12   95.65   51.19
  -2   1  18 2260.49   71.74
   4   2 -16  516.09   71.48
  -2  -1  18 2367.19   69.83
   4   2 -16  547.87   67.22
  -4  -2  16  484.88   43.69
  -1   0 -18  -20.60   42.41
   1   0  18    9.27   27.21
   2  -1 -18 2229.24   73.34
   2   1 -18 2395.39   72.20
   6  -3 -11   27.95   14.29
  -4   2  16  497.67   27.31
   6   3 -11   14.49   49.17
  -6  -3  11   17.07   22.78
  -6   3  11   22.23   13.70
  -6  -3  11   36.17   30.24
   4  -2 -16  456.38   42.45
   2   1 -18 2296.62   69.58
  -2   1  18 2276.06   60.58
   2  -1 -18 2283.88   59.18
  -4  -2  16  530.57   46.01
   6  -3 -11   18.96   40.14
  -4   2  16  453.26   45.27
   4  -2 -16  471.40   70.55
  -6   3  11    7.94   37.99
  -2  -1  18 2253.74   72.96
  -1   0 -18  -15.91   27.15
   6   3 -11    6.49   34.91
   1   0  18   -3.37   16.46
 -14   1  11 3244.81   83.96
 -14   1  11 3234.95   65.41
  14  -1 -11 3402.42   67.83
 -14  -1  11 3302.66   77.93
  14   1 -11 3287.73   78.03
  14  -1 -11 3369.26   88.61
 -14  -1  11 3260.17   81.95
  14   1 -11 3407.70   88.00
 -15  -1  -1 4023.03   74.26
  15   1   1 4107.29   87.91
 -15  -1  -1 4075.16   87.71
 -15   1  -1 4227.84  101.86
 -15  -1  -1 4192.06  109.65
  15  -1   1 4098.74  101.42
   9   0  13   36.87   37.48
   9   0  13    4.23   15.26
  -9   0 -13   -3.83   23.72
   9   0  13   10.29   22.18
   7  -3   7  600.07   40.82
  -7  -3  -7  547.01   44.26
   7  -3   7  596.16   40.91
  -7  -3  -7  483.48   45.67
   7  -3   7  481.07   27.76
   7  -3   7  476.74   27.57
  -3   3  12 1565.88   36.87
   3  -3 -12 1561.90   58.65
  -3  -3  12 1653.07   83.36
  -3   3  12 1637.79   59.18
   3   3 -12 1480.91   56.62
   3   3 -12 1501.25   50.03
   3  -3 -12 1561.47   31.32
  -3  -3  12 1654.54   76.28
 -15   0  -3    1.10    8.35
  -9   3   8   68.96   31.59
  -9  -3   8   93.38   40.70
 -15   0  -3  -10.46   22.14
   9  -3  -8   93.34   21.42
   9  -3  -8  154.33   24.16
  -9   3   8   92.93   37.89
  -9  -3   8   94.15   22.21
 -15   0  -3   -2.31    4.19
  15   0   3   -5.50   38.47
   9   3  -8  120.54   39.26
   9   3  -8  105.87   35.77
  16   0  -2 2293.27   69.44
 -16   0   2 2388.99   70.14
 -16   0   2 2239.85   46.92
 -16   0   2 2251.11   46.01
 -11   0  16 4560.58  131.48
   1   3 -12 3522.54   82.39
   1   3 -12 3577.36  105.93
  -1   3  12 3795.39   93.17
   1  -3 -12 3716.24   92.80
   1  -3 -12 3470.16   48.11
  -1  -3  12 3805.72  113.80
  11   0 -16 4761.28  108.83
  11   0 -16 4773.64  104.28
  -1  -3  12 3795.55   86.28
 -11   0  16 4444.18   99.23
  12  -2   5 1020.41   53.43
  12   2   5  940.33   28.62
 -12  -2  -5 1143.13   65.12
 -12  -2  -5 1003.84   43.41
  12   2   5  970.84   29.26
  12  -2   5  996.21   79.86
   8   0  14 4951.44  105.03
   8   0  14 4771.94   98.84
  -8   0 -14 4752.45   89.51
   8   0  14 4670.81   99.47
 -10   1  16 8406.17  156.67
  -5   1  18  297.70   39.69
  -5   1  18  272.26   51.52
 -10   1  16 8504.17  179.65
   5  -1 -18  304.42   40.72
  -5  -1  18  224.39   68.29
   5  -1 -18  244.98   31.51
   5   1 -18  321.47   40.22
 -16   0   6  307.33   59.33
  -5  -1  18  299.29   65.79
  16   0  -6  316.89   40.24
  10   1 -16 8666.45  163.50
  10  -1 -16 9084.31  167.54
  10  -1 -16 8863.36  159.60
   5   1 -18  277.31   39.29
 -10  -1  16 8763.34  165.51
 -10  -1  16 8723.85  166.77
  10   1 -16 9007.73  171.96
  16   0  -6  254.15   18.32
 -16   0   6  247.08   27.93
 -11  -2  -7  985.68   63.09
 -11  -2  -7  912.45   64.57
  11  -2   7  847.40   49.95
  11  -2   7  800.02   50.87
  11   2   7  805.57   34.52
  11   2   7  796.08   25.29
  -1   2  16   55.22   16.58
  -8  -2 -11   22.54   26.73
  -4  -3 -10  908.02   53.59
  -1   2  16   53.84   33.78
   8  -2  11   22.71   16.40
   4  -3  10  966.35   48.35
   8   2  11   35.21   43.14
  10   0  12 1570.17   75.05
  -1  -2  16   85.52   46.30
  -4   3 -10  947.19   33.15
 -10   0 -12 1609.01   40.27
   8   2  11   15.88   10.76
  -1  -2  16   74.58   33.59
   1  -2 -16   61.56   34.15
   8  -2  11   67.74   31.79
   8   2  11   28.86   10.70
  -4  -3 -10  956.02   53.28
   1   2 -16   67.91   28.51
  10   0  12 1598.79   39.76
   1   2 -16   65.10   31.40
   4   3  10  998.99   54.13
   4  -3  10  982.65   74.11
   4  -3  10  918.15   33.71
  10   0  12 1631.45   74.10
  -8   2 -11   24.72   10.30
   1  -2 -16   63.75   16.03
 -10  -3  -1   75.19   31.51
  10  -3   1   52.11    7.17
 -10  -3  -1   61.56    7.27
  10  -3   1   49.07    7.26
  10  -3   1   65.27   26.14
  10  -3   1   44.47   26.36
  10   3   1   40.20   10.57
  13   0 -14 1249.70   47.37
  13   0 -14 1161.84   59.32
 -13   0  14 1187.56   54.35
  -7  -2 -12 3753.63   88.75
   7   2  12 3658.46   63.78
  -7   2 -12 3906.48   76.74
   7  -2  12 3888.30   65.88
   7   2  12 3969.80  113.18
 -13   0  14 1234.87   68.70
   7  -2  12 3881.92   94.90
  11  -1  10 1878.14   63.41
  11   1  10 1747.02   63.86
  11   1  10 1881.01   64.93
  11   1  10 1727.44   47.82
 -11  -1 -10 1767.39   47.56
  11  -1  10 1833.01   29.60
 -11  -1 -10 1836.49   61.84
  -1  -1  18  909.03   52.07
  -1   1  18  835.28   49.98
 -10   3   6 5597.40  110.53
  10  -3  -6 5545.74  104.75
 -10   3   6 5601.11   92.85
  -1   1  18  751.88   39.50
   1  -1 -18  827.82   37.95
   1  -1 -18  837.49   77.19
   1   1 -18  750.39   49.28
   1   1 -18  818.56   45.71
  10  -3  -6 5546.26   92.71
 -10  -3   6 5651.66  125.00
 -10  -3   6 5803.76  130.05
  10   3  -6 5574.30   97.38
  10  -3  -6 5565.58  109.19
  -1  -1  18  843.39   47.42
 -10  -3   6 5796.95  113.48
  10   3  -6 6257.03  138.51
   4   3 -12  120.19   43.32
  -5   2  16  902.71   75.11
  -6  -1 -15 2195.33   86.39
   5  -2 -16  871.16   36.15
   6  -1  15 2203.19   71.04
   6   1  15 2149.25   55.73
   4   3 -12   85.65   32.12
   5   2 -16  845.12   53.17
   5  -2 -16  845.45   51.45
   6  -1  15 2303.87   53.67
 -13  -1  13 1660.12   62.01
  -5  -2  16  754.87   78.48
   6   1  15 2254.93   63.41
 -13   1  13 1506.98   88.70
 -13  -1  13 1573.12   57.20
 -13   1  13 1696.51   49.34
  -5   2  16  777.94   35.41
   5   2 -16  866.81   51.08
   6   1  15 2173.51   73.74
  -4  -3  12  106.15   48.44
  -5  -2  16  760.91   54.18
  -4  -3  12  117.37   33.77
  -4   3  12  121.39   51.09
  13   1 -13 1689.53   93.96
  -4   3  12  113.40   13.29
   4  -3 -12  105.04   51.13
  13   1 -13 1684.58   58.80
   6  -1  15 2236.99   72.57
   4  -3 -12   89.39   20.86
  13  -1 -13 1724.11   64.26
  13  -1 -13 1770.85   49.56
  -6   1 -15 2253.74   54.30
  -9  -3  -4 1214.86   84.62
  -9  -3  -4 1077.50   54.73
   9  -3   4 1207.82   50.05
   9  -3   4 1154.53   49.80
   9  -2  10 1179.88   55.60
 -12   2  11  846.22   46.50
   9  -2  10 1186.58   56.29
 -12  -2  11  831.02   44.72
   9   2  10 1192.69   69.15
  12  -2 -11  878.79   33.90
  12  -2 -11  825.54   46.87
   9   2  10 1028.52   27.06
  12   2 -11  847.42   45.69
 -12   2  11  690.30   72.29
  -9  -2 -10 1112.56   47.92
 -12  -2  11  832.79   51.67
 -16   0   1    0.00    6.42
 -16   0   1   -2.91    6.76
   9  -2  10 1103.35   26.44
  16   0  -1   -8.29   26.86
   9   2  10 1036.71   27.79
  -9  -2 -10 1151.14   66.18
  12   2 -11  818.74   78.83
 -16   0   1   -0.42   37.41
   0   3  12  374.06   66.33
   0   3 -12  360.40   34.36
   0  -3  12  327.42   33.45
   0  -3 -12  276.95   43.12
   0   3 -12  319.28   34.22
   0  -3  12  337.11   60.83
  13   2  -9   71.09   31.98
 -13   2   9  100.17   15.25
 -13  -2   9  103.85   32.00
 -13   2   9   71.98   30.74
  13  -2  -9   84.91   32.85
  13  -2  -9  113.33   16.19
  13   2  -9   82.13   27.37
 -13  -2   9   95.56   26.31
 -14  -2   3 4369.76  100.96
  14  -2  -3 4170.07   99.60
  -8  -2  15  306.07   40.10
   8  -2 -15  329.87   30.63
   8   2 -15  313.18   43.10
 -14   2   3 4368.90  128.16
   8  -2 -15  344.87   57.94
  -8   2  15  285.89   28.92
  -8  -2  15  305.33   43.66
 -14  -2   3 4123.18   90.15
  -8   2  15  277.56   34.94
 -14  -2   3 4192.14  112.71
   8   2 -15  339.08   38.95
  14   2  -3 4297.45   85.49
  14  -2  -4 1344.62   58.32
   8  -3   6  651.85   41.56
   8  -3   6  563.20   24.54
  14   2  -4 1362.19   63.45
  -8  -3  -6  628.19   45.49
  -8  -3  -6  595.80   45.18
   8  -3   6  722.97   64.27
 -14   0  -6 2164.39   42.23
  14   0   6 2164.27   86.54
   8  -3   6  558.56   23.89
 -14   2   4 1465.35   59.29
 -14  -2   4 1519.68   64.37
 -14   0  -6 2131.25   36.55
 -14  -2   4 1537.82   74.96
  14   0   6 2180.80   63.94
 -14  -2   4 1545.77   74.78
  -7   0 -15   -1.39   26.14
  -8   0  18 2290.37  102.65
  -8   0  18 2392.58  102.20
   8   0 -18 2379.33   75.24
   7   0  15  -14.75   21.31
   8   0 -18 2410.61   74.61
   7   0  15  -10.45   27.39
   7   0  15    9.07   22.01
 -16   0   7    7.73   12.91
 -16   0   7    2.08   26.14
  16   0  -7   10.42   13.20
  16   0  -7   -3.69   47.35
  -6   2 -13  855.09   41.77
   6  -2  13  821.61   53.07
  -6  -2 -13  820.38   74.85
   6   2  13  800.56   24.48
   6   2  13  958.19   72.75
   6   2  13  772.21   23.64
   6  -2  13  872.94   29.41
  13   0   8 5513.20  135.77
 -13   0  -8 5517.44   82.59
  13   0   8 5310.10  110.34
 -13   0  -8 5294.24   89.24
  15  -1  -9  479.45   82.43
 -15  -1   9  304.43   43.76
  11   0  11    1.03   19.93
  15  -1  -9  460.90   33.68
  11   0  11    4.88   32.72
  15   1  -9  346.86   44.93
  15   1  -9  419.81   34.13
 -11   0 -11   -2.74   11.82
 -15   1   9  375.82   49.50
 -15  -1   9  482.74   35.12
  11   0  11    2.97   11.16
 -15   1   9  428.60   22.57
   6  -1 -18  693.32   40.44
  -6   1  18  642.72   46.92
  -6   1  18  637.75   39.83
  -6  -1  18  559.28   76.68
   6   1 -18  625.43   49.06
   6  -1 -18  630.43   48.84
   6   1 -18  634.11   48.08
  -6  -1  18  637.10   49.79
 -14   2   2 1167.49   57.63
  10   0 -17   -5.86   24.64
 -14  -2   2 1158.24   71.38
  14   2  -2 1182.63   40.56
 -10   0  17    1.84   21.80
  14  -2  -2 1182.74   57.59
 -14  -2   2 1182.14   38.75
 -14  -2   2 1133.04   45.97
  10   0 -17   16.33   26.99
 -10   0  17   -7.37   37.78
   0  -2  16   13.75   30.76
  13   1   7 2535.02   61.30
   0   2 -16   17.10   26.59
  13  -1   7 2527.83   74.42
 -13  -1  -7 2529.62   55.53
 -13  -1  -7 2655.65   56.10
  13   1   7 2538.86   61.50
   0  -2 -16    3.83   12.14
   0  -2 -16   17.56   28.57
  13  -1   7 2504.16   78.96
   0  -2  16   21.22   24.15
   0   2  16    5.46   47.28
   0   2 -16   11.14   22.77
   0   2  16   12.64   22.52
  -4   0 -17   -7.96   34.37
   4   0  17    3.77   22.44
   4   0  17   34.05   25.39
  -4   0 -17   -1.86   35.21
  13   2   3  279.73   32.77
 -13  -2  -3  435.24   34.17
 -13  -2  -3  336.60   22.25
 -13  -2  -3  284.31   31.84
  13  -2   3  253.82   40.07
  13  -2   3  289.19   64.91
  14   2  -5   44.47   25.09
  14  -2  -5  -18.57   50.33
 -14  -2   5   32.68   25.98
 -14  -2   5   63.29   26.51
 -14  -2   5    3.71   33.95
 -14   2   5   41.54   30.37
  14   2  -5   14.67   20.91
   8  -3 -10 2917.31   87.20
  -8  -3  10 2923.79   84.08
  -8  -3  10 3052.51   70.57
   8   3 -10 2788.66   65.11
  -8   3  10 2917.01   67.28
   8  -3 -10 2881.46   63.57
   8   3 -10 2784.46  113.94
  -8   3  10 2827.31   61.17
 -15  -1  -2  332.68   22.33
 -15  -1  -2  276.48   21.95
  15  -1   2  242.93   44.09
 -15   1  -2  280.29   43.33
  15   1   2  268.39   49.85
 -15  -1  -2  283.90   50.92
  10  -3   2  113.84   47.15
  10  -3   2  114.96   29.60
  10   3   2   75.78    8.27
 -10  -3  -2  220.37   37.66
 -10  -3  -2   77.92   35.38
   5  -3 -12  737.72   25.70
  -3   3 -11 3138.12   68.32
   5   3 -12  756.64   47.94
  -5  -3  12  808.80   41.62
  -5  -3  12  844.79   48.65
   5   3 -12  777.34   57.83
  -5   3  12  757.08   43.11
   5  -3 -12  754.67   43.95
  -3  -3 -11 3150.04   86.16
   3  -3  11 3273.00   82.73
   3   3  11 3315.47   89.38
   3  -3  11 3268.70   70.84
   3  -3  11 3382.09  113.07
  -5   3  12  734.31   24.53
  14  -1   5   -9.99   43.17
  14  -1   5    3.01   25.01
 -14  -1  -5    1.32   17.56
  14   1   5    1.14   27.89
  14   1   5   -7.68   17.36
 -14  -1  -5   -1.00   17.65
   3   2  15 1502.78   35.83
   0   1 -18 2198.91   69.43
  -3   2 -15 1516.14   59.04
   0   1 -18 2252.08   89.03
   3  -2  15 1553.81   62.94
  -6  -2  16 5249.67  113.82
  -3   2 -15 1534.54   47.12
   0   1  18 2226.90   59.17
   0  -1  18 2205.13   66.28
  -6  -2  16 5178.47  114.61
  -3  -2 -15 1540.65   87.96
   0  -1 -18 2176.67   74.56
   6  -2 -16 5309.09  141.02
   0  -1  18 2258.45   75.42
   6   2 -16 5232.31  113.26
   3   2  15 1532.48   60.25
   6   2 -16 5033.49  114.01
  -6   2  16 5016.47  112.69
  -3  -2 -15 1452.10   33.13
   0  -1 -18 2227.12   72.31
  -6   2  16 4940.57  109.24
   0   1  18 2244.44   70.58
   3  -2  15 1488.99   46.01
   6  -2 -16 5363.06  102.25
   3   0 -19    8.78   24.91
  -3   0  19   11.61   28.19
   3   0 -19   10.55   28.73
  -3   0  19    5.23   25.47
  -4   0  19   -5.75   24.60
   4   0 -19   12.17   23.18
   4   0 -19  -22.14   25.92
  -4   0  19    6.30   22.05
   7  -3 -11  620.70   38.09
 -10  -2  -9 1651.07   54.77
  16   0   0  873.02   47.08
  10   2   9 1474.70   42.47
  10  -2   9 1640.34   62.77
  10  -2   9 1574.84   63.08
  10   2   9 1715.78   56.74
   7  -3 -11  660.00   28.80
  -7   3  11  629.32   27.72
  10   2   9 1451.11   34.28
   7   3 -11  635.98   35.68
   7   3 -11  656.43   50.24
  -7  -3  11  661.62   38.44
  -7  -3  11  670.53   49.41
 -16   0   0  954.75   47.76
 -10  -2  -9 1632.30   54.86
  -7   3  11  677.83   56.27
 -16   0   0  843.90   23.48
 -16   0   0  807.17   25.13
  14  -2  -1 2233.34   99.45
 -15   0  11   23.11   28.21
  14   2  -1 2221.08   69.19
 -14   2   1 2322.82   73.84
  15   0 -11   -4.21   52.27
  15   0 -11  -12.21   18.26
 -14  -2   1 2208.57   60.48
 -14  -2   1 2351.47   54.24
 -14  -2   1 2117.68   82.59
 -15   0  11  -13.18   27.82
  -2   0 -18 9929.87  177.60
  -2   0 -1810079.27  196.17
  10  -3  -7 7664.68  161.76
  10   3  -7 7801.60  146.79
   2   0  18 9705.16  177.05
  10   3  -7 7792.90  162.52
 -10  -3   7 7565.76  159.10
 -10  -3   7 7974.94  162.27
   2   0  18 9912.02  173.36
 -10   3   7 7684.13  140.99
  10  -3  -7 7634.88  124.03
  10  -3  -7 7464.24  122.12
 -10  -3   7 7780.60  146.63
 -10   3   7 7678.67  124.02
  -1   3 -12  406.22   32.81
   1  -3  12  455.82   66.77
  -1  -3 -12  422.83   71.17
   1  -3  12  452.94   52.81
   1   3  12  465.34   45.40
  -1   3 -12  389.79   36.99
  14   0 -13   -9.80   28.65
  -9  -1  17  750.05   53.11
  14   0 -13   -1.78   19.56
   9   1 -17  712.61   50.25
   9  -1 -17  718.49   72.13
   9  -1 -17  773.32   47.76
  -9   1  17  760.23   47.01
  -9  -1  17  724.08   50.86
   9   1 -17  814.15   52.63
 -14   0  13    5.59   19.91
 -14   0  13    8.60   27.62
  -9   1  17  669.09   44.37
  -3   1 -17  929.42   43.96
   3  -1  17  961.79   43.43
   3   1  17  958.88   40.14
   3   1  17 1108.72   50.94
  -3  -1 -17 1082.45   52.10
   3  -1  17 1014.19   53.94
  -3   1 -17  892.05   51.44
  -3  -1 -17 1009.74   38.31
  -9   3   9  369.70   26.29
  -9  -3   9  354.59   44.67
  -9  -3   9  394.46   45.43
   9  -3  -9  357.95   28.75
   9   3  -9  330.91   44.04
  -9   3   9  304.25   27.50
   9   3  -9  317.33   27.98
   9  -3  -9  332.26   27.20
 -14  -2   6 1695.47   56.34
 -14  -2   6 1606.47   67.90
  14   2  -6 1667.06   50.84
 -14  -2   6 1670.98   54.85
  14  -2  -6 1678.52   31.98
  14  -2  -6 1617.82   88.24
 -14   2   6 1645.19   85.76
 -14   2   6 1625.83   26.57
  14   2  -6 1583.16   55.23
   0  -4   0  718.06   43.71
  -2   0  19   -3.67   27.03
   2   0 -19   14.53   25.47
   2   0 -19    1.72   45.99
   0  -4   0  617.47   23.77
  -2   0  19   26.42   41.05
   0  -4   0  592.08   22.87
   0  -4   0  770.05   42.50
  15   0   4  664.29   42.83
 -16   0   8  523.37   46.25
 -15   0  -4   -1.85    4.22
  15   0   4  659.29   40.34
  16   0  -8  489.29   38.05
  16   0  -8  497.20   47.38
 -16   0   8  524.25   38.13
  12   1   9  455.67   43.64
   0  -4   1 1302.33   29.57
   5   0 -19   10.94   45.42
  12   1   9  334.74   28.48
   0  -4   1 1234.52   28.64
   0  -4   1 1389.34   53.95
  12  -1   9  398.21   42.16
   0  -4   1 1442.53   54.41
  12   1   9  391.26   26.93
 -12  -1  -9  409.85   40.43
 -12  -1  -9  408.66   26.96
   5   0 -19   -7.39   24.86
   0  -4  -1 1443.45   54.62
  -5   0  19    3.85   25.52
  -5   0  19  -10.59   27.65
   0  -4  -1 1412.45   56.53
   1  -4   0  464.72   35.38
  -1  -4   0  392.36   40.91
   1  -4   0  382.23   57.72
  -1  -4   0  404.82   39.36
   1  -4   0  348.27   16.45
   1  -4   0  360.86   16.14
   5  -1  16 3251.85   70.64
   5   1  16 3165.05  100.55
   5   1  16 3224.86   72.74
   5  -1  16 3230.06   87.36
  -5  -1 -16 3077.64   79.54
  -5   1 -16 3198.51   83.16
  -5   1 -16 3282.37   72.68
   1  -4  -1  741.02   41.56
   1  -4  -1  626.58   23.50
  -1  -4   1  818.61   46.48
   1  -4  -1  616.03   24.55
  -1  -4   1  666.62   25.28
   1  -4  -1  729.05   41.11
  -1  -4   1  759.90   45.27
   5  -2  14   38.85   32.63
   5  -2  14   37.25   18.03
  -5   2 -14   27.90   17.80
  -5   2 -14   28.41   30.60
   5   2  14   26.11   11.62
  -5  -2 -14   22.82   49.50
   5   2  14   19.99   19.92
   5   2  14   61.71   49.67
 -14   1  12  168.64   61.49
  -6   0 -16 5044.40  100.15
   6   0  16 5070.35  115.51
  14  -1 -12  220.39   24.39
  14  -1 -12  237.70   40.48
  14   1 -12  189.28   32.60
   6   0  16 4899.79  104.51
 -14   1  12  197.43   24.03
   6   0  16 4847.07  103.15
 -14  -1  12  200.01   32.34
  14   1 -12  206.10   63.35
 -14  -1  12  209.11   36.92
   1  -4   1 1034.58   37.63
   1  -4   1 1162.49   69.67
  -1  -4  -1 1094.82   80.96
   1  -4   1 1013.93   36.55
  -1  -4  -1 1206.07   53.20
   1  -4   1 1048.17   47.19
 -11  -2  13 1102.80   51.30
  10   2 -14  407.67   64.15
 -11   2  13  952.29   40.18
  11   2 -13 1127.47   53.33
  10  -2 -14  395.34   34.15
  11   2 -13  980.93   55.42
 -10   2  14  355.93   32.85
 -10  -2  14  377.41   45.18
  10   2 -14  411.21   45.00
 -11  -2  13  983.73   84.32
  11  -2 -13 1065.67   48.59
 -10  -2  14  398.07   40.70
 -11   2  13 1009.28   45.72
 -10   2  14  359.52   32.85
  10  -2 -14  411.05   35.69
  11  -2 -13 1062.31   42.20
   6  -3   9   82.21   25.19
   6  -3   9   43.95   15.72
   6   3   9  106.04   35.38
  -6   3  -9   94.94   15.97
  -6  -3  -9   88.01   36.60
   6  -3   9   57.58   31.98
  -6  -3  -9   86.90   35.76
   6  -3   9  110.01   30.93
  -7   1  18 1964.87   61.76
   7  -1 -18 2005.52   68.60
  -7  -1  18 1941.45   70.12
   7  -1 -18 2119.17   62.75
  -7  -1  18 2004.48   70.50
   7   1 -18 1945.15   69.65
  -7   1  18 1991.16   97.29
   7   1 -18 2044.79   70.62
   1  -2  16  567.66   35.86
  -1   2 -16  546.94   44.41
  -9  -3  -5   54.18   33.50
   1   2  16  525.32   35.40
   1  -2  16  540.08   74.39
  -1  -2 -16  513.02   72.90
  -1  -2 -16  512.75   32.91
  -1   2 -16  493.55   36.11
   9  -3   5   20.60   27.20
   1   2  16  541.20   47.30
   9  -3   5   16.21   44.18
  -9  -3  -5   42.91   31.85
   0  -4  -2 2554.70   73.26
   0  -4   2 2580.88   58.38
   0  -4  -2 2583.40  100.88
   0  -4   2 2832.97  100.51
   0  -4   2 2965.45  102.25
  12   2   6 1356.75   45.04
 -14  -2   0  357.17   56.91
  12  -2   6 1392.09   60.43
  12  -2   6 1363.74   89.72
 -12   0 -10 3095.68   65.34
 -14  -2   0  377.21   54.85
  14   2   0   12.35   17.84
  12   0  10 2963.32   74.46
 -12   0 -10 3049.95   53.91
 -12  -2  -6 1436.23   48.87
  12   2   6 1373.43   35.40
 -12  -2  -6 1378.96   48.80
  14  -2   0   33.25   31.04
  12   0  10 3105.91   56.33
  12   0  10 3012.52   76.19
  -1  -4   2  849.90   24.21
   1  -4  -2  939.75   45.04
   1  -4  -2  887.84   45.49
  -1  -4   2  908.63   72.53
  -1  -4   2  877.55   47.61
  -1  -4   2  803.75   22.85
  11  -3  -3 2195.03   44.36
  11  -3  -3 2177.60   43.44
 -11  -3   3 2267.98   57.23
 -11  -3   3 2190.28   72.91
  11   3  -3 2274.64   55.72
 -11  -3   3 2282.71   73.19
 -11   3   3 2210.37   65.56
  11  -3  -3 2194.41   87.44
   7  -3   8   67.03   12.67
   7  -3   8   38.37   20.29
   7   3   8   70.59   34.42
  -7  -3  -8   91.79   35.26
  -7  -3  -8   81.94   56.61
   7  -3   8  119.49   30.87
 -11  -3   2  790.84   32.94
  11  -3  -2  719.48   41.18
  11  -3  -2  652.42   63.95
 -11  -3   2  914.04   53.51
  11   3  -2  752.38   33.23
  -1   0  19   -0.60   20.65
   1   0 -19  -11.14   23.72
  -1   0  19   -0.25   21.81
   1   0 -19   10.55   20.58
  13  -2 -10  538.62   36.72
 -16  -1   4   47.91   18.73
 -16  -1   4   57.52   26.90
 -13   2  10  488.05   35.83
 -13  -2  10  601.31   58.43
 -13  -2  10  530.63   43.57
  13  -2 -10  512.12   43.25
  16   1  -4   89.69   28.03
 -16  -1   4   50.76   19.16
  16  -1  -4   67.53   33.49
 -13   2  10  497.22   63.47
  13   2 -10  555.16   39.94
  13   2 -10  517.36   66.06
  16   1  -4   28.59   18.46
   2  -4   0 2532.27   49.20
   2  -4   0 2760.01   69.71
  -2  -4   0 2887.76  110.76
   2  -4   0 2709.02   69.25
  -2  -4   1  268.95   41.67
   2  -4  -1   51.77   18.47
   5  -3  10 1555.20   61.03
  -2  -4   0 2707.38   78.21
   2  -4   0 2727.51   61.14
  -2  -4   1  386.49   68.00
   5  -3  10 1583.52   41.29
  -5  -3 -10 1456.87   89.90
   2  -4  -1   56.05   11.27
   2  -4  -1   76.16   25.98
   2  -4  -1   16.04   44.06
  -5   3 -10 1516.75   52.60
   5   3  10 1557.22   92.72
  -5  -3 -10 1498.62   63.86
   6   3 -12   63.21   25.45
  -6   3  12   83.67   28.08
   6   3 -12  103.22   35.01
   6  -3 -12   80.23   26.90
  -6   3  12   76.32   16.34
  -6  -3  12   61.40   27.69
  -6  -3  12   82.53   34.86
   6  -3 -12   62.60   29.05
 -16  -1   3    7.28   14.24
 -16  -1   3   -3.13   13.69
  16   1  -3    1.29   22.70
 -16  -1   3   -5.71   20.15
 -16   1   3   22.64   26.16
  16  -1  -3  -22.28   29.70
  14  -2  -7   38.02   15.67
 -14  -2   7   31.41   24.70
  15  -1 -10   43.43   16.25
 -15   1  10   53.74   16.46
  15  -1 -10   53.08   35.28
  14   2  -7   26.83   27.31
  15   1 -10   35.17   32.19
  14   2  -7   16.89   39.20
  14  -2  -7   67.55   31.67
 -15  -1  10   24.31   39.81
 -14   2   7   73.53    9.76
 -15  -1  10   46.31   30.85
 -14  -2   7   61.62   28.54
 -15   1  10   69.64   34.18
  15   1 -10   45.86   24.42
 -14   2   7   23.07   31.57
 -11  -3   4 3185.64   60.26
  11  -3  -4 3170.81   60.81
   1  -4   2   81.32   27.26
 -10  -3  -3 1091.74   83.38
 -11  -3   4 3267.86   90.39
  11  -3  -4 3195.28   99.42
  -1  -4  -2   94.28   33.43
  -1  -4  -2   71.78   33.77
  10  -3   3  926.01   71.03
   1  -4   2   77.50   26.68
  11   3  -4 3185.52   60.72
  11  -3  -4 3133.22   60.00
 -10  -3  -3  997.93   83.66
  10  -3   3  921.21   47.03
  11   3  -4 3059.26   86.49
 -11   3   4 3183.59   79.48
   1  -4   2   60.43   23.60
 -11  -3   4 3237.24   87.36
   1  -4   2   43.77   23.17
  16   1  -5  229.07   40.24
  16   1  -5  329.03   58.83
 -16   1   5  304.52   42.05
 -16  -1   5  329.27   55.39
  16  -1  -5  349.58   45.55
 -16  -1   5  281.79   39.77
 -16  -1   5  318.27   39.76
   6   0 -19  -13.61   27.65
  -6   0  19    1.81   24.91
  -6   0  19    3.04   43.34
 -16   0  -1    2.95   19.90
  16   0   1    1.17   22.29
   6   0 -19   -6.61   29.51
 -16   0  -1   -3.32    7.78
 -16   0  -1    0.37    3.67
  12   1 -15  326.64   43.44
 -11  -3   1 1861.09   95.98
  11   3  -1 1213.46   28.65
  12  -1 -15  230.22   51.27
  12  -1 -15  236.04   41.79
 -12   1  15  210.47   31.27
  11  -3  -1 1176.04   72.07
 -12  -1  15  209.47   39.87
 -11  -3   1 1955.36   98.75
  12   1 -15  266.69   37.93
 -12  -1  15  188.18   38.53
  11  -3  -1 1267.44   51.06
 -12   1  15  176.54   37.99
  -2  -4  -1 1603.51   63.56
   2  -4   1 1449.48   46.81
   2  -4   1 1552.31   52.31
   2  -4   1 1619.47   53.11
  -2  -4  -1 1608.19   63.58
   2  -4   1 1528.09   37.93
   1  -1  18 1693.98   78.12
   2  -4  -2  555.06   37.20
  -1  -1 -18 1639.09   63.13
   1   1  18 1591.06   50.59
  -7  -2  16  -15.08   44.36
  -2  -4   2  678.31   67.32
  -1  -1 -18 1590.38   46.90
  -2  -4   2  515.95   24.98
   1   1  18 1592.79   60.88
   2  -4  -2  487.68   17.50
  -2  -4   2  593.95   43.59
  -7  -2  16    4.33   27.40
  -1   1 -18 1621.72   81.10
  -7   2  16   -1.99   16.45
  -7   2  16   -5.73   23.96
   7   2 -16   -5.39   27.38
  -1   1 -18 1568.54   60.85
   2  -4  -2  552.43   37.29
   7   2 -16   11.00   46.32
   1  -1  18 1513.21   96.85
   2  -4  -2  503.11   22.63
   7  -2 -16    7.66   19.29
   7  -2 -16   18.05   26.65
  -2  -4   2  530.94   23.85
  -9   0  18 5363.03  116.52
   9   0 -18 5588.10  120.51
   9   0 -18 5487.25  147.56
  -9   0  18 5484.63  146.35
   9  -1  13   24.90   19.82
   9  -1  13   -4.68   30.87
   9  -1  13   11.21   30.32
  -9   1 -13   12.64   19.27
   9   1  13   12.58   19.00
   9   1  13   -0.87   18.96
  -9  -1 -13   -3.22   21.27
   9   1  13   12.05   34.52
  13   2   4  107.89   27.41
 -13  -2  -4  115.81   27.54
 -13  -2  -4  138.91   27.23
  13  -2   4  163.11   60.75
  13   2   4  138.72   17.84
  13  -2   4  150.37   38.20
   2   3  12 1945.27   68.91
   2  -3  12 1926.03   66.38
  15  -1   3  671.12   51.12
  -2   3 -12 1941.87   55.06
  -2  -3 -12 1815.27   68.97
   2  -3  12 1905.90   54.34
 -15  -1  -3  849.22   59.78
 -15  -1  -3  762.91   28.87
 -15  -1  -3  760.23   29.25
  -2   3 -12 1883.36   85.73
  15   1   3  773.71   38.81
  15  -1   3  758.57   49.79
 -16   1   2  762.45   49.71
 -10  -3   8 1814.84  111.94
  16  -1  -2  705.27   81.02
 -16  -1   2  712.58   29.50
 -16  -1   2  717.07   42.83
 -11  -2  -8 3050.12   96.64
 -11  -2  -8 3121.25   74.11
 -10  -3   8 1882.37   68.36
 -16  -1   2  762.11   41.16
 -10   3   8 1611.61   78.60
  11   2   8 3061.00   56.81
  16   1  -2  736.79   62.76
  10   3  -8 1825.40   74.21
 -10   3   8 1837.30   45.93
  11  -2   8 3285.93   88.32
  10  -3  -8 1874.68   77.58
  10  -3  -8 1907.38   46.86
  11   2   8 2982.69   55.97
  11  -2   8 3153.01   86.22
  10   3  -8 1828.74   50.21
 -12  -2  12 6901.47  158.55
   9  -2 -15   89.15   26.49
 -12  -2  12 6750.80  138.24
  -9   2  15   89.75   25.23
 -12   2  12 6679.95  117.58
  12   2 -12 6994.07  138.40
 -12   2  12 6869.83  135.12
   9   2 -15   30.05   55.08
  12  -2 -12 7289.26  126.43
   9   2 -15   80.72   56.59
   9  -2 -15   82.43   29.67
  12  -2 -12 7189.65  140.23
  -9   2  15   -2.64   28.22
  -9  -2  15  102.23   33.77
  12   2 -12 6984.12  143.42
  -9  -2  15   82.51   36.55
   1  -4  -3  363.19   61.20
  11  -1 -16  294.13   34.81
  11   1 -16  248.96   71.25
  11  -1 -16  186.19   62.36
  -1  -4   3  483.68   63.26
 -11   1  16  251.78   36.21
  11   1 -16  261.31   39.79
 -11   1  16  271.59   33.70
 -11  -1  16  208.80   41.23
   1  -4  -3  341.14   60.16
 -11  -1  16  226.36   41.60
  -1  -4   3  378.09   29.35
  -1  -4   3  487.41   62.13
  -1  -4   3  356.68   29.31
   0  -4   3 2730.83   99.16
   0  -4   3 2606.95   72.67
   0  -4  -3 2496.74   74.18
   0  -4  -3 2542.80  103.73
   0  -4   3 2525.79   62.43
   0  -4   3 2367.07   49.55
   8  -1  14   67.06   16.41
  -8   1 -14   78.07   18.25
   2  -3 -13   17.82   29.62
   8   1  14   56.03   34.74
  -2   3  13    4.63   47.45
   8  -1  14    2.14   33.73
  -8  -1 -14   53.76   26.41
   2   3 -13   14.80   23.75
  -2  -3  13   23.77   26.28
   8  -1  14   -2.13   33.94
   2   3 -13   19.45   26.58
  -2   3  13    6.47   11.76
   2  -3 -13   14.06    7.37
  -2  -3  13   33.44   26.28
   8   1  14   72.14   25.15
   8   1  14    1.88   33.84
 -16   1   6 2675.22   81.23
  16  -1  -6 2597.29   48.50
 -16  -1   6 2477.78   58.91
  16   1  -6 2788.14   75.97
 -16  -1   6 2787.47   79.75
 -16  -1   6 2880.18   98.21
  16  -1  -6 2766.29   83.57
  16   1  -6 2690.86   82.67
 -16   1   6 2640.65   47.77
  -3   3  13   34.81   31.78
   3   3 -13   32.37   30.60
  -8  -3  -7    3.25   27.20
   3   3 -13   49.81   25.72
 -11  -3   5  911.67   83.20
  11   3  -5  635.99   28.18
  -8  -3  -7   10.74   27.28
  11  -3  -5  716.30   41.26
   3  -3 -13   37.32   16.69
  -3   3  13   57.31   16.90
   8  -3   7    8.47   12.87
 -11   3   5  732.38   63.82
  11  -3  -5  709.26   31.69
  11  -3  -5  658.81   31.05
  -3  -3  13   50.35   31.26
   8  -3   7    5.64   12.92
  11   3  -5  672.88   51.02
 -11  -3   5  726.67   51.39
   8  -3   7    7.68   25.33
 -11  -3   5  695.42   28.79
  -3  -3  13   58.50   29.33
   3  -3 -13   62.69   31.74
 -10   1 -12 3332.02   56.03
  10   1  12 3438.76   74.07
  10   1  12 3100.06   70.61
 -10  -1 -12 3249.53   91.07
  10  -1  12 3362.76   64.14
 -16   0   9    5.07   14.69
  10  -1  12 3404.43   88.84
  10  -1  12 3272.95   88.56
  16   0  -9    5.45   25.01
 -16   0   9  -33.11   27.12
  10   1  12 3168.89   71.75
  16   0  -9    7.97   29.88
  12   0 -16 5638.10  124.99
  12   0 -16 5619.99  141.05
 -12   0  16 5517.55  114.19
 -12   0  16 5457.90  147.71
  13   1 -14 4222.94  103.28
 -13   1  14 4047.51   86.79
  13  -1 -14 4355.12  107.33
  13   1 -14 4281.34   98.54
  13  -1 -14 4246.77  103.27
 -13   1  14 4120.01   97.89
 -13  -1  14 4136.78   95.70
 -13  -1  14 4156.66  130.20
  -2  -4  -2 2490.25   78.45
   4  -3  11  685.19   45.96
   2  -4   2 2278.37   49.95
  -4   3 -11  653.18   44.23
   4   3  11  581.72   76.93
   4  -3  11  638.84   31.04
  -4  -3 -11  589.24   48.90
   2  -4   2 2555.80   67.88
  -2  -4  -2 2384.93   75.84
   2  -4   2 2357.77   51.86
   2  -4   2 2433.73   65.22
 -11  -3   0 2743.97   80.52
  11  -3   0 2779.42   74.41
  11   3   0 2777.49   46.99
 -11  -3   0 2861.05   54.39
  11  -3   0 2896.24   75.70
 -11  -3   0 2822.29   79.53
  -2  -4   3   17.57   17.19
  -2  -4   3   16.18   26.79
  -2  -4   3   29.72   27.38
  -2  -4   3   12.27   17.93
   2  -4  -3    7.66   42.15
   2  -4  -3   46.75   26.01
   1   3 -13   56.32   28.57
  -1  -3  13   87.64   32.48
  14  -2   1 3594.60  100.00
  -1   3  13   67.49   35.12
   3  -4  -1 2010.00   41.94
   3  -4  -1 2064.31   59.06
  -1  -3  13   79.57   30.07
  14   2   1 3794.19   76.34
  -3  -4   1 2452.90  106.19
 -14  -2  -1 3672.01   83.06
   3  -4  -1 2119.20   58.68
   3  -4  -1 2029.39   54.19
  -1  -4  -3   17.25   28.54
  -1  -4  -3    9.66   47.74
  -3  -4   1 2130.15   71.39
   1  -4   3   -8.20   20.58
   1  -4   3    6.67   20.38
   1  -4   3   12.73   20.55
   1   3 -13   46.43   28.66
 -14  -2  -1 4287.71  116.40
   1  -4   3    5.59   20.93
   1  -3 -13   80.85   34.80
 -14  -2  -1 3765.36   89.48
 -13   0  15   12.31   24.49
 -13   0  15   14.03   48.37
  13   0 -15   15.84   33.43
  13   0 -15   31.59   41.50
  -3  -4   0 3022.95   84.62
  -3  -4   0 3112.44   87.82
   3  -4   0 2814.30   56.46
   3  -4   0 3099.47   94.62
   3  -4   0 3111.62   94.70
   3  -4   0 2928.40   58.04
   0   0  19    1.76   20.17
   0   0 -19    9.71   24.18
   0   0 -19   10.78   28.18
   0   0  19   -1.13   21.66
 -14   0  -7    2.82    6.81
 -14   0  -7   -1.26    7.12
  14   0   7    5.89   21.32
  14   0   7   -2.43   21.53
  -8  -3  11 1077.89   64.58
   8  -3 -11 1061.95   43.86
  -8  -3  11 1057.54   58.38
  -8   3  11 1086.84   60.84
   8   3 -11 1052.31   42.30
  -8   3  11 1038.40   36.25
   8   3 -11  995.95   57.36
   8  -3 -11 1087.77   38.08
  16   1  -1  342.87   37.83
 -16  -1   1  372.44   38.71
 -16  -1   1  265.77   41.18
  16  -1  -1  475.29   46.56
 -16  -1   1  329.13   37.02
  -4   3  13   49.75   19.35
  -3  -4   2  380.18   67.56
   4   3 -13   54.41   30.93
   3  -4  -2  214.27   29.82
   3  -4  -2  180.61   23.21
  -4   3  13   49.56   31.43
  -3  -4   2  330.60   42.47
   4  -3 -13   44.11   30.31
  -4  -3  13   25.27   28.96
   3  -4  -2  208.93   22.07
   3  -4  -2  282.89   47.36
   4   3 -13   29.81   41.59
   4  -3 -13   37.89   12.43
  -4  -3  13   51.62   31.39
  -3   0 -18   21.19   24.33
   3   0  18   39.50   25.17
   3   0  18    2.29   28.66
  -3   0 -18    0.75   25.42
  15   0 -12   -0.20   31.04
  15   0 -12   15.60   30.15
 -15   0  12    6.91   35.83
 -15   0  12  145.90   24.42
  -4   2 -15  172.95   61.56
   4   2  15  196.43   16.65
   4   2  15  227.45   37.49
  -4  -2 -15  232.37   38.99
   9  -3 -10  493.23   30.89
  -4   2 -15  136.79   39.89
   4  -2  15  172.64   41.49
   4  -2  15  169.77   25.15
   9   3 -10  451.76   32.00
   4   2  15  163.61   16.11
  -9  -3  10  522.74   33.62
  -9   3  10  499.54   30.79
   9   3 -10  460.97   47.07
   9  -3 -10  444.23   47.59
  -9  -3  10  445.04   47.00
  -9   3  10  455.37   29.71
 -14   2   8  856.14   31.40
  14   2  -8  866.06   42.06
 -14  -2   8  873.09   40.58
  14   2  -8  883.11   69.45
  14  -2  -8  920.49   33.29
 -14   2   8  835.85   48.05
 -14  -2   8  863.40   67.78
  14  -2  -8  802.98   50.76
   3  -4   1 3323.99   66.29
  -3  -4  -1 3382.88   91.77
  -3  -4  -1 3404.99   91.81
   3  -4   1 3448.80   99.52
   3  -4   1 3470.57  100.57
   3  -4   1 3327.20   64.52
  11   0 -17   12.40   49.58
 -11   0  17   -5.79   27.47
  14   1   6  142.00   41.48
  14   1   6  184.78   41.07
 -11   0  17  -19.95   29.77
  11   0 -17  -14.39   26.85
  14  -1   6  224.84   39.50
 -14  -1  -6  219.16   32.44
  14  -1   6  163.62   38.14
 -14  -1  -6  210.07   33.11
   7   1  15   18.00   18.44
  -7  -1 -15   -1.65   42.22
  -8   1  18  441.27   44.95
  -7   1 -15   29.34   17.82
   7   1  15   17.65   19.34
   7   1  15   15.17   23.24
  -8   1  18  429.44   40.76
   7  -1  15   -1.61   30.18
   8   1 -18  471.40   77.48
   7  -1  15   27.64   26.21
   8   1 -18  424.03   47.64
   7  -1  15    7.30   30.32
  -8  -1  18  454.51   75.56
   8  -1 -18  501.26   45.64
   8  -1 -18  540.08   40.62
  -8  -1  18  482.04   48.01
   5   0  17    5.01   30.57
 -16   1   7 2433.64  111.47
  -5   0 -17    0.30   16.07
  -5   0 -17   -0.57   26.32
  16  -1  -7 2408.41   51.32
   5   0  17  -11.96   35.98
 -16  -1   7 2342.48   59.27
  16   1  -7 2355.61   72.34
 -16  -1   7 2491.63   72.87
 -16   1   7 2338.85   49.54
  16  -1  -7 2418.34   79.89
  16   1  -7 2333.01   79.67
   7   0 -19  -18.19   52.43
   8   2  12   42.01   19.45
   8   2  12   45.61   13.02
  -7   0  19  -14.46   30.63
  -8   2 -12   41.46   19.22
   1  -4  -4   19.17   27.44
  -1  -4   4   41.66   27.04
   7   0 -19  -27.58   31.04
   8  -2  12   84.92   34.34
  -7   0  19  -10.11   30.59
   8   2  12   64.71   29.57
  -1  -4   4   21.70   14.16
   8  -2  12   72.33   12.23
   1  -4  -4   20.53   45.54
  -8  -2 -12   46.42   29.07
  -1  -4   4   10.67   14.04
  -1  -4   4   43.32   27.00
   3   2 -17 4024.64   97.50
   3  -2 -17 4097.44   94.31
   2   2  16  867.40   78.14
   3  -2 -17 4125.90  131.94
  -3  -2  17 4037.80  103.30
  -3  -2  17 4014.19   97.74
   2  -2  16  814.78   59.58
   2   2  16  747.11   39.22
  -2  -2 -16  833.41   37.07
   2  -2  16  822.81   54.92
  -2   2 -16  832.04   40.42
   3   2 -17 4079.27   99.52
  -2   2 -16  822.73   50.89
  -3   2  17 4012.92   99.58
  -3   2  17 3947.08   77.91
  -2  -2 -16  840.21   53.29
 -11   3   6   42.72   21.85
 -11  -3   6   30.48   35.22
  11  -3  -6   34.47   25.78
 -11  -3   6   68.33   18.38
 -11  -3   6   21.30   36.28
  11  -3  -6   40.39   22.77
  11  -3  -6   38.71   21.81
 -11   3   6   56.89   26.55
  11   3  -6   63.27   29.13
  11   3  -6   15.00   37.06
   0  -4  -4  667.25   49.07
  13   1   8  193.59   25.31
   0  -4   4  516.98   40.34
 -13  -1  -8  166.90   20.84
  13  -1   8   21.85   59.65
   0  -4   4  586.33   26.93
  13  -1   8  163.91   62.69
 -13  -1  -8  158.08   34.79
   0  -4   4  602.35   38.68
  13   1   8  154.47   24.89
   0  -4  -4  607.88   47.06
  11  -1  11 1425.44   59.63
  11  -1  11 1525.99   60.56
  11  -1  11 1455.22   27.21
 -11   1 -11 1463.05   33.97
  11   1  11 1339.77   60.65
 -11  -1 -11 1379.71   42.25
 -11  -1 -11 1409.05   44.59
  11   1  11 1472.61   45.37
  11   1  11 1418.14   63.93
  10   1 -17   65.54   34.92
  10   1 -17   78.14   36.20
 -10  -1  17   43.35   38.15
 -10   1  17  191.80   33.96
  10  -1 -17   73.85   32.13
 -10   1  17   48.51   53.80
  10  -1 -17   50.86   31.96
 -10  -1  17   74.81   61.50
   0  -3  13  815.75   61.53
   0   3 -13  789.38   43.34
   0  -3  13  758.12   48.04
   0   3  13  685.95   51.83
   0  -3 -13  781.20   81.77
   0   3 -13  716.46   40.84
   4   1  17  504.02   33.47
   4  -1  17  499.87   47.21
   9   2  11  248.45   17.41
   4  -1  17  595.01   52.45
  -9  -2 -11  259.83   33.65
   9   2  11  216.82   16.40
  -4   1 -17  536.29   35.60
   4   1  17  475.04   41.75
   9   2  11  320.89   35.11
  -4  -1 -17  523.60   43.50
  -9  -2 -11  340.31   35.50
  -4   1 -17  532.40   44.22
   9  -2  11  283.42   18.66
  -4  -1 -17  528.23   30.87
  -9   2 -11  273.63   19.32
  -3  -4   3   84.08   32.54
   4   2 -17 5093.67  115.83
  -2  -2  17 3397.57   92.81
  -2  -2  17 3418.26  112.55
  -4   2  17 5000.86  108.94
  -4  -2  17 5159.21  117.27
   4  -2 -17 5191.27   97.35
   2   2 -17 3340.17   85.32
   3  -4  -3   75.48   42.34
  -3  -4   3   71.20   11.20
  -3  -4   3   35.91   11.85
   2  -2 -17 3323.85   67.13
  -3  -4   3   60.05   31.80
   2  -2 -17 3293.40   91.43
  -4  -2  17 5139.49  114.57
   3  -4  -3   62.51   41.01
  -2   2  17 3322.59   66.90
  -4   2  17 4998.61  114.61
   3  -4  -3   67.51   10.58
  -2   2  17 3252.45  120.45
   4  -2 -17 5101.40  116.62
   4   2 -17 5053.73  141.36
   3  -4  -3   46.71   17.44
   2   2 -17 3538.18  121.14
  15   0   5   -1.92   36.52
  15   0   5    5.50   22.77
 -15   0  -5    1.30    8.28
 -15   0  -5    0.56    6.83
   2  -4   3 2829.21   91.91
   2  -4   3 2629.65   57.26
  -2  -4  -3 2929.17  118.45
   2  -4   3 2615.80   57.13
  -2  -4  -3 2665.96   81.74
   2  -4   3 2791.87   69.71
  13   0   9   -6.25   23.40
  13   0   9  -10.06   23.27
 -13   0  -9   -4.76   15.72
 -16   0  -2 2227.21   68.87
 -13   0  -9   -4.10    9.34
  16   0   2 2076.28   91.00
  -2  -4   4   18.99   21.12
   7   2  13  566.59   30.54
  -2  -4   4   27.71   28.61
   7   2  13  530.89   22.21
 -11  -3  -1  614.27   46.27
  -2  -4   4   33.06   13.78
  -7   2 -13  558.74   24.24
   9   0  14 2518.48   68.25
   2  -4  -4   26.89   43.61
  -9   0 -14 2493.48   57.63
   2  -4  -4   26.20   26.46
  11  -3   1  565.04   40.26
 -11  -3  -1  622.64   46.97
  -7  -2 -13  629.25   69.17
   7   2  13  462.16   44.50
   9   0  14 2615.19   58.48
   7  -2  13  515.33   35.06
  11  -3   1  546.83   40.90
   9   0  14 2419.97   92.85
  11   3   1  488.91   15.56
   7   3 -12  194.90   39.78
  -7  -3  12  194.27   65.51
   7  -3 -12  190.28   32.30
   7   3 -12  192.74   28.84
  -7   3  12  225.54   32.74
  -7   3  12  182.26   30.79
  -7  -3  12  228.80   31.79
   7  -3 -12  210.17   21.68
 -10  -3  -4 3923.40  130.94
  10  -3   4 3972.93   94.55
  10  -3   4 4065.41   95.33
 -10  -3  -4 4044.67   99.57
  10   0  13    1.38   24.89
  10   0  13   26.29   24.82
  10   0  13   17.31   25.51
 -10   0 -13    0.37   12.39
  -9  -3  -6 2336.39   73.35
   9  -3   6 2508.33   74.30
 -14   0  14 2629.50   78.41
  -9  -3  -6 2383.91   73.88
 -14   0  14 2576.79   87.78
   9  -3   6 2736.22  103.87
  14   0 -14 2721.01   85.25
  -3  -4  -2 1303.97   62.86
  -3  -4  -2 1618.40   97.59
   3  -4   2 1367.46   66.50
   3  -4   2 1291.80   51.18
   3  -4   2 1320.64   46.36
  14   0 -14 2714.59   90.00
   3  -4   2 1347.65   51.02
   1  -4   4   43.10   25.71
  -1  -4  -4   52.98   32.93
  -1  -4  -4   14.10   55.16
   1  -4   4   35.00   26.41
   1  -4   4   37.80   27.24
   1  -4   4  -81.99   42.21
  -5   3  13  227.11   36.00
   5   3 -13  261.88   63.73
   3   1 -19  202.79   39.35
   5  -3 -13  212.36   18.96
  -5  -3  13  246.82   34.90
  -3  -1  19  220.06   39.30
   5   3 -13  267.97   32.05
   3   1 -19  228.82   39.96
  -3   1  19  228.08   31.37
   3  -1 -19  167.96   47.05
  -5  -3  13  204.34   41.49
  -3   1  19  203.96   41.90
   3  -1 -19  218.99   42.71
  -5   3  13  262.57   27.72
  -3  -1  19  262.04   42.36
   5  -3 -13  260.21   37.51
  -4  -1  19  213.99   41.37
   4  -1 -19  245.15   42.32
   4  -1 -19  243.53   32.17
  -4  -1  19  240.89   41.05
  -4   1  19  209.18   64.86
   4   1 -19  214.18   40.07
   4   1 -19  223.23   40.40
  -4   1  19  188.67   52.26
 -16  -1   013520.59  212.66
 -16  -1   014157.94  237.77
  16  -1   013595.52  248.12
 -16  -1   013679.95  215.13
 -16   1   014048.48  282.98
  16   1   013459.32  230.87
 -13   2  11  809.11   47.65
  15   1 -11 1549.02   63.70
  15   1 -11 1644.69   74.48
  15  -1 -11 1517.26   65.07
 -15   1  11 1543.20   63.02
  15  -1 -11 1528.54   41.50
 -13   2  11  934.93   32.72
 -13  -2  11  930.12   46.80
 -15  -1  11 1435.98   52.54
 -15  -1  11 1568.45   86.36
 -15   1  11 1521.16   40.88
  13  -2 -11  920.95   51.69
 -13  -2  11  898.93   79.48
  13   2 -11  894.58   51.64
  13  -2 -11  980.89   34.21
  13   2 -11  913.32   47.21
   2  -1  18  828.27   54.01
   2  -1  18  817.30   64.44
  -2   1 -18  837.84   44.84
  -8   2  16  251.87   37.08
  -2  -1 -18  843.82   50.95
  -2   1 -18  823.60   49.52
   8   2 -16  262.57   65.85
   8   2 -16  265.27   43.17
  -2  -1 -18  802.17   36.49
   8  -2 -16  303.52   37.59
  -8   2  16  296.43   29.78
   2   1  18  810.29   39.57
  -8  -2  16  264.87   66.72
  -8  -2  16  322.97   45.09
   8  -2 -16  299.55   31.51
   2   1  18  873.72   73.68
 -14   1  13  404.34   29.55
 -14   1  13  392.63   43.19
  14  -1 -13  437.68   30.18
  14  -1 -13  401.93   46.02
  14   1 -13  406.82   37.86
 -14  -1  13  340.64   41.69
 -14  -1  13  412.50   38.30
  14   1 -13  408.19   46.33
   8   0  15   18.33   23.67
   4  -4  -1  788.41   27.32
  -8   0 -15    0.63   24.54
  -4  -4   1  928.44   83.88
   8   0  15    8.72   29.42
  -4  -4   1  846.69   53.39
   4  -4  -1  864.74   54.06
   4  -4  -1  831.46   38.59
   8   0  15   -0.47   40.48
   4  -4  -1  805.52   27.85
   5   2 -17  368.87   44.12
 -10   3   9 1586.40   43.70
  -5   2  17  339.13   69.82
  10   3  -9 1592.17   48.03
 -10   3   9 1603.27   50.66
  10  -3  -9 1575.45   59.44
 -10  -3   9 1625.42   49.56
  10  -3  -9 1647.91   72.40
  -5  -2  17  315.00   45.63
   5   2 -17  330.47   43.05
   5  -2 -17  369.68   70.26
   5  -2 -17  318.51   28.51
  10   3  -9 1585.44   98.80
  -5  -2  17  358.75   44.45
 -10  -3   9 1434.02   69.71
  -5   2  17  344.24   43.68
   3   3  12 1826.43   70.31
  -1   2  17  386.50   45.59
   1  -2 -17  388.18   35.70
  -3   3 -12 1773.01   67.60
  -1   2  17  389.69   25.00
  -1  -2  17  390.17   39.63
   1   2 -17  369.73   38.73
  -3  -3 -12 1700.71   68.56
   3  -3  12 1868.97   66.80
  -3   3 -12 1406.17   56.19
   1  -2 -17  343.16   45.81
   1   2 -17  411.45   47.02
   3  -3  12 1832.46   52.61
  -1  -2  17  569.22   78.00
  14  -2   2 7801.13  160.16
 -14  -2  -2 7907.14  143.97
  14   2   2 7880.40  147.41
 -14  -2  -2 8253.49  136.34
  14  -2   2 7931.14  157.68
 -14  -2  -2 7962.20  170.35
 -16   0  1011372.13  183.52
 -16   0  1011446.12  208.18
  16   0 -1011612.07  215.71
  16   0 -1011355.09  186.68
   4  -4   0  576.33   31.85
   4  -4   0  504.67   37.57
   2  -1 -19  657.58   56.62
   2  -1 -19  552.68   79.34
   4  -4   0  546.97   36.70
  -2  -1  19  619.70   47.47
  -2  -1  19  562.79   50.96
  -2   1  19  473.20   76.60
   2   1 -19  638.07   46.87
   2   1 -19  639.70   75.19
   4  -4   0  548.34   33.10
  -4  -4   0  578.16   49.16
  -2   1  19  624.77   38.77
  -4  -4   0  599.12   48.84
   4  -4  -2   36.73   13.48
  -4  -4   2   72.39   57.99
   4  -4  -2   34.02   37.33
   4  -4  -2   43.61   34.95
   4  -4  -2   32.91   20.42
  -4  -4   2   60.22   37.50
  10   2  10 1061.99   29.63
 -10  -2 -10 1200.24   47.35
 -10  -2 -10 1152.72   49.57
  10   2  10 1105.02   30.33
  10   2  10 1169.96   47.99
   3  -4  -4  612.29   37.57
  -3  -4   4  929.34   78.83
   3  -4  -4  595.97   38.42
  -3  -4   4  602.78   46.50
  16  -1  -8 4230.49   81.08
 -15  -1  -4 2722.04   68.41
 -11   0 -12 1363.11   48.77
 -16  -1   8 4212.25   88.23
  11   0  12 1197.80   49.95
  15   1   4 2666.53   66.27
 -15  -1  -4 2785.22   69.99
 -16   1   8 4063.97   68.66
 -16  -1   8 4375.07  100.32
  11   0  12 1232.49   51.32
  16  -1  -8 4230.31  107.84
  15  -1   4 2825.48  104.78
  16   1  -8 4130.51  128.86
  15   1   4 2635.62   64.98
 -16   1   8 4175.04  104.16
  11   0  12 1341.51   46.69
  15  -1   4 2658.64  110.25
  16   1  -8 4062.59  106.88
   5   1 -19   51.89   34.74
  -5   1  19   41.23   34.55
  12   2   7 1025.87   31.05
   5   1 -19   55.84   33.86
   5  -1 -19   34.83   26.74
   5  -1 -19   65.21   57.40
  -5   1  19   19.91   44.77
  12   2   7 1090.73   42.35
  -5  -1  19   44.48   33.89
  -5  -1  19   49.66   36.54
 -12  -2  -7 1229.27   65.83
 -12  -2  -7 1149.06   46.15
  12  -2   7 1113.92   56.11
  12  -2   7 1084.00   58.03
  -1   0 -19   -6.73   23.10
   1   0  19    0.25   25.49
  -1   0 -19   -0.73   26.01
   1   0  19   12.70   25.77
  13  -2   5  763.97   51.41
  11  -3  -7 2810.30   73.22
  11   3  -7 2781.48   89.25
  11  -3  -7 2888.71   69.77
  11  -3  -7 2796.90   67.14
 -11  -3   7 2909.39   88.18
 -13  -2  -5  750.48   38.44
  11   3  -7 2775.41   62.49
 -11   3   7 2736.89   75.36
 -13  -2  -5  790.60   39.67
 -11  -3   7 3038.16   91.28
 -11   3   7 2852.34   67.45
  13   2   5  738.60   28.14
  13  -2   5  846.06   81.72
  13   2   5  752.53   27.94
 -11  -3   7 2793.65   61.46
   6   2  14 8810.33  166.65
   6  -2  14 8593.20  151.01
  -6   2 -14 8625.88  140.68
   6   2  14 8582.71  138.69
   6   2  14 8429.02  141.18
  -6  -2 -14 8397.85  161.34
  -1  -4   5 2727.98   76.16
  -1  -4   5 2714.90   58.17
  -1  -4   5 2864.06   73.64
   1  -4  -5 2768.86   79.01
  -1  -4   5 2801.34   80.04
   1  -4  -5 2663.06   78.20
   6  -1  16 2828.14   79.39
  -6  -1 -16 2852.89   76.17
   6  -1  16 2833.81  116.24
   6  -1  16 2736.27   81.56
   1   3  13  411.28   45.45
   6   1  16 2719.08   65.70
   6   1  16 2854.05   72.80
  -1   3 -13  427.23   39.28
  -1  -3 -13  382.90   46.80
  -1   3 -13  406.05   52.16
  -6   1 -16 2874.64   65.82
   1  -3  13  386.80   34.05
   6   1  16 2751.25   66.72
   1  -3  13  417.53   42.35
   4  -4   1   78.11   22.70
   4  -4   1   67.75   22.57
   4  -4   1   75.68   18.11
  -4  -4  -1   88.80   36.68
   4  -4   1  112.23   18.55
  -4  -4  -1   67.85   36.52
 -11  -2  14   58.02   36.91
  14  -2  -9   36.57   21.48
 -11  -2  14   55.87   32.30
 -11   2  14   57.40   44.51
  11   2 -14   54.28   56.57
  14  -2  -9   34.09   31.47
 -14  -2   9   34.99   30.05
 -11   2  14   58.29   24.37
  11  -2 -14   58.19   25.81
  14   2  -9   30.42   25.97
 -14   2   9   53.92   21.04
 -14  -2   9   38.21   25.56
  14   2  -9   44.10   28.58
 -14   2   9   54.28   31.33
  11  -2 -14   51.63   28.55
  11   2 -14   64.27   32.07
  10   0 -18  243.42   39.91
 -10   0  18  225.82   40.72
   0  -4   5 3416.27  111.76
  -4  -4   3   39.54   28.05
  10   0 -18  233.99   42.27
   0  -4   5 3173.35   65.27
   0  -4  -5 3225.05   88.29
  -4  -4   3    4.36   14.24
   0  -4  -5 3158.37   88.54
   4  -4  -3   27.92   10.89
  -4  -4   3    5.57   13.70
   4  -4  -3   19.35   22.30
 -10   0  18  235.47   40.40
   0  -4   5 3408.98  111.75
   4  -4  -3    4.79   18.56
   0  -4   5 3220.59   67.98
   4  -4  -3   12.14   21.05
  -4  -4   3   29.43   29.12
  -6  -3 -10 4409.52  106.74
   6   3  10 4540.13  107.26
  -7  -3  -9  767.74   51.76
   7   3   9  827.82   51.95
  -6  -3 -10 4482.96  105.89
   6  -3  10 4355.66   90.22
   7  -3   9  664.07   33.51
  -7  -3  -9  788.43   50.01
   7  -3   9  756.72   47.83
  -6   3 -10 4354.91   88.33
   7  -3   9  709.71   23.85
   6  -3  10 4622.51  106.88
  -7   3  -9  716.96   32.96
   2  -4   4 1032.10   44.47
   2  -4   4 1061.52   36.71
   2  -4   4 1114.03   44.61
   2  -4   4 1050.29   36.43
  -2  -4  -4 1067.54   90.47
  -2  -4  -4 1116.00   58.43
  -3  -4  -3  319.18   47.37
  -3  -4  -3  346.00   73.78
   3  -4   3  303.43   46.59
   3  -4   3  319.09   28.67
   3  -4   3  337.33   36.79
   3  -4   3  324.35   24.20
  -2  -4   5 3400.14   88.63
  -2  -4   5 3436.39   89.09
  -2  -4   5 3470.28   79.01
  -2  -4   5 3318.83   64.81
   2  -4  -5 3362.28   84.72
   2  -4  -5 3343.33  110.23
  12   1  10 1064.99   38.74
  11  -3   2  467.83   62.66
 -11  -3  -2  562.50   74.54
  12  -1  10  989.73   53.85
  12   1  10  941.34   38.86
 -11  -3  -2  470.95   44.85
  12   1  10  995.72   39.43
  11  -3   2  343.79   62.94
  12  -1  10 1056.17   54.29
 -12  -1 -10 1053.24   38.04
 -12  -1 -10 1047.05   37.03
 -17   0   4 6513.28  109.35
 -17   0   4 6653.75  102.77
 -17   0   4 6987.28  167.80
  17   0  -4 6934.58  171.89
  -8   0  19  -25.09   50.34
  -8   0  19  -12.66   30.88
   8   0 -19  -11.33   51.09
   8   0 -19   33.48   32.12
   1   1 -19 3334.48  120.61
  -1  -1  19 3301.89  127.06
  -1   1  19 3247.98   87.83
  -1   1  19 3307.55   78.87
  -1  -1  19 3294.78   85.66
   1  -1 -19 3423.79   96.29
   1   1 -19 3339.36   86.39
   1  -1 -19 3281.48   90.43
 -17   0   5   45.91   13.89
  17   0  -5  347.90   47.15
 -17   0   5   51.74   34.48
 -17   0   5   37.56   22.39
 -17   0   3    5.52    8.68
 -17   0   3  -19.76   28.42
  17   0  -3   12.77   29.70
  10   2 -15   19.08   28.80
 -10  -2  15   27.54   32.16
  10  -2 -15   15.01   23.64
  10  -2 -15   16.32   24.39
 -17   0   3    4.73    8.61
 -10   2  15   -1.91   23.52
 -10   2  15   22.56   36.72
  10   2 -15    7.33   30.83
 -10  -2  15   33.55   29.79
   7   0  16  870.00   48.01
  -6   2  17 3172.79   86.25
  -6  -2  17 3331.78   91.28
  -6  -2  17 3205.39   89.92
  -6   2  17 3171.50   71.66
   6   2 -17 3286.55  120.41
  -7   0 -16  917.49   40.32
   7   0  16  870.44   44.73
   6   2 -17 3234.16   91.29
   6  -2 -17 3271.28   88.49
   7   0  16  929.80   55.65
   6  -2 -17 3298.23   74.33
   0  -2 -17   -2.13   34.63
   0   2  17   46.00   37.44
   0   2  17    9.48   18.49
   0  -2  17  -11.86   24.73
   0  -2 -17    1.09    9.37
   0   2 -17   -0.88   19.76
   0   2 -17   -2.22   16.88
   0  -2  17  -13.58   18.69
 -12   2  13 3451.32  112.34
  12  -2 -13 3567.08   88.54
 -12   2  13 3502.29   75.19
 -12  -2  13 3578.97   89.77
 -12  -2  13 3531.37   94.64
  12  -2 -13 3594.82   78.05
  12   2 -13 3528.12   89.30
  12   2 -13 3409.81  122.95
   6   3 -13 1063.42   45.95
  -6   3  13 1011.27   48.98
  -6   3  13 1067.88   43.77
  -6  -3  13 1045.65   48.98
   6   3 -13 1000.15   55.64
   6  -3 -13 1057.36   73.29
  -6  -3  13 1108.02   85.15
   6  -3 -13 1040.41   45.51
 -16  -1  -1 2918.38   73.58
 -16  -1  -1 3264.24   78.59
 -16   1  -1 3136.66   94.69
 -16  -1  -1 2998.33   61.18
  16  -1   1 2984.20   98.64
  16   1   1 2913.35  101.28
   6   1 -19 1149.39   87.96
   6   1 -19 1073.43   58.87
  -1  -4  -5 3453.87   94.98
   1  -4   5 3455.14   81.23
   6  -1 -19 1090.46   58.42
  -1  -4  -5 3464.32   93.63
  -6   1  19 1007.00   56.71
   6  -1 -19 1149.27   72.11
  -6  -1  19 1144.05   89.69
  -6   1  19 1024.24   49.22
   1  -4   5 3494.93   87.88
   1  -4   5 3588.51   85.42
   1  -4   5 3471.85   89.15
  -6  -1  19 1020.42   88.76
   5  -3  11   15.15   16.60
  -5  -3 -11   28.08   32.39
   5  -3  11   24.66   30.91
   5  -3  11   35.44   29.99
  -5   3 -11   23.61   16.45
   8  -3   8  406.55   16.78
   8  -3   8  537.81   43.33
  -5  -3 -11   25.53   33.14
   8  -3   8  392.79   16.63
   5   3  11   23.18   33.30
  -8  -3  -8  498.93   72.98
  -8  -3  -8  478.88   46.13
  -4  -4  -2   54.01   58.20
   4  -4   2   40.35   32.95
   4  -4   2   56.43   28.94
   4  -4   2   64.14   18.25
  -4  -4  -2   58.00   58.71
   4  -4   2   47.34   20.66
   9  -1 -18   -8.27   35.24
   9  -1 -18    0.26   20.66
  -9   1  18   -4.85   24.40
  -9  -1  18   20.86   31.14
   9   1 -18    8.08   38.01
  -9  -1  18   11.46   29.68
  -9   1  18    1.63   26.93
   9   1 -18   -0.56   24.45
   3   2  16 1093.77   44.54
   3   2  16 1216.78   59.22
  -3  -2 -16 1151.28   58.98
  -3  -2 -16 1156.81   31.09
   3  -2  16 1180.29   61.89
   3  -2  16 1130.82   62.74
  -3   2 -16 1214.29   45.20
  -3   2 -16 1173.34   57.16
  17   0  -6 5371.70  102.67
  -3  -4   5 1934.74   68.42
  -4  -4   4 2001.20   41.35
 -17   0   6 5253.23   89.02
   3  -4  -5 1854.15   59.59
   4  -4  -4 2020.65   57.48
  -3  -4   5 1937.53   44.09
  -3  -4   5 1878.01   54.41
   3  -4  -5 1872.21   59.90
  -4  -4   4 2026.64   71.58
  -3  -4   5 1960.38   70.14
  17   0  -6 5747.82  126.81
 -17   0   6 5759.48  123.46
   4  -4  -4 2025.40   58.57
   4  -4  -4 1853.02   39.22
  -4  -4   4 1925.15   49.03
  -4  -4   4 2132.48   71.35
   4  -4  -4 1831.70   38.78
  16   0   3  -17.78   27.89
 -16   0  -3    7.60   26.54
 -15  -2   4 2362.02   65.88
  15   2  -4 2457.58   80.16
 -17   0   2  145.87   17.43
 -15  -2   4 2445.37   60.80
  15  -2  -4 2391.96   76.40
 -17   0   2  143.47   36.18
 -15   2   4 2426.25   75.42
  17   0  -2  159.07   37.00
 -17   0   2  120.39   11.28
  15   2  -4 2231.07   65.15
 -15  -2   4 2336.89   64.66
  -9   3  11   -0.30   28.82
 -12   0 -11    1.86   15.02
   9  -3 -11    7.73   20.11
 -15  -2   3  148.97   29.97
  12   0  11   -5.60   21.46
  -9  -3  11   -2.19   31.17
   9  -3 -11   14.61   29.85
 -15  -2   3  169.25   25.34
  -9  -3  11   20.13   21.99
  -9   3  11   15.92   31.25
  12   0  11    2.50   17.21
   9   3 -11    2.60   20.16
 -12   0 -11   -0.09   10.41
 -15   2   3  181.43   39.42
  15   2  -3  174.30   26.40
   9   3 -11   19.74   29.65
 -15  -2   3  102.83   30.30
  15  -2  -3  167.39   39.52
  12   0  11  -11.63   34.76
 -11  -2  -9  200.76   51.08
  11  -2   9  237.57   66.04
 -11  -2  -9  198.05   48.82
  11   2   9  157.72   16.91
  11   2   9  144.03   16.32
  -4   0 -18 3063.24   76.65
  15   0 -13    7.73   28.91
 -10  -3  -5 2882.76   83.46
   4   0  18 3116.09   76.27
   4   0  18 3196.91  107.66
 -10  -3  -5 2897.17   85.80
  -4   0 -18 3096.04   78.89
  10  -3   5 3150.52  113.13
 -15   0  13    0.29   18.50
  10  -3   5 2958.40   82.79
  15   0 -13   -8.87   18.99
 -15   0  13   -8.36   26.48
  16  -1  -9   11.44   18.95
  16   1  -9    3.51   27.48
 -16   1   9   20.00   20.59
  16   1  -9   -4.24   20.67
 -16   1   9   12.69   31.98
 -16  -1   9   18.29   36.40
 -16  -1   9   12.27   47.93
  16  -1  -9    6.39   53.63
   8   3 -12  234.78   69.05
  -8   3  12  250.24   37.88
  -8  -3  12  275.53   70.09
  -8  -3  12  229.55   33.22
   8   3 -12  268.12   30.35
   8  -3 -12  286.67   51.03
  -8   3  12  232.07   30.85
   8  -3 -12  247.08   24.78
 -12   1  16 2581.00  101.65
  -5  -4   1 2628.99   84.53
 -15  -2   5  180.63   34.03
   5  -4  -1 2576.13   56.59
  -5  -4   1 2631.47   82.60
 -12  -1  16 2666.25   81.24
 -15   2   5  389.36   67.00
 -12  -1  16 2666.90   80.57
   5  -4  -1 2573.04   61.64
 -15  -2   5  136.81   44.90
   5  -4  -1 2554.56   54.76
 -12   1  16 2640.96   71.07
  12  -1 -16 2796.45   81.98
  12   1 -16 2823.52   86.70
  12  -1 -16 2870.71   98.11
  15   2  -5  162.71   28.43
   5  -4  -1 2427.92   78.32
 -15  -2   5  150.39   32.98
  12   1 -16 2801.65  108.56
  15  -2  -5  237.60   40.86
  15   2  -5  123.33   33.09
  15  -2  -2  697.70   50.75
 -15  -2   2  785.23   50.92
 -15  -2   2  681.12   59.88
 -15   2   2  758.40   79.17
 -15  -2   2  740.16   40.19
  15   2  -2  688.35   35.02
   5  -4  -2  260.59   27.21
   5  -4  -2  269.91   32.30
  -5  -4   2  893.80   86.78
  -5  -4   2  756.29   57.03
   5  -4  -2  252.60   19.92
   5  -4  -2  274.42   28.95
  11   3  -8 9804.44  167.79
 -11   3   810021.99  158.82
 -11  -3   810045.37  168.71
  14  -2   3  480.97   50.55
 -11  -3   8 9945.16  196.45
 -14  -2  -3  994.80   69.21
 -11   3   8 9718.86  199.83
  11  -3  -810199.66  175.63
 -14  -2  -3 1014.84   66.91
  14   2   3  468.77   27.77
  11   3  -8 9655.61  229.42
  14  -2   3  521.23   48.06
  11  -3  -8 9982.99  179.57
  -5  -2 -15 3341.67   88.61
  -5   2 -15 3369.63   86.31
   5  -2  15 3461.53   70.85
  -5   2 -15 3896.79   97.15
   5   2  15 3437.21   88.40
   5   2  15 3337.51   63.19
   5  -2  15 3787.25  135.16
   5   2  15 3158.98   69.70
   5  -4   0  367.55   27.68
  -5  -4   0  408.65   49.04
 -13   1  15  191.52   31.50
 -13   1  15  202.61   63.12
   5  -4   0  371.23   36.04
 -13  -1  15  240.32   40.75
  13  -1 -15  268.38   41.84
  13  -1 -15  202.80   49.50
  13   1 -15  196.74   60.98
   5  -4   0  384.42   37.15
  -5  -4   0  481.10   48.86
  13   1 -15  270.49   43.58
 -13  -1  15  207.02   61.01
   5  -4   0  330.16   27.43
   3  -4   4  388.85   49.36
  -3  -4  -4  271.17   43.06
   3  -4   4  350.43   39.96
  -3  -4  -4  259.68   45.70
   3  -4   4  328.28   26.72
   3  -4   4  316.25   47.32
 -12  -3   3 4053.10   99.74
  12  -3  -3 3946.95   92.06
 -12   3   3 3980.71   96.07
  12   3  -3 3849.24   69.45
 -12  -3   3 4059.69  130.22
 -12  -3   3 3995.42   82.24
  14   0   8 9564.90  176.69
 -14   0  -8 9581.64  144.79
 -14   0  -8 9238.07  133.44
   0   1 -19 1343.84   55.61
 -14  -1  -7   -8.17   13.71
  -1  -4   6 5881.01  105.96
  -2   3 -13    7.24   45.88
  14   0   8 9620.01  177.45
  -2   3 -13   36.29   35.56
   2  -3  13    9.04   20.29
   1  -4  -6 5959.28  127.26
  -2  -3 -13   19.17   32.88
   2  -3  13   -3.21   28.27
  14   1   7    8.58   16.84
   0   1 -19 1212.49   89.37
   0   1  19 1413.91   88.97
   0  -1 -19 1293.30   46.26
   0  -1  19 1425.89   81.32
  14   1   7    0.07   16.70
   1  -4  -6 5854.96  124.38
   0   1  19 1305.06   48.89
  14  -1   7  -11.28   24.69
  -1  -4   6 5875.53  154.98
   0  -1  19 1270.52   66.99
 -14  -1  -7    3.42   13.10
   0  -1 -19 1404.87   62.31
  14  -1   7    4.18   41.81
  -1  -4   6 6016.85  124.60
  -1  -4   6 6035.62  126.14
   2   3  13   23.21   30.67
  16   0 -11  -23.95   55.75
 -16   0  11    0.44   27.11
  17   0  -7    1.18   13.13
  17   0  -7  -80.64   52.92
 -16   0  11  -10.81   46.19
  16   0 -11   -9.65   18.68
 -17   0   7  -39.69   50.12
 -17   0   7    0.05   22.15
  -4   0  20  211.44   39.14
   4   0 -20   92.07   35.66
 -12  -3   2   87.95   34.07
 -12  -3   2   72.90   23.33
  12  -3  -2   67.39   28.71
  12   3  -2   68.30   22.57
  12  -3  -2   45.79   30.40
  -4   0  20  112.95   41.91
   4   0 -20  107.30   62.20
  -3   0  20 4983.88  141.46
   3   0 -20 4845.95  107.27
  10  -3 -10   21.56   20.60
  10   3 -10   15.72   20.67
  -2  -4  -5 1351.19   63.41
 -10  -3  10    5.76   32.10
  -2  -4  -5 1168.99   63.57
  -3   0  20 4738.21  110.39
  10  -3 -10    3.78   18.96
   3   0 -20 4767.15  113.11
 -10  -3  10   31.87   33.97
   2  -4   5 1199.04   47.02
   2  -4   5 1164.89   41.34
  10   3 -10   25.40   31.80
   2  -4   5 1207.16   47.84
 -10   3  10    6.39   19.92
 -10   3  10   12.47   17.63
   2  -4   5 1200.50   60.59
  15   0   6 1690.35   85.17
  15   0   6 1710.10   60.35
  -9   2  16  472.20   40.02
 -12   3   4  182.05   35.26
   3   1  18 5951.74  134.81
   9   2 -16  474.79   47.80
   9  -2 -16  500.77   37.46
   9   2 -16  517.92   45.75
  -9   2  16  479.59   54.20
  -9  -2  16  487.79   49.44
   3  -1  18 5976.02  116.41
  -9  -2  16  446.91   74.47
  -3   1 -18 6050.68  120.17
   9  -2 -16  556.32   64.56
   3  -1  18 5984.65  131.88
 -12  -3   4  221.33   42.12
  -3  -1 -18 5884.58  109.81
  -3  -1 -18 5898.11  124.09
  12   3  -4  144.54   19.87
  -3   1 -18 5953.07  126.26
   3   1  18 5995.35  124.80
 -12  -3   4  214.91   31.33
  -5  -4   3  793.56   54.35
   5  -4  -3  712.99   36.96
  -5  -4   3  719.03   51.83
   2   4  -6 1949.49   67.43
   2  -4  -6 1599.67   61.81
  -2  -4   6 1764.18   64.36
  -2  -4   6 1858.45   68.23
  -2  -3  14 1930.79   91.16
   2   3 -14 1812.46   62.93
   5  -4  -3  710.45   26.87
  -2  -3  14 2002.03   67.23
   2  -3 -14 1810.95   70.00
 -17   0   1    7.75   26.69
  -2   3  14 1899.96  101.37
   2  -4  -6 1716.70   63.14
  17   0  -1   24.85   29.76
   2   3 -14 1839.50   62.24
  -2  -4   6 1732.27   60.04
   5  -4  -3  766.13   37.10
  -2  -4   6 1654.72   45.90
  -3   3  14 1270.48   58.78
  -3   3  14 1228.00   37.08
 -15   1  12 2268.20   54.64
   3   3 -14 1282.14   76.06
 -15  -1  12 2206.62   65.76
   3  -3 -14 1263.31   37.47
  15  -1 -12 2343.52   79.15
  15  -1 -12 2411.52   71.08
  -3  -3  14 1307.09   58.11
   3   3 -14 1259.88   55.88
  -3  -3  14 1170.38   56.02
 -15   1  12 2317.38   74.10
  15   1 -12 2316.96   67.31
   3  -3 -14 1171.53   58.90
 -15  -1  12 2343.08   73.20
  15   1 -12 2367.77   77.98
   0  -4   6 2362.05   98.24
   0  -4   6 2433.15   74.49
   0  -4   6 2438.57   58.06
   0  -4  -6 2466.44  110.23
   0  -4   6 2416.31   60.03
   0  -4  -6 2473.72  107.88
 -11  -3  -3 1537.56   63.01
  15  -2  -6 3032.83  116.71
   4   3  12  873.43   57.33
   4  -3  12  826.90   35.60
  11  -3   3 1600.98   61.47
  -4  -3 -12  785.45   55.43
 -15  -2   6 2911.77   99.17
 -11  -3  -3 1623.04   64.87
 -15  -2   6 2882.85  100.03
   4  -3  12  954.55   82.89
  -4   3 -12  799.75   34.25
 -15   2   6 3059.23   85.12
  15   2  -6 2936.41   93.10
  11  -3   3 1685.65   62.61
   4  -3  12  911.91   52.18
  15   2  -6 2795.57  102.06
 -15  -2   6 2961.28   89.80
  -9  -3  -7  152.30   41.79
  -2   0 -19   11.42   24.81
   4  -4   3    9.36   28.12
   2   0  19    6.48   42.24
   9  -3   7  175.61   38.15
   2   0  19   12.31   45.20
  -4  -4  -3   23.46   33.09
  -4  -4  -3   17.82   32.72
   4  -4   3   10.63   17.81
   4  -4   3   10.84   16.77
  -2   0 -19   -4.87   43.51
  -9  -3  -7  226.15   39.66
   4  -4   3   23.74   18.28
  11  -1 -17  901.37   52.30
  11  -1 -17  869.03   48.34
  11   1 -17  909.98   53.71
 -11   1  17  931.15   71.76
 -11  -1  17  894.29   83.93
  11   1 -17  993.93   57.74
 -11   1  17  954.48   74.72
 -11  -1  17  907.97   56.48
 -13  -2  12 3113.44  105.94
  13  -2 -12 2993.31   65.78
 -13   0  16 2063.37   64.40
  13   2 -12 2936.49   80.94
 -13  -2  12 2840.95   82.74
 -13   2  12 2875.37   77.68
 -13   0  16 2018.88   72.04
  13   2 -12 2887.46  112.98
 -13   2  12 2849.06  103.94
  13   0 -16 2073.00   75.72
  13  -2 -12 2957.31  109.99
  13   0 -16 2098.23   66.09
 -14   2  10 3212.44   84.05
  -5   1 -17 3425.69   76.96
  -5   1 -17 3233.56   87.65
 -14  -2  10 3161.75  101.10
  14  -2 -10 3407.82   90.86
   5   1  17 3392.97  108.24
  14   2 -10 3177.32   85.23
   5  -1  17 3388.88   73.36
  -5  -1 -17 3276.35   85.09
   5   1  17 3260.56   96.22
 -14   2  10 3107.59   70.39
  14  -2 -10 3328.42   63.13
 -14  -2  10 3101.97   83.48
  14   2 -10 3216.47   81.21
   5  -1  17 3568.57  127.31
  -7  -2  17  278.14   44.85
  -4  -4   5  243.74   40.53
   7   1 -19  178.63   42.67
  -7   2  17  225.07   29.04
  -7   1  19  199.48   41.89
   7  -1 -19  170.17   67.72
  -7  -1  19  188.65   43.56
 -15   2   1   36.09   35.58
  -7   2  17  252.90   40.17
  -7  -1  19  165.15   43.59
 -15  -2   1   46.80   25.05
 -15  -2   1   37.75   33.62
   7   1 -19  177.83   43.90
   7  -1 -19  189.33   56.46
  -7  -2  17  248.05   72.08
  -4  -4   5   83.12   16.48
  15  -2  -1   25.98   34.37
   4   4  -5   13.07   11.78
  15   2  -1   33.27   33.73
 -15  -2   1   33.19   25.63
  -4  -4   5   76.70   36.08
   7  -2 -17  354.48   66.13
   7  -2 -17  305.30   30.94
   7   2 -17  271.74   45.19
   4  -4  -5   36.63   37.87
   7   2 -17  234.39   46.05
  -7   1  19  205.73   34.94
   5  -4   1 3912.11   81.94
   1  -2  17  172.92   42.88
  -5  -4  -1 4141.52  140.49
   5  -4   1 3696.82   78.50
   5  -4   1 3833.10   91.42
  -1   2 -17  199.66   32.47
  -1  -2 -17  211.37   19.51
  -5  -4  -1 3826.58  103.82
   1   2  17  177.76   41.81
  -1   2 -17  226.33   40.97
   1   2  17  196.07   31.86
  -1  -2 -17  181.74   43.37
   1  -2  17  187.80   50.40
   5  -4   1 3850.39   77.38
  -5   0  20 3012.17   86.64
  12  -3  -1  223.11   34.68
 -12  -3   1  297.03   39.79
  -5   0  20 3048.08   90.57
  12   3  -1  235.43   16.71
   5   0 -20 3015.44   92.31
 -12  -3   1  234.41   16.61
  12  -3  -1  272.44   36.40
 -12   0  17   11.78   29.23
  12   0 -17    9.59   29.27
 -12   0  17   -4.63   41.82
  12   0 -17   -7.48   40.06
   2   0 -20 6231.85  128.99
  -2   0  20 5995.44  127.81
   2   0 -20 6016.85  130.62
  -2   0  20 6020.44  159.84
   6   0  17   12.72   24.46
   6   0  17    3.77   24.67
  -6   0 -17    4.96   34.30
   6   0  17    4.32   33.24
  -1   3  14  714.56   54.15
  -1  -3  14  871.25   52.58
   1   3 -14  749.64   47.07
   1  -3 -14  751.01   82.89
  -1  -3  14  844.96   46.24
   1   3 -14  796.65   45.25
   4  -3 -14   23.72   12.35
  -4   3  14   31.48   31.61
   4   3 -14   26.72   44.81
  -4   3  14   29.74   20.15
  -4  -3  14   24.48   32.52
  -4  -3  14   16.95   30.57
   4  -3 -14   32.47   31.72
   4   3 -14   35.57   31.40
  15  -1   5   -4.49   28.90
  15   1   5   17.19   19.59
  12  -3  -5  662.99   63.90
  15  -1   5    6.83   27.70
 -12  -3   5  564.06   50.38
 -12  -3   5  598.78   49.77
 -15  -1  -5   33.00   26.65
 -12   3   5  707.20   65.35
 -15  -1  -5   28.71   16.06
 -12  -3   5  635.94   28.57
  15   1   5  -17.04   32.08
  12   3  -5  659.13   42.01
  12   3  -5  591.11   49.57
  13  -1   9   78.54   34.50
  13   1   9   32.40   21.95
 -16  -1  -2   61.71   28.44
  13  -1   9   47.91   32.63
 -13  -1  -9   55.26   30.86
  16  -1   2   57.52   37.56
 -16   1  -2   54.64   37.33
 -13  -1  -9   68.49   32.56
 -16  -1  -2   72.39   17.21
  13   1   9   48.65   21.96
  16   1   2   69.13   26.81
 -16  -1  -2   53.81   27.28
   9   1  14 1662.04   50.51
  -7  -3  13  131.31   32.71
   7   3 -13  184.33   30.67
   7   3 -13  171.20   41.44
   9  -1  14 1646.68   51.30
   7  -3 -13  135.76   33.84
   7  -3 -13  142.27   33.23
  -7   3  13  165.75   32.13
   9   1  14 1665.76   53.07
  -7   3  13  158.97   21.00
  -9  -1 -14 1598.45   53.06
   9  -1  14 1644.19   65.51
  -7  -3  13  147.94   40.63
  -9   1 -14 1714.06   52.68
   9   1  14 1573.64   66.08
   3  -4  -6 1107.35   49.55
   3   4  -6 1196.12   56.68
  -3  -4   6 1156.60   58.73
  -3  -4   6 1068.86   55.77
  -3  -4   6 1129.69   48.98
  10  -1  13   -1.39   34.16
  10   1  13   68.51   21.76
  10   1  13   58.46   37.61
  10  -1  13   -4.07   35.80
 -10   1 -13   73.58   14.42
 -10  -1 -13   77.65   26.04
  10  -1  13   66.40   21.14
  10   1  13   91.99   38.03
  -1  -4  -6 5191.83  121.22
  -1  -4  -6 5309.64  155.62
   1  -4   6 5256.85  111.70
   1  -4   6 5362.05  103.45
   1  -4   6 5262.22  112.50
   1  -4   6 5319.21  119.26
   5  -4  -4   44.36   21.97
  -5  -4   4   72.51   11.96
   5  -4  -4   51.59   23.75
  -5  -4   4   91.58   35.77
  -5  -4   4   28.56   12.43
  -5  -4   4   51.39   38.08
   5  -4  -4   38.36   21.78
   9   0 -19   -8.61   49.03
   9   0 -19   -9.32   30.88
  -9   0  19   -1.58   48.01
  -9   0  19    7.80   29.04
  13   2   6    3.81   20.08
  13  -2   6    9.21   28.22
 -13  -2  -6    5.79   19.91
 -13  -2  -6    0.44   19.82
  13  -2   6   -4.03   28.35
  13   2   6    5.26   20.20
  14  -1 -14 2786.36   83.73
  14   1 -14 2816.72  101.32
 -14   1  14 2667.94   65.96
 -14  -1  14 2705.48  111.37
  14   1 -14 2805.12   85.00
  14  -1 -14 2798.38   67.66
 -14  -1  14 2743.94   75.56
 -14   1  14 2684.66   79.88
 -14   0  15    7.61   19.55
  14   0 -15    3.87   21.17
  14   0 -15    2.69   29.11
 -14   0  15  -14.04   24.53
  17   0  -8 4348.05  112.14
 -17   0   8 4133.03   78.00
  17   0  -8 4275.69   81.45
 -17   0   8 4381.74  105.08
 -15   2   7  347.58   45.17
  15  -2  -7  492.11   48.82
  15   2  -7  257.62   35.83
 -15  -2   7  352.02   52.58
 -15  -2   7  370.85   37.30
 -15  -2   7  309.31   39.64
  15   2  -7  354.91   39.96
  12  -3   0 1624.31   88.29
 -12  -3   0 1968.32   97.10
  12  -3   0 1835.27   61.85
  12   3   0 1747.32   35.78
 -12  -3   0 1863.88   68.63
  13   0  10 2946.68   78.14
  -5  -4  -2 1389.77   70.09
   8  -1  15 3299.87   64.57
  -8   1 -15 3255.82   79.21
  -5  -4  -2 1399.27  102.15
   8  -1  15 3261.26   90.88
   5  -4   2  847.31   35.21
   8   1  15 3249.51   76.90
  -8  -1 -15 3155.39   99.71
 -13   0 -10 3074.50   55.44
 -13   0 -10 3071.85   54.67
   5  -4   2  836.35   34.77
   5  -4   2  875.71   51.50
  13   0  10 2973.66   77.03
   5  -4   2  855.45   50.60
   8   1  15 3117.74   71.40
   8   1  15 3224.10   74.04
 -17   0   0  216.68   38.50
  17   0   0  182.11   37.04
   6   0 -2017345.01  306.08
  -6   0  2017763.52  308.36
  -6   0  2017533.77  303.86
   6   0 -2018262.32  313.80
  15  -2   0 2645.84  115.92
  15   2   0 2659.30   63.14
 -15  -2   0 2643.53   68.62
 -15  -2   0 2628.41   68.25
 -15  -2   0 2665.83   61.53
 -15   2   0 2712.17   85.43
 -16  -1  10  702.75   46.76
  16   1 -10  591.60   48.55
  16   1 -10  598.32   38.24
  16  -1 -10  678.02   53.98
  16  -1 -10  626.02   26.73
 -16  -1  10  573.18   37.95
 -16   1  10  660.86   37.35
 -16   1  10  626.35   49.88
   1   0 -20 4181.37  135.59
   1   0 -20 4214.39   99.30
  -1   0  20 4327.31  103.83
  -1   0  20 4121.31  101.76
   0   3 -14   59.96   29.94
 -12  -2  -8 2154.52   62.12
   0   3 -14   46.24   28.08
  12  -2   8 2317.48  106.17
   0  -3  14   28.87   46.44
   0  -3  14   62.69   34.41
  12   2   8 2163.58   58.19
   0   3  14   88.93   37.03
  12   2   8 2072.85   57.68
  12  -2   8 2314.69  108.00
   0  -3 -14   41.09   36.19
 -12  -2  -8 2288.98   62.89
   5   3 -14 2384.68   68.58
  -5   3  14 2445.74   74.31
   5  -3 -14 2469.50   76.42
  12  -3  -6  152.25   23.35
  -5  -3  14 2627.35   74.27
 -12  -3   6  198.48   22.49
  12  -3  -6  105.26   32.48
 -12   3   6  169.91   33.46
 -12  -3   6  158.69   68.58
   5  -3 -14 2428.35   63.49
  -5  -3  14 2577.12  110.05
   5   3 -14 2531.25   78.82
 -12  -3   6  172.92   40.66
  12   3  -6  154.96   21.84
  -5   3  14 2439.24   60.63
  12  -3  -6  159.14   22.78
  12   3  -6  139.68   39.69
  -9  -2 -12 1136.34   49.09
   8   2  13  116.59   34.53
   9   2  12 1196.80   50.81
   8  -2  13  142.79   41.77
  -9  -2 -12 1152.63   51.45
   9   2  12 1019.35   39.44
   9  -2  12 1126.52   59.07
   9  -2  12 1151.99   59.33
   8   2  13  133.61   16.78
  -8   2 -13  165.34   16.51
   8   2  13  177.76   24.06
   9   2  12 1018.98   30.40
   8  -2  13  141.22   42.18
  -8  -2 -13  127.65   56.59
   8  -2  13  158.49   24.66
  -3  -4  -5 3879.89  100.90
 -11  -1 -12 2704.65   83.30
   3  -4   5 3728.41   80.30
  11   1  12 2633.64   64.75
 -11  -1 -12 2704.41   62.45
  11   1  12 2657.90   65.77
   3  -4   5 3821.82   79.30
   3  -4   5 3655.69   81.12
  11   1  12 2848.20   65.92
  11  -1  12 2820.53   82.52
  11  -1  12 2869.92   82.84
  -3  -4  -5 3989.57  134.60
   3  -4   5 3985.67  105.76
  11   0 -18 6258.39  131.59
  11   0 -18 6431.78  139.79
 -11   0  18 6007.89  129.08
  16   0   4 4604.02  103.65
 -11   0  18 6058.51  131.32
  16   0   4 4799.87  132.39
   1  -1  19  121.29   40.75
   1   1  19   99.49   46.41
  -1  -1 -19  105.30   62.31
   1  -1  19  144.43   32.77
  -1  -1 -19  162.36   26.30
   1   1  19  111.16   37.63
  -1   1 -19  120.69   53.29
  -1   1 -19  136.67   37.71
  11   3  -9 2552.97   65.17
  11  -3  -9 2532.42   71.43
 -11  -3   9 2417.06  124.21
  11  -3  -9 2562.53   58.02
 -11  -3   9 2495.67   63.76
 -11   3   9 2449.69   54.83
  11   3  -9 2422.71   89.53
 -11   3   9 2412.94   68.16
  -4  -4  -4  637.25   56.18
   4  -4   4  796.68   36.67
   4  -4   4  732.69   34.17
  -4  -4  -4  862.21   54.32
   4  -4   4  784.10   35.42
   4  -4   4  799.28   35.19
  -4  -4   6  160.22   40.19
   4  -4  -6  180.16   30.78
  -4  -4   6  156.91   40.86
   4   4  -6  144.85   17.56
  -4  -4   6  189.96   32.00
   4   4  -6  188.92   39.16
 -10   1  18   14.44   38.51
  10  -1 -18  -12.50   38.07
  10  -1 -18    9.77   23.07
 -10   1  18    4.88   24.48
  10   1 -18   -0.23   25.95
  10   1 -18   -7.96   24.62
 -10  -1  18  -11.23   27.69
 -10  -1  18    3.99   28.03
  -5  -4   5  552.80   49.49
   6  -4  -1  742.96   48.80
  -6  -4   1  735.24   55.79
   5  -4  -5  426.16   20.34
   6  -4  -1  711.55   31.80
   5  -4  -5  447.43   21.03
   6  -4  -1  744.83   47.63
  14  -2   4 3212.86  122.25
   6  -4  -1  747.69   30.88
  14   2   4 3188.45   66.23
  -6  -4   1  798.81   56.68
  -5  -4   5  572.33   50.55
 -14  -2  -4 3282.43   77.10
  14   2   4 3091.96   77.51
  14  -2   4 3317.14   92.96
 -14  -2  -4 3208.24   98.14
   5  -4  -5  537.55   55.82
  -5  -4   5  477.85   22.93
   5   4  -5  500.08   29.47
   1   4  -7  217.13   37.03
   6  -4  -2   -9.77   15.48
  -4   2 -16 2231.34   58.47
  -4  -2 -16 2071.22   74.40
   4  -2  16 2528.75  118.75
   4  -2  16 2304.76   75.80
  -6  -4   2  -40.27   38.70
   1  -4  -7  224.84   42.70
   4   2  16 2095.50   46.91
  -1  -4   7  253.28   43.03
  -1  -4   7  263.03   38.30
   4   2  16 2277.47  104.04
  -1  -4   7  271.64   40.69
  -1  -4   7  200.27   38.70
   4   2  16 2087.30   59.48
  -6  -4   2   -9.19   37.13
  -4   2 -16 2543.33  112.56
   6  -4  -2   -0.32   21.86
   6  -4  -2   11.80   13.61
   1  -4  -7  220.10   65.03
  -2  -4  -6 2640.81   86.33
  -2  -4  -6 2550.08   84.63
   2  -4   6 2750.12   92.12
   2  -4   6 2644.22   87.61
   2  -4   6 2736.10   84.16
   2  -4   6 2679.18   70.79
  -7  -3 -10 1365.11   61.31
   3   3  13  374.44   75.70
   7  -3  10 1374.10   60.46
  -3   3 -13  414.16   41.62
   3  -3  13  462.94   31.97
  -7   3 -10 1309.39   43.28
  -3   3 -13  450.86   31.52
   3  -3  13  476.36   74.32
   7   3  10 1373.34   91.45
   7  -3  10 1230.12   44.27
  -7  -3 -10 1347.65   91.05
   7  -3  10 1250.24   33.07
   7  -3  10 1330.83   59.89
  -3  -3 -13  445.02   50.51
  -2  -4   7 2827.15   83.16
   2   4  -7 2812.04   81.20
   2  -4  -7 2811.74   80.31
 -10  -3  -6 3997.59  103.27
  10  -3   6 4152.15  101.01
  -2  -4   7 2891.76   83.90
  -2  -4   7 2868.61   63.34
  10  -3   6 4120.28  102.83
  -2  -4   7 2913.38   65.77
 -10  -3  -6 3984.27  100.03
  10   2  11  401.78   37.71
  10  -2  11  383.12   47.46
 -10  -2 -11  298.67   36.89
  10  -2  11  402.90   46.26
  10   2  11  300.55   19.36
 -10  -2 -11  364.65   35.85
  10   2  11  318.68   20.01
  -7  -2 -14 3618.80   92.20
   7  -2  14 3662.57  101.75
   7   2  14 3696.39   92.15
   7  -2  14 3701.08   68.32
  -7   2 -14 3724.09   82.37
   7  -2  14 3565.03  101.29
   7   2  14 3518.84   76.34
   7   2  14 3369.09   62.55
 -17  -1   4  160.34   35.53
 -17  -1   4  181.49   32.79
 -17  -1   4  105.66   34.96
 -17   1   4  155.05   41.16
  17  -1  -4  175.71   42.64
  17   1  -4  205.52   35.50
   8  -1 -19 5240.09  114.27
  -8   1  19 5081.98  150.16
   8   1 -19 5109.08  120.63
 -11  -3  -4 2025.17  102.13
  11  -3   4 1882.75   94.86
 -11  -3  -4 1866.19   97.72
   8  -1 -19 5216.49  120.46
  -8   1  19 5032.50  111.54
   8   1 -19 5117.37  121.72
  -8  -1  19 5023.28  121.21
  -8  -1  19 5225.90  123.03
  11  -3   4 1894.03   65.58
  11   2 -15 1300.93   59.20
 -11  -2  15 1197.50   63.29
 -11   2  15 1224.83   48.16
  11  -2 -15 1335.41   54.19
 -11  -2  15 1331.86   58.96
  11  -2 -15 1190.44   49.74
 -11   2  15 1227.57   50.25
  11   2 -15 1238.75   61.15
   6  -4   0  148.57   21.36
   6  -4   0  197.53   35.20
   6  -4   0  176.75   22.19
   6  -4   0  102.00   35.73
  -6  -4   0  329.35   48.06
  -6  -4   0  174.52   43.75
 -17  -1   5  199.79   24.66
 -17  -1   5  283.59   35.29
   6  -3  11  125.47   29.84
  -6  -3 -11  121.11   39.79
   6  -3  11  139.71   37.86
  -6   3 -11  120.39   28.95
 -17   1   5  180.54   44.01
 -17  -1   5  199.79   39.04
   6  -3  11  141.31   40.06
  17   1  -5  128.54   56.95
  17   1  -5   82.14   36.55
   6   3  11   50.08   65.44
  -6  -3 -11   56.54   65.37
  17  -1  -5  205.34   41.72
   0  -4   7  148.97   33.48
   0  -4   7  178.75   40.69
   0  -4  -7  195.34   42.49
   0  -4   7  165.43   35.45
   0  -4   7  228.86   27.10
   0  -4  -7  219.11   40.90
   0   4  -7  217.39   33.50
  -6  -4   3 1250.50   65.24
  -3  -2  18 2334.64   74.02
 -17   1   3  178.84   67.72
   6  -4  -3 1029.56   40.85
  -3  -2  18 2255.39   79.50
  12  -3   1  450.34   69.16
  -6  -4   3 2005.91  108.07
 -17  -1   3  154.82   21.79
  17  -1  -3  136.21   69.11
 -12  -3  -1  625.18   49.99
 -17  -1   3  160.84   21.56
   6  -4  -3 1175.06   36.18
   3  -2 -18 2250.20   54.62
   6  -4  -3 1110.32   47.96
  17   1  -3  155.91   33.84
  -3   2  18 2149.05   54.41
  12  -3   1  592.66   46.56
   3   2 -18 2214.44   75.05
 -17  -1   3  213.35   33.04
  -3   2  18 2264.78   75.71
   3  -2 -18 2223.59   78.34
 -12  -3  -1  761.99   52.51
   3   2 -18 2261.35   73.35
   7   1  16 1385.81   66.05
   7   1  16 1341.08   52.13
 -12  -2  14  270.52   43.76
   7   1  16 1285.45   44.46
   7  -1  16 1414.88   62.14
  -8  -2  17  255.35   71.85
  12   2 -14  199.22   40.05
  -7   1 -16 1340.62   42.92
 -12   2  14  232.50   33.91
 -12  -2  14  187.60   38.77
  -8   2  17  236.69   39.88
  12   2 -14  230.10   40.69
   7  -1  16 1337.81   40.79
  -8  -2  17  278.36   73.25
   8  -2 -17  282.24   41.41
   8   2 -17  240.40   44.37
   8  -2 -17  313.22   33.18
  -7  -1 -16 1302.13   53.12
  -8   2  17  276.02   48.38
 -12   2  14  177.33   28.11
  12  -2 -14  252.35   35.99
  12  -2 -14  230.30   30.60
   8   2 -17  296.33   72.62
   9  -3 -12    6.16   36.30
  -9   3  12    4.42   21.61
  -9  -3  12    6.06   54.95
  -2   2 -17  812.50   43.07
  -9   3  12   24.33   18.99
   9   3 -12    6.10   31.81
   2   2  17  791.12   43.56
  -2   2 -17  777.14   54.87
  -2  -2 -17  820.02   39.71
   2  -2  17  808.59   59.18
   2  -2  17  816.61   42.83
  -9  -3  12   31.28   39.95
  -2  -2 -17  791.39   56.16
   2   2  17  872.37   82.75
   9  -3 -12   23.26   30.81
   8   3   9 2229.52   77.54
  -8  -3  -9 2228.01   76.15
  -8  -3  -9 2268.75   74.88
   8  -3   9 2328.27   75.00
   8  -3   9 2313.53   75.71
  15  -2  -8 1967.65   70.64
 -15  -2   8 1906.45   58.40
  15   2  -8 1995.21   61.16
 -15   2   8 1964.35   69.21
 -15  -2   8 1906.72   63.47
  15   2  -8 1889.89   65.06
  -4   2  18  678.19   53.60
   5  -4   3  712.51   48.81
   4  -2 -18  697.27   34.48
   4   2 -18  722.61   51.53
   5  -4   3  697.37   47.29
   5  -4   3  822.24   52.13
  -4  -2  18  832.46   78.95
   4   2 -18  687.44   52.46
   4  -2 -18  778.08   82.78
  -4   2  18  740.88   50.02
  -5  -4  -3  741.62   58.91
  -5  -4  -3  799.98   57.74
   5  -4   3  705.02   35.22
  -4  -2  18  627.75   54.90
  10   0  1411154.79  178.61
  10   0  1411026.83  200.06
  10   0  1410761.72  195.70
 -10   0 -1411090.08  193.08
 -16   0  12 1261.52   61.13
  16   0 -12 1328.91   63.14
 -16   0  12 1292.98   44.11
  16   0 -12 1270.98   65.54
  17   0  -9  -13.10   30.00
  17   0  -9   -0.80   14.50
 -17   0   9    0.44   13.30
 -17   0   9    1.88   25.60
  -2   2  18  699.11   31.94
  -7   0  20 3299.16   96.01
   2   2 -18  682.97   51.69
  -2  -2  18  754.43   89.91
   2   2 -18  722.50   49.34
   7   0 -20 3398.94  132.53
   9   0  15   19.00   25.36
  -9   0 -15   -0.09   13.35
   9   0  15    9.79   26.82
   9   0  15   12.96   17.93
   2  -2 -18  712.86   46.13
  -2  -2  18  696.88   49.08
   7   0 -20 3510.72   96.17
  -7   0  20 3492.57   96.32
  -2   2  18  654.76   80.54
   2  -2 -18  747.39   85.70
   3   4  -7 1118.38   34.96
  -3  -4   7 1168.22   39.73
   3   4  -7 1160.60   84.09
  -3  -4   7 1211.22   89.94
   3  -4  -7 1162.29   76.97
  -3  -4   7 1213.69   87.04
  14   2 -11  913.85   79.02
 -10   3  11 1016.58   58.85
  14   2 -11  926.71   48.70
  12  -3  -7 1405.36   34.83
 -12   3   7 1406.16   78.89
  12  -3  -7 1414.25   46.44
 -10   3  11 1041.75   56.80
 -14   2  11  772.89   78.45
  10   3 -11 1069.72   88.71
 -12  -3   7 1359.96   97.03
 -12   3   7 1367.89   34.08
  14  -2 -11  955.32   33.15
  10  -3 -11 1025.01   41.61
  12  -3  -7 1417.66   55.11
 -12  -3   7 1483.20   66.39
  14  -2 -11  777.31   84.17
 -10  -3  11 1077.26   45.40
  12   3  -7 1428.81  100.37
 -12  -3   7 1468.16   43.10
  10  -3 -11 1065.17   43.14
 -14  -2  11  904.65   78.51
 -14   2  11  899.08   31.51
 -10  -3  11 1171.30   62.71
 -14  -2  11  867.43   46.38
  10   3 -11 1070.95   63.34
  12   3  -7 1449.87   44.11
  15   2   1  776.28   36.96
  15  -2   1  745.39   59.99
 -15  -2  -1  863.35   44.33
 -15  -2  -1  870.69   35.94
  15  -2   1  880.20   59.06
 -15  -2  -1 1152.94   70.47
  15   0 -14  777.58   59.70
   1   3  14   44.36   57.63
  -1   3 -14   61.14   31.14
  -1   3 -14   40.98   26.07
 -15   0  14  757.74   60.64
   1  -3  14   36.95   25.77
  -1  -3 -14   35.24   37.43
 -15   0  14  718.21   79.80
   1  -3  14   38.54   34.03
  15   0 -14  745.05   55.71
  17   1  -6 1268.81   56.01
 -17   1   6 1158.10   60.12
   0   0 -20 5935.86  124.52
   0   0 -20 6146.98  133.38
   0   0  20 6343.25  136.50
  17   1  -6 1094.85   58.49
   0   0  20 5913.86  127.03
  17  -1  -6 1190.90   97.99
 -17  -1   6 1140.07   53.87
 -17  -1   6 1150.29   57.44
 -17  -1   6 1089.94   40.19
  16   1   3  898.69   43.90
 -16  -1  -3  909.88   31.52
  16  -1   3  877.25   54.29
 -17   0  -1    4.40   44.43
 -16  -1  -3  922.35   43.70
  16  -1   3  963.15   56.98
 -16  -1  -3 1007.69   44.87
  -6   3  14  336.43   62.18
   6  -3 -14  341.14   40.54
  -6  -3  14  274.69   38.70
  -6   3  14  309.87   22.37
  -6  -3  14  376.27   46.46
   6   3 -14  290.58   46.41
   6  -3 -14  335.55   23.44
   6   3 -14  287.26   36.80
 -17  -1   2  876.05   67.62
   3   0  19   14.52   26.96
  -3   0 -19   -1.77   36.86
  -3   0 -19   -1.28   21.35
  17  -1  -2  810.61   55.83
  17   1  -2  708.85   69.06
   3   0  19   -0.05   40.93
 -17  -1   2  799.94   32.20
 -17   1   2  806.22   53.99
 -17  -1   2  779.48   31.02
   6  -4   1 1118.30   38.47
 -12  -1 -11  233.33   25.33
   6  -4   1 1203.66   39.78
  -5   0 -18   14.28   23.23
   6  -4   1 1189.34   41.47
  12   1  11  215.21   40.05
  12   1  11  180.81   42.14
   5   0  18    6.94   26.95
 -12  -1 -11  275.11   26.67
   5   0  18   16.59   23.15
   6  -4   1 1161.83   56.68
  12  -1  11  317.67   41.79
  12  -1  11  218.25   40.35
  -6  -4  -1 2000.66   80.08
  -5   0 -18    0.44   23.67
  12   1  11  202.15   28.25
  -6  -4  -1 1188.88   67.10
  11   0  13    0.49   28.41
  11   0  13    4.01   14.79
 -11   0 -13   -4.19   14.42
  11   0  13   46.79   27.12
  -6  -4   4 2428.57   81.61
   6  -4  -4 2280.81   62.93
   6  -4  -4 2332.03   52.54
  -6  -4   4 2588.84   88.22
   6  -4  -4 2244.57   78.57
  -8  -3  13  100.37   38.68
  10   2 -16  189.84   64.21
  -5   2  18  455.47   30.88
  -5  -2  18  437.33   48.60
  -5  -2  18  405.68   50.51
  10  -2 -16  169.19   54.04
  -8  -3  13   56.91   31.16
  10   2 -16  154.81   68.31
   8   3 -13   72.92   45.46
  -8   3  13   87.76   45.86
   8   3 -13   79.57   40.40
   5  -2 -18  447.10   31.49
   8  -3 -13   87.99   29.71
  -5   2  18  428.71   74.99
   5   2 -18  483.10   74.22
 -10   2  16  169.10   30.54
   5   2 -18  492.74   79.67
   8  -3 -13   83.29   35.62
 -10   2  16  179.35   32.70
 -10  -2  16  179.44   43.32
   5  -2 -18  477.43   49.23
  10  -2 -16  150.95   50.85
  -8   3  13   85.42   21.23
   4  -1  18 1371.33   48.86
   1  -4   7  704.59   43.65
   4  -1  18 1235.45   66.86
  15  -1 -13  117.24   23.58
  -4  -1 -18 1282.31   86.58
 -15   1  13   45.75   22.31
  -4  -1 -18 1346.92   63.82
  15   1 -13   70.89   39.72
  -4   1 -18 1267.73   49.51
  -4   1 -18 1291.42   59.32
   1  -4   7  720.17   37.98
  15   1 -13  120.98   49.29
   4   1  18 1241.63   46.91
   4   1  18 1258.47   57.03
  -1  -4  -7  690.95   54.03
 -15  -1  13   98.17   48.26
  15  -1 -13  107.46   39.88
 -15   1  13   98.60   36.18
   1  -4   7  739.08   35.17
   1  -4   7  753.76   64.96
 -15  -1  13   90.68   34.90
  -1  -4  -7  660.16   53.83
   5  -3  12 4094.20   80.81
  -5   3 -12 3997.53   91.75
  -5  -3 -12 4028.68  102.12
   5  -3  12 4264.70  106.35
  -5  -3 -12 3955.85  102.93
   5   3  12 4143.64  105.55
   5  -3  12 4219.11  105.87
  11   2  10 1856.51   52.69
  11  -2  10 1882.61   73.01
  11   2  10 1966.11   55.29
  11  -2  10 2000.54   73.42
 -11  -2 -10 2086.24   62.17
 -11  -2 -10 2006.21   84.40
  11   2  10 2074.65   62.81
   5  -4  -6 3172.56   77.51
  -1  -2  18 1993.08   65.89
  -5  -4   6 3246.26   64.56
  -5  -4   6 3417.61  127.03
  -5  -4   6 3239.69   94.55
  15   0   7  -12.54   26.38
  -1   2  18 1897.30   48.80
   1   2 -18 1997.89   66.64
   1  -2 -18 1877.52   74.25
  -1   2  18 1913.35   73.27
   1  -2 -18 1864.15   47.13
  15   0   7  -11.56   26.84
   1   2 -18 1769.43  102.80
  -1  -2  18 1997.80   76.72
   5   4  -6 3079.64   90.80
   5   4  -6 3017.59   58.03
   8   0  16  892.77   46.48
   9  -3   8  897.18   54.17
   6  -2  15  226.14   46.46
  -9  -3  -8 1027.75   81.79
   9  -3   8  924.13   55.42
 -13   2  13  364.06   28.63
  -8   0 -16  904.76   39.68
   8   0  16  926.42   55.33
   6   2  15  199.84   17.91
 -13  -2  13  452.98   42.13
  -9  -3  -8  904.56   54.25
  13  -2 -13  339.72   67.14
   8   0  16  908.83   48.33
 -13   2  13  366.63   40.50
  13  -2 -13  369.08   29.83
  13   2 -13  336.50   42.31
  -6  -2 -15  293.01   41.45
   6   2  15  197.40   19.05
  13   2 -13  398.66   45.28
   6   2  15  282.26   41.44
   6  -2  15  216.04   23.33
  -6   2 -15  171.48   23.18
 -13  -2  13  414.34   46.68
 -14  -1  -8 1506.26   42.90
  14   1   8 1553.61   67.97
 -14  -1  -8 1621.13   42.42
  14  -1   8 1532.01   64.48
   4  -4   5   34.28   22.44
  -4  -4  -5   85.55   40.59
   4  -4   5   15.03   36.02
  -4  -4  -5   51.70   42.10
   4  -4   5   41.14   39.14
  14  -1   8 1567.67   92.99
  14   1   8 1541.20   49.39
   4  -4   5   99.47   22.32
  17  -1  -7 3870.71  105.35
 -17   1   7 3739.85  102.19
 -17  -1   7 3878.69  122.09
  17   1  -7 3647.87   99.31
  17   1  -7 3724.04   96.99
 -17  -1   7 3842.66  100.15
 -16  -1  11  558.86   72.53
  16  -1 -11  577.95   41.21
 -16   1  11  520.96   40.20
  16   1 -11  554.68   59.42
  16   1 -11  559.48   76.19
 -16  -1  11  575.18   58.28
 -16   1  11  551.77   50.10
  16  -1 -11  564.44   51.72
   3  -4   6   -7.98   15.74
  -4   1  20 2186.63   75.40
  -4  -1  20 2207.46   77.43
  -4  -1  20 2188.16   75.17
   3  -4   6   12.63   15.08
  -3  -4  -6    5.41   30.22
  -4   1  20 2169.68   66.68
   4  -1 -20 2161.68  109.38
  -3  -4  -6  -22.78   49.35
   3  -4   6   -1.41   16.51
   4   1 -20 2151.29   75.60
   4  -1 -20 2274.26   64.78
   4   1 -20 2203.91   75.59
   3  -4   6   -8.49   27.56
  15  -1   6 4280.06  104.39
  15  -1   6 4382.82  106.78
  15   1   6 4082.18   88.58
  -3   1  20   64.33   30.74
  -3   1  20  108.74   39.07
 -15  -1  -6 4109.49   77.97
   3  -1 -20  141.11   42.00
   3  -1 -20  107.23   29.12
  15   1   6 4078.58   90.20
 -15  -1  -6 4296.37   79.45
  -3  -1  20  104.97   41.61
  -3  -1  20  109.85   38.18
   3   1 -20  163.80   40.03
   3   1 -20  107.66   61.78
  10   0 -19   12.95   28.06
   4   4  -7  730.13   75.06
   4  -4  -7  392.21   38.20
  10   0 -19  -22.71   29.89
 -10   0  19   -4.32   26.15
  -4  -4   7  412.21   76.25
  -4  -4   7  425.98   26.91
 -10   0  19    7.33   26.51
  -4  -4   7  585.30   75.50
  17  -1  -1 1237.71   66.28
 -17  -1   1  562.14   43.30
 -17  -1   1  643.17   67.77
 -17  -1   1  561.75   44.66
  17   1  -1  523.68   44.53
 -17   1   1  632.59   54.56
  12  -3   2   41.02   32.04
  12  -3   2   74.77   32.76
 -12  -3  -2   41.51   32.71
 -12  -3  -2   59.94   32.95
  -2   1 -19  647.21   49.06
  -2   1 -19  617.51   65.52
   2   1  19  601.05   74.63
  -2  -1 -19  606.90   77.23
   2  -1  19  573.45   82.78
   2   1  19  567.37   37.83
   2  -1  19  627.88   42.47
  -2  -1 -19  599.90   35.34
  14   0   9  -19.67   26.97
  14   0   9  -16.36   29.03
   6  -4   2 6334.65  120.24
  -6  -4  -2 6479.41  143.80
   6  -4   2 6209.75  114.47
  -6  -4  -2 6505.86  180.01
   6  -4   2 6187.58  127.72
   6  -4   2 6275.50  136.78
  13  -1 -16   19.05   40.36
  13   1 -16   10.29   55.27
  13   1 -16   17.62   29.58
 -13   1  16   14.60   30.83
 -13  -1  16   37.33   31.61
 -13  -1  16   12.38   32.37
 -13   1  16   21.22   25.31
  13  -1 -16   20.19   52.47
  11   3 -10 1247.23   65.38
  11  -3 -10 1242.13   70.98
 -11   3  10 1246.16   54.86
 -11   3  10 1121.57   69.35
  11   3 -10 1165.93   62.08
 -11  -3  10 1119.16   64.64
  11  -3 -10 1269.91   41.27
 -11  -3  10 1218.90   65.29
  -5  -4  -4  998.88   59.26
   6  -4  -5 1173.85   45.41
  -5  -4  -4  973.92   97.11
  -6  -4   5 1223.03   66.63
   5  -4   4 1021.55   58.62
   6   4  -5 1155.78   29.19
   5  -4   4 1001.04   37.29
  -6  -4   5 1528.15   72.25
   6  -4  -5 1110.61   47.27
   6  -4  -5 1133.33   33.71
   5  -4   4 1020.44   42.20
   5  -4   4  955.49   37.62
  12   0  12   -0.09   20.34
  -5  -1  20   30.94   36.71
 -12   0 -12    3.97   11.30
   5   1 -20    1.55   59.51
  -5   1  20   31.15   56.13
   5  -1 -20   27.20   36.23
 -12   0 -12    2.02   12.65
  -5  -1  20   45.84   55.77
  12   0  12  -12.44   19.42
   5  -1 -20   29.22   26.93
  -5   1  20   -0.38   45.33
   5   1 -20   35.78   35.21
  12   0  12    4.32   10.46
  12   1 -17  599.77   50.38
  12  -1 -17  678.53   50.26
 -12  -1  17  600.67   50.84
  12  -1 -17  664.11   67.69
 -12   1  17  541.88   65.00
  15  -2  -9   10.77   16.60
  15   2  -9   20.68   38.18
 -12  -1  17  573.61   78.83
 -15   2   9   19.12   11.62
 -15  -2   9   12.88   24.82
 -15   2   9   21.35   30.77
 -12   1  17  527.87   46.28
  15   2  -9  -21.37   25.62
 -15  -2   9   32.95   45.71
  15  -2  -9   14.99   28.87
  12   1 -17  612.42   83.92
  -2  -1  20 1274.95   59.48
   2  -1 -20 1279.44   49.38
  -2  -1  20 1419.42   97.67
   6  -2 -18 2333.31  110.23
  -2   1  20 1281.18   50.98
  -6   2  18 2458.17  108.61
   2   1 -20 1265.77   59.28
  -2   1  20 1252.36   92.71
   2  -1 -20 1323.82   64.11
  -6  -2  18 2250.04   82.76
  -6  -2  18 2374.85   82.39
  -6   2  18 2337.87   61.91
   6   2 -18 2250.52   80.27
   6   2 -18 2415.90   79.81
   2   1 -20 1257.42   61.75
   6  -2 -18 2427.03   63.17
 -13  -2  -7  651.23   39.59
   6  -1  17 1393.86   44.40
  13  -2   7  755.73   52.78
  13   2   7  650.28   27.86
   6  -1  17 1364.55   64.50
  13   2   7  649.40   39.52
  -6   1 -17 1443.18   47.69
   6   1  17 1349.70   49.14
   6  -1  17 1335.32   64.37
   6   1  17 1395.72   55.98
 -13  -2  -7  687.22   40.36
  -6  -1 -17 1309.46   57.15
   6   1  17 1242.75   47.51
  13  -2   7  653.80   53.21
 -12  -3   8 2159.68   56.67
  12  -3  -8 2246.98   61.66
 -12  -3   8 2187.83   80.01
 -12   3   8 2205.27   59.06
  12   3  -8 2212.70   82.70
 -12   3   8 2131.22   66.51
  12   3  -8 2243.10   77.68
 -12  -3   8 2319.90   82.13
  12  -3  -8 2258.42   68.17
   2  -4   7 2937.54   74.09
   2  -4   7 3048.95   76.48
   2  -4   7 3038.71   71.46
   2  -4   7 2866.34   73.90
  -2  -4  -7 3007.59  123.90
  -2  -4  -7 3052.40   90.55
  16   0   5  -12.51   26.27
  16   0   5   25.37   27.09
   1  -4  -8  183.10   38.61
 -17   0  10    4.71   32.35
  -1   4   8  151.00   38.85
  17   0 -10    2.22   16.47
   1   4  -8  155.50   35.60
  17   0 -10   31.72   32.25
  -1  -4   8  181.93   35.07
  -1  -4   8  145.38   35.31
  -1  -4   8  144.90   41.98
 -17   0  10   29.49   28.11
  -1  -4   8  188.09   24.57
 -15  -2  -2 4754.90  101.17
  -8   0  20 4069.45  140.98
   8   0 -20 4254.51  111.87
  15  -2   2 4896.04  117.67
  15   2   2 4964.76  111.81
  15  -2   2 4789.01  116.77
   8   0 -20 4068.82  108.47
 -15  -2  -2 5186.43   96.93
  -8   0  20 3958.26  138.27
 -15  -2  -2 4955.83  103.15
  -2  -4   8 1072.52   54.86
  -2  -4   8 1120.21   41.20
  -2   4   8 1150.03   55.36
   2   4  -8 1045.38   54.51
   2  -4  -8 1070.19   81.07
   2   4  -8  999.80   36.18
  -2  -4   8 1066.19   54.88
  -9  -1  19  587.56   54.57
   9  -1 -19  719.87   49.45
   9   1 -19  688.11   89.83
  -9   1  19  609.47   72.97
   9   1 -19  667.30   83.13
  -9   1  19  646.34   51.84
  -9  -1  19  617.36   57.15
   9  -1 -19  660.30   51.54
 -14  -2  -5  383.34   53.90
  -2   3 -14  592.30   71.80
 -14  -2  -5  337.80   33.45
  14   2   5  333.68   37.36
   2  -3  14  447.41   35.61
   2  -3  14  508.16   78.55
  -2  -3 -14  501.40   81.67
  14  -2   5  407.28   48.98
  14   2   5  332.49   23.66
  -2   3 -14  529.15   37.05
   2   3  14  525.52   49.91
  14  -2   5  371.27   46.76
  -1   0 -2014679.63  259.93
   1   0  2014526.91  251.97
  -1   0 -2014394.06  249.22
   1   0  2014422.79  292.38
  11  -3   5  859.61   53.16
   0   2 -18 4684.73  104.66
 -11  -3  -5 1004.32   84.65
   0   2 -18 4585.00  144.09
   0  -2 -18 4553.71   96.50
   0  -2  18 4777.94  128.65
   0  -2 -18 4535.53  113.30
   0   2  18 4707.49  102.67
   0  -2  18 4776.99  118.74
  11  -3   5  952.05   54.52
 -11  -3  -5 1000.84   57.15
   0   2  18 4573.77  143.51
  -7   3  14  548.90   65.80
 -17   0  -2 2889.67  110.41
   7   3 -14  523.02   67.08
   7   3 -14  500.31   82.43
   7  -3 -14  579.06   67.43
  -7  -3  14  519.05   52.06
  17   0   2 2519.79   76.69
  -7  -3  14  619.12   44.61
   7  -3 -14  585.47   44.42
  -7   3  14  559.34   28.75
   4  -3  13 3306.65   72.90
  -4  -3 -13 3354.41  129.73
  -3  -3  15 4001.07  101.64
  14   1 -15  147.31   68.26
   3   3 -15 4009.68  128.13
  -3   3  15 4033.02  104.05
   3  -3 -15 3954.95  103.59
   4   3  13 3476.81   99.28
  -3  -3  15 4031.26  102.05
 -14   1  15  133.94   37.74
   3   3 -15 3783.67  120.76
   4  -3  13 3531.63   96.79
  14  -1 -15  123.69   44.84
  14  -1 -15  133.20   66.25
  -4   3 -13 3317.75   72.63
 -14  -1  15  130.61   39.29
 -14   1  15  110.43   28.10
   4  -3  13 3429.38   96.37
 -14  -1  15   99.09   55.93
  14   1 -15  127.97   35.20
  -7  -4   2 5971.66  138.26
  17   1  -8 4271.73  110.99
   7  -4  -2 5599.24  104.54
   7  -4  -2 5457.87  101.32
   7  -4  -2 5441.21  104.39
  17   1  -8 4336.52  137.29
  -7  -4   2 5462.93  130.43
 -17  -1   8 4298.63   91.70
  17  -1  -8 4341.44  112.87
 -17  -1   8 4563.89  107.85
   7  -4  -2 5304.32  100.57
 -17   1   8 4328.81  145.19
  13   0 -17    7.22   23.41
  -2  -3  15   17.18   28.81
  13   0 -17  -20.44   47.50
   2   3 -15   -1.29   27.63
 -13   0  17   -9.23   39.00
  -2   3  15    0.54   32.52
   2   3 -15    4.76   41.82
  -2  -3  15   15.41   31.43
 -13   0  17    0.87   28.77
   2  -3 -15   13.43   48.44
   7  -4  -1   19.80   17.08
   7  -4  -1   10.26   18.20
   0  -4  -8  772.44   52.47
   7  -4  -1   26.45   26.08
   7   0  17    5.66   24.52
  -7  -4   1 1163.57  101.62
   0  -4   8  723.57   39.26
   7  -4  -1   17.22   17.79
   0  -4   8  750.18   64.40
   0  -4   8  810.78   45.40
   7   0  17  -24.12   25.29
   0  -4   8  723.84   36.02
   0   4   8  754.72   53.33
  -7   0 -17   -0.83   29.82
   0   4  -8  673.19   64.36
   7   0  17   -1.58   32.02
   9   2 -17 2040.89  108.28
  -9  -2  17 1937.98  112.94
  -9  -2  17 2067.82  109.09
   9  -2 -17 2044.72   70.14
   9  -2 -17 2117.13   63.35
  -9   2  17 2002.27   60.94
  -9   2  17 1886.46   66.63
   9   2 -17 2000.57   77.56
  -3   2 -17 1843.88   72.12
   3   2  17 1902.20   72.64
  -3  -2 -17 1840.90   42.32
   3  -2  17 1887.22  113.73
   3  -2  17 1860.11   57.02
  -3   2 -17 1809.21   57.42
  -3  -2 -17 1844.39   72.58
   3   2  17 1766.59   58.25
  13   1  10 3952.03   85.90
  13   1  10 3857.75   85.14
 -13  -1 -10 3906.84   95.31
  13  -1  10 4178.81  104.72
  13  -1  10 4093.19  100.93
 -13  -1 -10 4193.27   81.17
  -3  -4   8  111.66   23.09
  -3  -4   8   45.86   60.28
  -3   4   8    0.00   32.59
  -3  -4   8  105.26   35.80
 -17  -1   0 7740.91  143.28
  17  -1   0 7641.31  161.97
   3   4  -8  116.66   35.33
 -17  -1   0 8119.92  152.86
   3  -4  -8   58.76   33.33
 -17  -1   0 7511.09  126.66
 -17   1   0 8041.87  167.20
   3   4  -8   97.45   33.75
  17   1   0 7686.70  172.99
  -6   1  20 1674.89   60.14
   6   1 -20 1745.32   70.72
  -6  -1  20 1632.07   70.82
  -6  -1  20 1671.73  106.21
  -6   1  20 1690.84   69.34
   6  -1 -20 1689.98  103.32
   6  -1 -20 1757.85   61.12
   6   1 -20 1745.27   70.74
   7  -4  -3 1232.51   55.82
   1  -1 -20 1199.05   47.55
   1  -1 -20 1326.21   95.45
  -7  -4   3 1442.52   70.76
   7  -4  -3 1255.03   41.83
  -1   1  20 1275.83   51.30
   7  -4  -3 1261.67   40.05
  -1   1  20 1218.48   61.17
  -1  -1  20 1257.73   58.08
  -7  -4   3 3029.54  129.46
   1   1 -20 1253.13   58.49
  -1  -1  20 1231.49   65.09
   1   1 -20 1175.06   59.73
 -10  -3  -7 1699.06   67.05
  10  -3   7 1799.07   68.65
  10  -3   7 1713.88   66.90
 -10  -3  -7 1674.12   65.99
  -4   3  15  677.89   51.58
  -4   3  15  667.72   25.13
   4  -3 -15  693.17   25.52
  -4  -3  15  650.53   81.63
   4  -3 -15  718.64   53.19
   4   3 -15  720.54   51.13
  -4  -3  15  705.77   50.57
   4   3 -15  635.78   45.94
  14   0 -16  125.28   67.63
  14   0 -16   87.72   31.03
 -14   0  16  118.22   39.02
 -14   0  16  109.89   32.07
   5  -4  -7 1126.00   71.63
   5   4  -7 1498.27   96.14
  -5  -4   7 1152.44   52.79
  -5  -4   7 1233.38   95.76
   5   4  -7 1112.02   47.20
  -5  -4   7 1185.15   96.45
  12   2   9    3.56   20.39
   6  -4   3   -1.99   17.31
   7  -4   0  172.35   23.35
   7  -4   0  144.95   24.84
  -6  -4  -3  693.89   81.13
  -7  -4   0  422.14   79.21
   7  -4   0  124.54   20.11
 -12  -2  -9    0.99   33.89
   6  -4   3  -17.82   23.22
  -6  -4  -3  -19.45   44.67
   6  -4   3    3.40   17.35
 -12  -2  -9    5.11   21.43
  12  -2   9    4.83   30.63
   6  -4   3   20.45   21.79
  -7  -4   0  164.16   45.04
  12  -2   9  -10.49   29.61
   7  -4   0  131.35   33.46
  12   2   9    6.48   11.77
 -11  -1  18   64.54   37.82
  11   1 -18   76.79   59.65
 -11   1  18   57.25   33.75
  16  -1   4  681.86   80.88
 -11   1  18   82.14   32.64
 -16  -1  -4  731.48   28.68
 -16  -1  -4  653.11   41.55
  16   1   4  675.39   38.14
  11   1 -18   58.52   38.78
  16  -1   4  625.25   52.86
  11  -1 -18   39.95   32.80
 -11  -1  18   49.77   38.16
  16   1   4  757.67   40.34
  11  -1 -18   79.86   34.86
 -13  -3   3 1255.98   47.79
 -13   3   3 1239.02   56.98
  13   3  -3 1287.30   36.63
  13  -3  -3 1265.01   54.59
 -13  -3   3 1318.38   90.53
 -13  -3   3 1257.90   59.46
  -1   3  15  276.67   72.09
   1   3 -15  220.98   59.15
   1  -3 -15  242.90   44.67
  -1  -3  15  242.47   38.17
   1   3 -15  268.07   39.87
  -1  -3  15  267.98   43.40
   5  -2  16  515.12   46.27
  -5  -2 -16  551.69   51.08
   5   2  16  560.75   48.36
  -5   2 -16  814.04   55.41
   5  -2  16  449.68   54.12
  -5   2 -16  534.90   49.27
   5   2  16  458.81   34.93
   5   2  16  465.73   37.30
 -12   0  18 2080.71   74.78
  12   0 -18 2172.13  112.57
 -12   0  18 1990.62   70.77
  12   0 -18 2211.65   72.62
   6   4  -6 1905.96   43.18
   6  -4  -6 1949.04   59.48
  -6  -4   6 2457.27  121.31
   6  -4  -6 1872.40   55.45
  -6  -4   6 2316.99   85.25
 -13  -3   4   99.30   31.25
  13   3  -4   79.27   29.78
   6   4  -6 2274.13   82.85
  13  -3  -4   63.96   32.52
 -13  -3   4  127.69   65.08
 -13  -3   4  108.35   39.80
 -13   3   4  124.29   34.69
   6  -4  -6 1907.33   45.75
  16   0 -13    8.05   20.84
  14   2 -12  831.17   54.37
 -14   2  12  812.95   51.08
  16   0 -13   15.43   32.89
 -16   0  13   -7.50   27.96
 -14  -2  12  857.18   53.83
 -16   0  13   15.28   30.57
 -14   2  12  879.33   33.75
  14  -2 -12  963.36   51.12
  14   2 -12  974.35   76.89
  14  -2 -12  876.21   84.10
 -14  -2  12  937.59   73.10
  13   3  -2  639.99   37.47
 -13  -3   2  685.20   50.61
  13  -3  -2  571.07   45.52
 -13  -3   2  578.28   49.81
 -13  -3   2  671.38   25.95
  13  -3  -2  743.15   47.24
 -12  -3  -3   19.23   28.61
 -12  -3  -3    0.06   46.99
  12  -3   3   12.47   28.40
 -12  -3  -3   -6.35   47.75
  12  -3   3    6.22   48.05
  -7   2  18 4174.19  108.45
  -7   2  18 4290.90  105.19
   7   2 -18 4392.70  111.48
   7  -4  -4 1950.28   64.74
   7  -4  -4 1825.92   70.19
  -7  -2  18 4360.68  113.69
   7  -2 -18 4493.55   95.65
   7  -4  -4 2001.96   63.27
  -7  -2  18 4303.49  141.82
  -7  -4   4 2507.25  121.82
  -7  -4   4 2208.96   84.24
   7   2 -18 4399.01  110.66
   7  -2 -18 4356.94  106.85
  -1  -4  -8 1434.03   97.39
  -1   4  -8 1310.35   53.04
   1  -4   8 1476.86   51.89
   1  -4   8 1409.06   53.88
   4  -4   6 3599.99  102.60
  -1  -4  -8 1487.71   98.60
   4  -4   6 3537.14   98.72
   1  -4   8 1413.50   67.96
   1   4   8 1422.84   65.46
   4  -4   6 3337.91   96.20
   4  -4   6 3678.45   85.37
   1  -4   8 1397.32   52.65
  -4  -4  -6 3572.78  137.45
  -4  -4  -6 3514.67  103.04
 -10   3  12   55.01   24.34
 -10   3  12   79.05   24.42
 -10  -3  12  111.36   66.63
  10   3 -12   84.18   27.51
  10  -3 -12   81.36   25.64
  10   3 -12   65.58   39.67
  10  -3 -12   62.70   42.31
 -10  -3  12   93.58   45.77
 -13   0 -11   -1.30   11.36
  13   0  11   -4.34   11.05
 -13   0 -11    8.87   10.95
  13   0  11   -0.25   23.05
  13   0  11   -0.87   37.99
  -9  -3  13    0.05   31.05
  13   3  -5  734.79   32.06
  13  -3  -5  692.65   69.22
 -13  -3   5  703.37   51.43
 -13  -3   5  749.94   52.55
  -9   3  13   81.54   43.12
  -9   3  13   79.49   23.08
 -13   3   5  783.49   47.62
  -9  -3  13  102.10   39.40
 -13  -3   5  765.79   31.72
  13   3  -5  740.00   51.04
   9   3 -13  104.68   42.12
   9  -3 -13   85.79   29.59
   9   3 -13   88.01   29.21
   9  -3 -13   93.59   38.68
  -4   4   8 3100.67   82.22
   4   4  -8 2953.61   77.42
  -4  -4   8 3239.01   90.69
   4   4  -8 2988.12   88.35
   4  -4  -8 3153.00  106.52
  -4  -4   8 3207.49   93.09
  -4  -4   8 3162.65   85.95
   5   3 -15  128.21   42.86
  -5   3  15  160.92   65.45
 -16  -2   4  756.79   44.05
   5   3 -15  151.87   36.48
 -16   2   4  871.29   87.32
 -16  -2   4  801.94   66.25
  -5   3  15  167.17   19.91
  -5  -3  15  238.64   43.29
   5  -3 -15  162.75   30.38
  16   2  -4  786.08   41.39
   5  -3 -15  218.42   40.66
 -16  -2   4  787.64   40.77
  16  -2  -4  871.12   59.11
  -7  -4  -1 1234.64   70.14
   4   0  19  -10.22   21.49
   7  -4   1  968.35   35.24
   7  -4   1 1100.33   41.18
  -7  -4  -1 1035.30   64.54
   7  -4   1 1023.32   49.60
  -4   0 -19   13.48   25.21
   4   0  19    8.79   24.66
   7  -4   1 1094.84   42.55
  -4   0 -19    0.30   43.30
   5  -4   5  344.07   26.88
  -5  -4  -5  306.08   82.02
  -5  -4  -5  341.36   49.45
   5  -4   5  362.92   31.40
   5  -4   5  309.66   26.42
 -13  -3   1 1290.62   62.04
  13  -3  -1 1208.25   56.12
 -13  -3   1 1759.65   97.24
  13  -3  -1 1234.17   87.47
  13   3  -1 1271.35   43.86
 -16   2   3 1594.62   68.36
 -16  -2   3 1569.40   55.44
  -3  -4  -7  872.37   93.04
  16  -2  -3 1602.22   70.99
 -16  -2   3 1470.64   76.33
   3  -4   7  830.23   44.43
 -16  -2   3 1564.06   50.15
   3  -4   7  818.23   40.75
  16   2  -3 1583.30   71.16
   3  -4   7  806.27   57.64
   3  -4   7  994.66   62.64
  -3  -4  -7  844.68   58.87
 -15  -2  10 1458.51   80.06
 -15   2  10 1467.13   91.14
 -15   2  10 1461.94   35.60
  15   2 -10 1506.14   58.10
  15   2 -10 1362.38   58.59
  15  -2 -10 1542.24   37.39
  15  -2 -10 1454.45   66.66
 -15  -2  10 1543.17   60.51
 -18   0   4 3326.15   92.62
  18   0  -4 3149.15   91.89
   7  -3  11  486.00   49.03
 -12   3   9  239.57   33.18
  10  -1  14  165.95   17.00
 -12  -3   9  249.12   46.94
  10   1  14  155.55   27.25
  -7  -3 -11  482.24   50.44
 -12   3   9  239.71   34.68
  12  -3  -9  246.57   35.08
   7  -3  11  474.75   23.09
  -7  -3 -11  507.09   51.05
 -10   1 -14  130.52   17.27
 -10  -1 -14   95.85   28.41
  10   1  14   75.61   42.69
   7  -3  11  462.92   22.48
  12   3  -9  220.06   46.33
 -12  -3   9  184.23   77.35
  -7   3 -11  528.28   33.85
  10   1  14   98.86   40.24
   7  -3  11  567.79   48.10
  12  -3  -9  231.30   35.53
  12   3  -9  220.20   29.76
   7   3  11  535.67   50.30
  16  -1 -12  973.46   35.63
 -16  -2   5  895.93   42.48
 -16  -2   5  867.45   44.78
  16   1 -12  995.59   58.55
 -16  -1  12  930.77   46.53
  16   1 -12  889.42   46.85
  16  -2  -5  894.03   57.49
 -16  -1  12  933.47   55.12
 -16   1  12  950.44   49.52
  16  -1 -12 1037.90   59.77
 -16  -2   5  832.86   45.66
  16   2  -5  874.68   42.59
 -16   1  12  858.07   57.47
 -16   2   5  887.53   57.47
  16   2  -5  831.35   44.15
 -18   0   5    1.89   45.61
  18   0  -5    9.66   55.28
  17   1  -9   41.33   24.43
  17   1  -9   59.13   35.08
  17  -1  -9   20.56   39.85
 -17  -1   9   21.84   32.33
 -17   1   9   29.36   13.32
 -17   1   9   26.49   37.75
 -17  -1   9   35.62   24.16
  12   2 -15   85.34   35.70
 -12   2  15   -3.14   25.01
 -12   2  15   79.24   29.47
  12   2 -15   62.04   38.07
 -12  -2  15  106.88   54.71
 -12  -2  15   81.40   38.04
  12  -2 -15   92.25   28.80
  12  -2 -15   66.02   53.98
   0  -3 -15  483.33   50.84
  -8  -3 -10 3008.57   87.62
   0   3 -15  419.75   43.97
   0  -3  15  522.36   62.65
   8  -3  10 3305.34   93.21
   0   3  15  440.22   51.60
   0   3 -15  516.26   62.28
  -8  -3 -10 3154.69   91.45
   0  -3  15  441.64   80.19
   8   3  10 3274.31   93.10
   1  -2  18  223.32   34.50
   9  -1  15   74.67   27.62
   7  -1 -20  830.29   60.99
   9   1  15   41.10   37.59
  -9  -1 -15   55.19   45.27
   1  -2  18  199.60   51.09
  -9   1 -15   62.93   18.07
   9   1  15   57.18   23.87
  -1   2 -18  201.11   35.17
   9   1  15   63.29   26.64
  -7   1  20  825.63   59.86
  -7  -1  20  817.22   99.85
   7   1 -20  871.36   60.92
   1   2  18  207.26   45.33
  -7  -1  20  854.14   60.12
  -1  -2 -18  194.05   44.27
   7  -1 -20  935.11   53.23
   1   2  18  196.15   36.46
  -7   1  20  771.57   50.38
  -1   2 -18  226.67   45.57
   7   1 -20  892.93   65.31
  -1  -2 -18  196.17   21.18
 -15   1  14 1537.55   48.10
   9  -2  13 1010.40   60.82
 -15   1  14 1590.66   65.22
 -18   0   3  -25.15   32.50
  18   0  -3    1.30   26.36
 -15  -1  14 1592.56   58.88
 -15  -1  14 1520.95   65.74
  15  -1 -14 1621.36   50.69
   9   2  13  764.90   73.10
   9  -2  13  766.61   59.39
  15   1 -14 1580.23  103.55
  15   1 -14 1545.15   59.15
  -9  -2 -13  788.23   73.40
  15  -1 -14 1596.12  101.89
   0  -1 -20  308.80   45.56
  15   0 -15   12.88   41.47
   0  -1 -20  299.03   31.34
 -15   0  15    8.31   27.70
 -15   0  15   -7.59   20.82
  15   0 -15   -2.17   17.61
   0   1  20  278.86   69.04
   0   1 -20  228.94   42.87
   0  -1  20  238.70   39.12
   0  -1  20  255.54   46.35
   0   1 -20  317.79   41.46
   0   1  20  203.92   53.27
 -17  -1  -1  351.75   25.12
 -17  -1  -1  380.40   39.21
  17   1   1  397.78   39.74
 -17  -1  -1  342.11   24.55
  17  -1   1  257.41   49.20
 -17   1  -1  418.32   82.22
  15   2   3  330.76   26.54
  15  -2   3  257.49   48.96
 -16  -2   2 1412.10   75.36
 -16  -2   2 1410.53   47.31
 -16   2   2 1443.40   67.16
  16   2  -2 1356.02   47.86
 -15  -2  -3  347.41   32.77
  16  -2  -2 1399.70   64.38
  15  -2   3  322.66   47.62
 -15  -2  -3  333.70   33.64
 -16  -2   2 1337.40   49.25
   3   1  19  102.57   35.87
   3  -1  19  101.04   48.51
  -3   1 -19  110.89   50.80
  -3  -1 -19   90.92   41.02
   3   1  19   66.97   27.47
  -3  -1 -19  119.60   38.78
   3  -1  19  103.48   41.24
  -3   1 -19   92.80   38.37
   4   0 -21   -3.83   25.32
  -4   0  21    1.00   23.65
  -4   0  21   -2.55   35.40
   4   0 -21    1.99   47.57
  11   2 -16  633.26   50.92
  11  -2 -16  583.12   41.94
  11   2 -16  526.18   52.64
 -11  -2  16  635.40   54.10
 -11  -2  16  608.67   78.32
   5   1  18 7074.17  165.06
  -5   1 -18 6773.91  150.53
   5  -1  18 6888.62  126.90
   5  -1  18 6755.36  148.63
   5   1  18 6569.58  127.03
 -17   0  11   10.19   17.69
  11  -2 -16  596.15   43.82
   5   1  18 6669.17  130.49
  -5  -1 -18 6750.50  167.28
 -11   2  16  526.71   40.93
  17   0 -11  -24.19   35.61
  -5   1 -18 6524.72  140.27
 -11   2  16  510.92   40.28
  17   0 -11  -16.19   18.94
 -17   0  11    3.01   31.01
  11  -3 -11   12.81   19.11
  11  -3 -11    4.18   36.47
  11   3 -11    1.43   21.86
 -11  -3  11   23.55   34.33
  -7  -4   5  797.21   61.04
   7  -4  -5  673.26   30.14
 -18   0   6  535.86   23.92
 -11   3  11    7.07   18.43
 -18   0   6  573.62   23.72
  18   0  -6  580.82   52.43
  18   0  -6  406.83   23.57
 -18   0   6  587.50   50.50
 -11  -3  11   12.28   22.74
   7  -4  -5  684.14   30.88
 -11   3  11    9.97   22.01
   7  -4  -5  746.12   36.67
  -7  -4   5 1103.36   66.94
  11   3 -11   27.70   32.25
 -11  -1 -13  131.60   42.81
  11   1  13  162.60   43.82
  11   1  13  171.16   27.39
  11   1  13  212.66   26.28
  -6  -3 -12 1830.01   70.34
   6   3  12 1923.21   73.84
   6  -3  12 1876.94   73.69
   6  -3  12 1799.51   59.34
  -6   3 -12 1734.13   44.11
  -6  -3 -12 1649.34   71.54
   6  -3  12 1864.89   72.10
   3   0 -21   14.78   31.67
  -3   0  21   18.95   31.00
  -3   0  21   -6.89   52.52
   3   0 -21    0.68   27.89
   8  -2  14 1251.09   33.01
   8   2  14 1141.09   46.17
  -8   2 -14 1352.69   46.85
  13   3  -6    2.57   15.59
 -13  -3   6   17.90   17.99
   8   2  14 1367.44   83.47
  -8  -2 -14 1269.98   58.13
   8  -2  14 1304.99   65.91
 -13  -3   6   20.36   35.33
 -13  -3   6  161.13   56.58
 -13   3   6   -2.07   28.69
  13   3  -6   -5.64   48.30
  13  -3  -6   14.45   39.55
  -9   0  20 8435.42  168.94
   9   0 -20 8531.39  203.00
   9   0 -20 8618.35  207.30
  -9   0  20 8271.64  201.09
 -16  -2   6 5906.42  122.61
 -16  -2   6 5874.00  121.15
 -16   2   6 6045.55  135.91
  16   2  -6 5982.04  142.42
  16   2  -6 5828.52  124.96
 -16  -2   6 6287.53  123.49
  16  -2  -6 6118.34  138.26
  10  -2  12  504.89   49.74
  10   2  12  372.44   31.35
  10  -2  12  343.13   50.79
 -10  -2 -12  422.87   58.77
  10   2  12  384.36   22.63
  10   2  12  439.69   61.70
 -10  -2 -12  394.19   40.18
   3  -3  14  220.40   44.88
  -3   3 -14  193.71   39.92
   3  -3  14  265.58   29.55
  -3  -3 -14  183.37   75.31
  -3   3 -14  153.32   44.78
   3   3  14  242.81   45.27
   6   0  18  657.89   44.71
  -6   0 -18  585.25   40.48
   6   0  18  676.39   71.17
   6   0  18  678.72   39.25
  -2   0 -20  512.30   43.42
 -17   0  -3  -14.65   30.79
   6  -4   4  710.91   32.14
  -2   0 -20  497.10   47.76
  17   0   3  -27.58   50.59
   2   0  20  427.89   47.62
  -6  -4  -4  799.24   57.31
   2   0  20  476.54   46.18
   6  -4   4  890.70   61.64
  -6  -4  -4  886.43   59.51
   6  -4   4  813.04   40.11
   6  -4   4  750.81   45.66
  -5   0  21   -0.51   32.45
  13  -3   0 2684.81   81.59
  13   2 -14  293.72   42.86
 -13  -3   0 2729.74   82.24
  13   2 -14  335.29   45.65
   5   0 -21  -11.37   29.96
  13  -2 -14  350.05   66.65
  -5   0  21   11.69   29.75
 -11   0  19   18.85   50.75
 -13   2  14  308.15   30.17
   5   0 -21    5.40   26.58
  13  -2 -14  348.06   31.56
 -13  -2  14  345.07   75.18
 -13  -2  14  373.56   41.12
 -11   0  19  -25.64   33.84
 -13   2  14  358.52   40.24
  11   0 -19   -4.06   28.45
 -13  -3   0 2577.71   78.40
  11   0 -19   -2.14   30.20
  13  -3   0 2487.40   76.66
  -8  -3  14 4696.61  117.39
   8   3 -14 4622.64  102.26
   8  -3 -14 4727.34  110.47
   8  -3 -14 4646.50  104.33
   8   3 -14 4589.94  117.62
  -8   3  14 4655.75  102.96
  -8  -3  14 4786.13  109.58
  -8   3  14 4522.87  104.37
 -18   0   2   31.19   52.95
  -7  -4  -2 1799.55  109.60
   7  -4   2 1465.19   55.34
  -2   4  -8  385.38   35.01
  -9  -3  -9  -11.19   46.29
  -2  -4  -8  290.90   51.71
  -9  -3  -9   -1.96   28.55
   7  -4   2 1529.91   52.55
   2  -4   8  419.21   33.87
  18   0  -2   29.02   52.64
  -7  -4  -2 1575.56   72.03
   2  -4   8  352.10   36.40
  -2  -4  -8  365.06   50.73
   2  -4   8  332.10   33.55
   7  -4   2 1502.55   42.36
   7  -4   2 1527.23   51.37
   2  -4   8  397.74   34.68
   9  -3   9  -18.00   32.43
 -15  -1  -7  316.39   23.53
 -15  -1  -7  253.66   23.67
  15  -1   7  308.44   45.18
  15   1   7  301.13   31.58
  15   1   7  335.65   49.28
  15  -1   7  355.51   47.12
   8  -1  16   13.01   15.77
   8   1  16   -3.68   22.89
   8   1  16    4.17   20.50
  -8  -1 -16    3.28   21.90
   8   1  16   11.25   18.59
  -8   1 -16    1.90   24.40
  15   0   8 2067.50   68.88
   6   4  -7 2661.82   69.78
  -6  -4   7 2775.58   61.90
  15   0   8 2081.84   69.37
  -6  -4   7 2681.42  125.71
   6  -4  -7 2699.50   94.03
   6   4  -7 2965.93  124.83
  -6  -4   7 2849.44  128.00
   2  -4  -9  333.94   43.26
  -2  -4   9  338.66   49.21
  -2  -4   9  407.47   67.94
  -2  -4   9  385.09   66.71
   2   4  -9  305.97   28.05
   2   4  -9  363.49   66.88
  -2   4   9  297.28   69.12
  -1  -4   9  714.54   47.76
  -2   0  21  -13.66   29.10
   2   0 -21   17.81   39.53
  -1  -4   9  744.78   46.52
  -1   4   9  689.77   82.60
   1  -4  -9  709.78   52.81
   2   0 -21   -6.23   28.51
  -2   0  21    2.43   30.85
   1   4  -9  668.84   46.18
  -1  -4   9  769.42   59.26
   6  -3 -15 2405.80  106.17
  -6  -3  15 2363.56   77.48
  -6  -3  15 2426.43   84.64
   6   3 -15 2334.43   83.15
  -6   3  15 2377.07   75.72
  -6   3  15 2359.27   68.60
   6  -3 -15 2358.59   55.26
   6   3 -15 2350.66   75.60
 -16  -2   1   28.02   41.44
 -16  -2   1    4.62   42.70
  16  -2  -1   41.91   57.88
 -16  -2   1   41.34   21.67
 -16   2   1   17.29   37.39
  16   2  -1   13.21   34.64
  -5  -4   8   76.55   36.58
   5  -4  -8   72.91   30.06
  -5  -4   8   71.71   38.27
  -5   4   8   -0.06   27.71
   5   4  -8   77.64   37.58
  -5  -4   8   55.54   20.49
   5   4  -8   64.97   19.32
  10   1 -19  229.14   47.77
  18   0  -7    8.83   30.35
 -18   0   7    0.52   12.92
 -11  -3  -6 1432.43   62.95
  11  -3   6 1490.59   63.88
  10  -1 -19  212.63   42.04
 -18   0   7   -8.59   12.98
  10  -1 -19  230.53   66.96
  18   0  -7   -0.31   19.68
  10   1 -19  194.52   44.56
 -10   1  19  172.59   41.35
 -11  -3  -6 1456.12   61.94
 -18   0   7  -10.51   29.60
 -10  -1  19  161.92   46.26
 -10   1  19  201.49   61.09
 -10  -1  19  186.95   45.29
  11  -3   6 1497.82   96.10
 -14  -1  -9   44.50   20.20
  14  -1   9   11.18   34.34
  14   1   9   43.64   23.74
 -14  -1  -9   43.70   30.40
  14   1   9   43.87   23.60
  14  -1   9   37.87   35.39
  14  -2   6   17.48   35.84
  14  -2   6   51.81   37.96
 -14  -2  -6   54.65   41.70
  14   2   6   40.44   17.21
  14   2   6   37.09   17.32
  16   0   6 3053.59  110.60
 -14  -2  -6   46.01   41.15
  16   0   6 3215.95  111.37
   3   4  -9   21.78   53.80
  -3  -4   9   11.90   31.97
   7  -2  15    0.88   37.75
   7   2  15   13.02   14.75
  -3   4   9   -0.04   47.95
   3  -4  -9   30.64   31.71
  -7  -2 -15   47.30   34.40
  -3  -4   9   35.78   51.91
  -3  -4   9   34.96   22.30
  -7   2 -15   36.74   28.72
   7   2  15   62.06   30.93
   7   2  15   24.13   22.08
   7  -2  15   18.90   26.32
   3   4  -9   30.25   20.04
   8  -2 -18 1655.31   97.91
  -8   2  18 1621.93   53.23
  -8  -2  18 1588.73   72.29
  -8  -2  18 1362.62  115.60
   8   2 -18 1480.01  104.81
  -8   2  18 1569.48   66.55
   8   2 -18 1262.22  113.31
   8  -2 -18 1577.20   56.05
 -16  -2   7  393.27   68.73
 -16  -2   7  486.52   42.54
 -16   2   7  670.93   56.87
  16  -2  -7  886.42   89.27
 -16  -2   7  508.76   61.96
  16   2  -7  516.33   43.68
   0   4  -9  -18.21   25.42
   0  -4   9   19.43   30.39
   0  -4   9   15.09   33.63
   0   4   9    0.86   29.67
   0  -4   9    5.92   22.09
   0  -4  -9   10.48   52.28
   0  -4   9  -14.04   22.64
  -6   0  21  -18.68   38.12
  -1  -3 -15 2601.81  122.49
   6   0 -21  -15.74   34.07
  -1   3 -15 2521.94   79.34
  -1   3 -15 2542.26   71.34
   1  -3  15 2735.98   87.63
   6   0 -21   -9.91   36.17
  -6   0  21  -25.18   35.49
   1   3  15 2589.38   88.44
   1  -3  15 2685.39   73.01
  12  -1  12 1409.02   64.22
 -12  -1 -12 1439.01   44.35
  12  -1  12 1518.44   95.90
 -12  -1 -12 1350.73   46.01
  13  -2   8 1496.43   69.54
  12   1  12 1348.08   46.87
  13   2   8 1347.24   39.12
 -13  -2  -8 1367.82   52.44
  12   1  12 1333.65   48.21
  12   1  12 1399.61   45.02
  13  -2   8 1463.03   97.28
  13   2   8 1319.01   38.61
 -13  -2  -8 1473.89   52.31
  11  -2  11  237.10   44.90
  11   2  11  221.40   34.81
 -11  -2 -11  235.37   35.54
 -12  -3  -4  427.10   45.39
  12  -3   4  516.03   48.74
  11  -2  11  180.70   44.50
 -12  -3  -4  541.26   46.01
  12  -3   4  455.70   72.94
 -11  -2 -11  185.34   33.91
  11   2  11  167.08   30.19
  11   2  11  178.49   18.52
   5   3  13    3.87   56.99
  -5  -3 -13   22.37   57.95
   5  -3  13   41.15   33.64
   5  -3  13   24.57   33.08
   5  -3  13    2.09   17.84
  -5   3 -13   16.12   18.45
 -10  -2  17 2034.24  116.31
  10   2 -17 2034.71   80.21
 -10   2  17 2138.79   68.34
 -13  -3   7  718.02   34.79
 -10   2  17 2095.13   64.94
 -13  -3   7  752.00   54.19
  10  -2 -17 2143.59   69.48
  13   3  -7  774.40   52.97
  10  -2 -17 2203.35   92.76
  13   3  -7  719.64   54.16
 -10  -2  17 2036.34  114.55
  13  -3  -7  806.24   47.96
 -13   3   7  784.99   74.37
  10   2 -17 2145.04   77.82
 -13  -3   7  837.40   90.22
   4   2  17 1658.99   57.41
   4  -2  17 1738.12   52.70
   4   2  17 1572.01   41.93
   4   2  17 1819.91  101.75
  -4   2 -17 1747.15   54.53
  -4  -2 -17 1756.66  105.18
  -4   2 -17 1852.44   72.19
   4  -2  17 1726.07   73.92
   7   4  -6 6579.14  153.42
   7  -4  -6 6362.35  143.39
   7   4  -6 6362.08  103.71
   7  -4  -6 6416.39  122.87
  -7  -4   6 6690.45  154.88
   7  -4  -6 6339.79  127.60
  -7  -4   6 6992.34  159.24
  -7  -4   6 6414.22  120.76
 -18   0   1  -20.26   51.37
  18   0  -1    0.56   23.62
   8  -4  -2  318.06   36.72
   8  -4  -2  347.62   28.82
  -8  -4   2  389.75   54.29
   8  -4  -2  347.78   37.96
  -8  -4   2  660.72   58.31
   8  -4  -2  305.07   27.41
  17  -1 -10   17.91   14.80
  17   1 -10   22.10   23.79
  17  -1 -10   24.56   36.66
 -16  -1  -5  767.11   29.64
  16  -1   5  701.03   52.55
 -17   1  10   13.45   56.30
 -17  -1  10   40.65   38.45
  16  -1   5  855.86   55.40
  17   1 -10   34.74   32.55
 -17   1  10   21.47   14.38
 -17  -1  10   39.78   31.84
  16   1   5  717.23   40.24
 -16  -1  -5  748.43   43.23
  16   1   5  751.64   39.92
  -8   1  20 7577.19  153.01
 -13  -3  -1  -21.36   31.76
  13  -3   1   33.86   32.36
  13  -3   1   15.60   52.76
   8  -1 -20 7921.07  199.63
  -8   1  20 7609.95  158.40
  -8  -1  20 7578.02  164.98
  -8  -1  20 7617.99  162.03
   8  -1 -20 7868.69  188.03
 -13  -3  -1  -13.78   54.05
   8   1 -20 7770.20  168.43
   8   1 -20 7925.41  206.71
  -8  -4   1 1397.56  101.93
   8  -4  -1 1109.50   42.78
  -8  -4   1 1240.49  104.84
   8  -4  -1 1027.90   34.72
   8  -4  -1 1083.28   36.58
 -10   0 -15   -0.25   14.17
  10   0  15   31.89   27.87
   8  -4  -1 1067.79   57.89
  10   0  15   -9.35   18.32
  10   0  15   54.27   28.28
   1   0 -21   14.52   40.47
[truncated: 557,560 more chars]
