# Supplementary material for: Crystal structures of two 1:2 dihydrate compounds of chloranilic acid with 2-carb­oxy­pyridine and 2-carb­oxy­quinoline
Source: Acta Crystallogr E Crystallogr Commun. 2017 Nov 7;73(Pt 12):1840–4. doi: 10.1107/S2056989017015997 (PMC5730236; doi:10.1107/S2056989017015997)
Supplement: Supplementary file 2 [file e-73-01840-Isup2.hkl]

data_I                                                                          
_shelx_title ' 09031018'                                                        
_shelx_refln_list_code          4                                               
_shelx_F_calc_maximum      167.39                                               
_exptl_crystal_F_000       504.00                                               
_reflns_d_resolution_high  0.7104                                               
                                                                                
loop_                                                                           
 _space_group_symop_operation_xyz                                               
 'x, y, z'                                                                      
 '-x, y+1/2, -z+1/2'                                                            
 '-x, -y, -z'                                                                   
 'x, -y-1/2, z-1/2'                                                             
                                                                                
_cell_length_a    15.1028                                                       
_cell_length_b     3.6851                                                       
_cell_length_c    17.5689                                                       
_cell_angle_alpha  90.000                                                       
_cell_angle_beta  101.871                                                       
_cell_angle_gamma  90.000                                                       
                                                                                
_shelx_F_squared_multiplier     1.000                                           
                                                                                
loop_                                                                           
 _refln_index_h                                                                 
 _refln_index_k                                                                 
 _refln_index_l                                                                 
 _refln_F_squared_calc                                                          
 _refln_F_squared_meas                                                          
 _refln_F_squared_sigma                                                         
 _refln_observed_status                                                         
   3   0   0       2438.85       2472.88        15.54 o                         
   4   0   0       2745.18       2828.85        28.63 o                         
   5   0   0        138.56        161.53         2.80 o                         
   6   0   0       2974.33       3161.12        18.76 o                         
   7   0   0       6691.66       7090.03        44.47 o                         
   8   0   0         39.05         32.67         1.09 o                         
   9   0   0        937.23        923.92         8.59 o                         
  10   0   0        395.21        374.72         4.16 o                         
  11   0   0        454.76        421.22         3.46 o                         
  12   0   0        241.17        230.83         2.22 o                         
  13   0   0       7567.61       7788.63        58.27 o                         
  14   0   0       1518.30       1482.16        21.15 o                         
  15   0   0          1.60          4.13         0.92 o                         
  16   0   0         83.64         80.00         2.41 o                         
  17   0   0         20.34         18.91         2.52 o                         
  18   0   0         37.77         46.40         3.76 o                         
  19   0   0          0.72          0.47         3.81 o                         
  20   0   0          0.05         -0.58         2.28 o                         
   1   1   0        269.67        300.72         1.60 o                         
   2   1   0       1000.95       1088.86         4.71 o                         
   3   1   0       8046.20       8894.09        41.86 o                         
   4   1   0         92.94         87.29         0.64 o                         
   5   1   0         17.86         23.77         0.55 o                         
   6   1   0          0.21          0.42         0.38 o                         
   7   1   0        316.93        304.35         1.99 o                         
   8   1   0       1641.23       1694.72         9.21 o                         
   9   1   0        646.36        597.51         5.42 o                         
  10   1   0        138.36        134.78         1.48 o                         
  11   1   0         18.35         21.41         0.90 o                         
  12   1   0        491.14        487.42         5.90 o                         
  13   1   0        187.27        184.32         2.18 o                         
  14   1   0        663.23        684.57         6.25 o                         
  15   1   0        364.11        354.65         3.58 o                         
  16   1   0       1278.95       1296.17         9.82 o                         
  17   1   0        736.24        734.37         7.96 o                         
  18   1   0         88.83         95.88         2.07 o                         
  19   1   0        112.21        120.06         3.24 o                         
  20   1   0         69.79         83.78         3.64 o                         
   0   2   0        260.73        244.78         2.11 o                         
   1   2   0       1279.31       1282.68         6.18 o                         
   2   2   0       3032.55       3258.42        15.74 o                         
   3   2   0         10.30         19.65         0.53 o                         
   4   2   0       2406.41       2612.60        12.79 o                         
   5   2   0        949.37        964.75         5.52 o                         
   6   2   0        610.93        582.95         3.41 o                         
   7   2   0        361.58        372.43         2.16 o                         
   8   2   0        268.04        247.58         2.19 o                         
   9   2   0       1138.36       1159.91        11.84 o                         
  10   2   0         12.28         13.12         1.03 o                         
  11   2   0        455.01        456.22         3.86 o                         
  12   2   0        396.88        388.64         3.34 o                         
  13   2   0         31.09         31.13         1.30 o                         
  14   2   0          2.23         17.36         9.39 o                         
  15   2   0        247.14        251.06         2.78 o                         
  16   2   0         74.40         67.13         1.72 o                         
  17   2   0         51.34         58.98         1.83 o                         
  18   2   0         20.74         23.73         2.01 o                         
  19   2   0          4.53          5.64         1.44 o                         
   1   3   0         69.64         72.84         0.89 o                         
   2   3   0          2.07          3.40         0.58 o                         
   3   3   0        269.05        282.54         2.78 o                         
   4   3   0         82.81         77.92         2.69 o                         
   5   3   0        521.64        526.26         5.60 o                         
   6   3   0         56.46         54.36         0.64 o                         
   7   3   0        185.36        194.84         2.27 o                         
   8   3   0         18.42         27.77        10.45 o                         
   9   3   0          1.64          2.75         0.45 o                         
  10   3   0        178.74        172.16         3.52 o                         
  11   3   0        259.26        265.77         2.47 o                         
  12   3   0        165.37        168.92         4.79 o                         
  13   3   0        247.81        247.29         4.76 o                         
  14   3   0         63.21         62.89         3.68 o                         
  15   3   0         81.56         77.64         3.13 o                         
  16   3   0          0.19         -1.11         1.75 o                         
   0   4   0         62.58         60.64         3.80 o                         
   1   4   0         35.57         35.22         1.33 o                         
   2   4   0        260.63        253.24         3.77 o                         
   3   4   0        276.91        280.56         4.67 o                         
   4   4   0         48.85         52.60         1.46 o                         
   5   4   0         33.57         35.70         1.44 o                         
   6   4   0         11.95         17.46         2.08 o                         
   7   4   0         15.74         15.45         2.52 o                         
   8   4   0         19.43         21.64         1.99 o                         
   9   4   0          0.03         -0.56         1.31 o                         
  10   4   0         58.53         71.49         9.04 o                         
  11   4   0        141.28        142.39         3.33 o                         
  12   4   0         25.21         26.19         2.94 o                         
  13   4   0         10.09          7.33         2.33 o                         
   1   5   0         52.09         39.60         2.70 o                         
   2   5   0         14.90          8.11         2.26 o                         
   3   5   0          3.16          3.37         1.66 o                         
   4   5   0         29.38         30.56         5.74 o                         
   5   5   0         48.25         43.56         4.94 o                         
 -20   1   1         61.49         69.87         3.63 o                         
 -19   1   1          1.22          0.65         2.12 o                         
 -18   1   1          6.12          5.47         1.02 o                         
 -17   1   1         47.71         66.27         7.89 o                         
 -16   1   1         25.34         34.18         2.57 o                         
 -15   1   1         24.80         28.61         3.73 o                         
 -14   1   1        797.89        772.54         5.47 o                         
 -13   1   1        377.50        360.20         3.06 o                         
 -12   1   1         44.43         46.53         2.33 o                         
 -11   1   1        682.42        653.55         5.04 o                         
 -10   1   1        316.87        324.09         2.43 o                         
  -9   1   1         32.44         31.94         1.89 o                         
  -8   1   1         19.43         41.29         4.89 o                         
  -7   1   1        542.33        581.88         3.96 o                         
  -6   1   1          6.49          2.74         0.22 o                         
  -5   1   1         71.29         75.25         0.66 o                         
  -4   1   1         41.44         47.51         0.72 o                         
  -3   1   1       2216.90       2315.82        10.68 o                         
  -2   1   1          0.04          0.30         0.26 o                         
  -1   1   1       8491.31       9301.51        46.28 o                         
   0   1   1        134.36        107.31         0.92 o                         
   1   1   1        258.48        245.76         1.46 o                         
   2   1   1      10020.71      11273.95        51.17 o                         
   3   1   1         54.42         64.61         0.76 o                         
   4   1   1       1044.79       1136.32         6.99 o                         
   5   1   1        153.92        153.60         0.90 o                         
   6   1   1       2450.55       2787.45        19.69 o                         
   7   1   1         87.09         83.30         1.28 o                         
   8   1   1         11.10         12.28         0.74 o                         
   9   1   1        563.96        547.30         3.71 o                         
  10   1   1         47.67         55.09         1.04 o                         
  11   1   1        284.93        262.07         2.29 o                         
  12   1   1        700.81        692.12         7.84 o                         
  13   1   1          5.17          5.60         1.02 o                         
  14   1   1          9.52          7.06         0.90 o                         
  15   1   1        391.60        387.88         3.53 o                         
  16   1   1        298.40        287.17         4.70 o                         
  17   1   1         31.40         33.61         1.73 o                         
  18   1   1         22.72         22.18         1.18 o                         
  19   1   1        144.68        159.33         4.13 o                         
  20   1   1         14.43          4.13         5.69 o                         
 -19   2   1          0.04         -0.32         1.31 o                         
 -18   2   1        103.88        114.94         2.44 o                         
 -17   2   1         48.31         45.41         1.72 o                         
 -16   2   1          1.51          2.42         1.32 o                         
 -15   2   1          5.27          3.40         1.17 o                         
 -14   2   1        210.89        213.50         2.91 o                         
 -13   2   1          0.00          0.47         0.65 o                         
 -12   2   1         33.55         34.37         1.50 o                         
 -11   2   1        666.64        674.52         8.75 o                         
 -10   2   1         23.84         18.93         1.01 o                         
  -9   2   1         92.44         94.66         1.82 o                         
  -8   2   1        205.27        215.08         1.41 o                         
  -7   2   1        203.49        192.94         1.33 o                         
  -6   2   1         23.45         27.88         0.73 o                         
  -5   2   1       1241.47       1275.12         7.66 o                         
  -4   2   1         23.19         40.90         1.22 o                         
  -3   2   1        382.34        370.79         2.09 o                         
  -2   2   1        329.14        363.69         1.99 o                         
  -1   2   1       1369.48       1454.52         7.88 o                         
   0   2   1        840.37        855.44         3.92 o                         
   1   2   1        583.66        566.96         4.70 o                         
   2   2   1        901.13       1080.52         6.03 o                         
   3   2   1        958.69       1057.79         4.99 o                         
   4   2   1        478.67        464.04         3.76 o                         
   5   2   1        254.05        293.44         1.78 o                         
   6   2   1        257.40        225.13         1.42 o                         
   7   2   1        179.96        165.46         1.17 o                         
   8   2   1        288.71        303.67         1.93 o                         
   9   2   1        288.48        308.68         2.71 o                         
  10   2   1          3.80          4.44         0.73 o                         
  11   2   1         52.44         48.93         1.18 o                         
  12   2   1         24.08         26.92         2.43 o                         
  13   2   1        162.90        161.50         1.94 o                         
  14   2   1        356.65        358.64         8.04 o                         
  15   2   1         79.76         81.65         3.65 o                         
  16   2   1        120.64        131.71         2.31 o                         
  17   2   1         11.48         12.08         1.36 o                         
  18   2   1          9.84         11.53         1.84 o                         
  19   2   1         21.11         24.47         5.02 o                         
 -17   3   1        130.98        127.54         3.49 o                         
 -16   3   1          0.10         -0.44         1.79 o                         
 -15   3   1          7.01          4.50         2.32 o                         
 -14   3   1          8.74         16.68         6.35 o                         
 -13   3   1        120.32        123.76         6.48 o                         
 -12   3   1         23.07         22.91         1.12 o                         
 -11   3   1        117.32        125.46        14.05 o                         
 -10   3   1         52.97         52.42         1.19 o                         
  -9   3   1         73.44         72.71         1.43 o                         
  -8   3   1        338.49        341.10         4.11 o                         
  -7   3   1        103.22        106.17         1.12 o                         
  -6   3   1         40.34         37.16         0.83 o                         
  -5   3   1         20.39         28.20         0.82 o                         
  -4   3   1         69.97         72.41         1.72 o                         
  -3   3   1         38.92         35.80         0.65 o                         
  -2   3   1         16.86         20.62         0.58 o                         
  -1   3   1         19.36         16.41         0.57 o                         
   0   3   1         33.12         33.11         0.57 o                         
   1   3   1          3.92          5.29         0.42 o                         
   2   3   1        160.44        150.22         1.91 o                         
   3   3   1        402.78        421.82         7.73 o                         
   4   3   1          9.25         10.44         0.78 o                         
   5   3   1         76.14         85.71         1.25 o                         
   6   3   1        219.27        214.93         2.09 o                         
   7   3   1         41.82         41.54         2.30 o                         
   8   3   1        119.26        111.31         1.54 o                         
   9   3   1        150.96        138.77         1.57 o                         
  10   3   1          6.98          5.09         0.39 o                         
  11   3   1         50.58         49.63         2.68 o                         
  12   3   1         54.02         60.37         5.07 o                         
  13   3   1          0.64          0.39         1.84 o                         
  14   3   1        119.92        130.08         3.48 o                         
  15   3   1         13.99         21.12         3.90 o                         
  16   3   1        154.00        169.93         4.45 o                         
 -13   4   1          6.61          3.61         1.95 o                         
 -12   4   1          1.84          1.16         1.55 o                         
 -11   4   1         41.53         56.05         8.91 o                         
 -10   4   1         16.32         18.54         4.85 o                         
  -9   4   1          3.63          1.93         1.52 o                         
  -8   4   1        107.80        103.12         4.00 o                         
  -7   4   1          2.49         18.23        15.76 o                         
  -6   4   1         66.74         69.97         1.59 o                         
  -5   4   1        249.82        242.31         2.56 o                         
  -4   4   1         77.15         77.28         1.70 o                         
  -3   4   1        199.60        196.53         4.21 o                         
  -2   4   1          7.39         10.77         4.81 o                         
  -1   4   1         69.80         64.03         2.54 o                         
   0   4   1        136.70        125.43         3.49 o                         
   1   4   1         96.75        101.26         2.58 o                         
   2   4   1        145.32        146.31         2.17 o                         
   3   4   1        315.29        318.71         3.14 o                         
   4   4   1          6.94          8.24         0.89 o                         
   5   4   1        379.00        363.33         3.85 o                         
   6   4   1        111.31        118.36         8.10 o                         
   7   4   1        104.16        100.07         2.84 o                         
   8   4   1        280.53        269.33         7.67 o                         
   9   4   1        101.91        101.97         2.93 o                         
  10   4   1        213.10        218.81         3.72 o                         
  11   4   1          3.85          3.03         2.16 o                         
  12   4   1         10.65          8.38         2.19 o                         
  13   4   1         34.30         38.65         2.78 o                         
  -5   5   1         66.91         69.81         4.19 o                         
  -4   5   1        114.04        112.15         3.03 o                         
  -3   5   1          0.53          0.94         2.12 o                         
  -2   5   1         69.41         76.97         2.85 o                         
  -1   5   1          3.05          3.09         1.71 o                         
   0   5   1         45.57         47.70         2.39 o                         
   1   5   1          5.02          4.42         2.14 o                         
   2   5   1         66.78         67.51         2.56 o                         
   3   5   1         11.98         10.67         2.16 o                         
   4   5   1         14.05         10.51         2.12 o                         
   5   5   1          2.78          2.09         1.43 o                         
 -21   0   2        124.87        134.56         5.83 o                         
 -20   0   2        709.59        760.96        23.77 o                         
 -19   0   2          2.24          3.46         2.41 o                         
 -18   0   2          4.05          2.84         3.53 o                         
 -17   0   2         11.13         12.47         0.87 o                         
 -16   0   2        222.31        214.99         2.61 o                         
 -15   0   2       1293.15       1264.15        12.28 o                         
 -14   0   2        479.83        454.53         4.45 o                         
 -13   0   2       1302.24       1331.83         8.64 o                         
 -12   0   2        913.15        860.85         5.94 o                         
 -11   0   2        169.29        158.86         1.87 o                         
 -10   0   2        523.61        537.53         6.88 o                         
  -9   0   2         65.37         75.60         1.09 o                         
  -8   0   2        984.00       1135.01         7.98 o                         
  -7   0   2       4776.41       5563.52        38.91 o                         
  -6   0   2         11.01         14.83         0.78 o                         
  -5   0   2       5104.44       5131.66        34.84 o                         
  -4   0   2        674.00        697.72         5.66 o                         
  -3   0   2       2969.47       3205.77        20.88 o                         
  -2   0   2       5611.87       5798.13        38.75 o                         
   2   0   2         34.32         32.93         0.72 o                         
   3   0   2       2671.92       2840.22        18.26 o                         
   4   0   2       4062.91       4326.79        39.16 o                         
   5   0   2       8351.78       8936.71        56.42 o                         
   6   0   2        460.02        321.43        74.35 o                         
   7   0   2         29.26         24.47         0.77 o                         
   8   0   2       4071.46       4500.73        65.04 o                         
   9   0   2       1482.86       1567.06        16.40 o                         
  10   0   2       1130.40       1050.46        17.37 o                         
  11   0   2        317.65        305.32         2.89 o                         
  12   0   2         48.51         44.02         1.28 o                         
  13   0   2       1107.24       1092.02        10.53 o                         
  14   0   2          0.17          0.73         0.50 o                         
  15   0   2        279.04        290.70         5.76 o                         
  16   0   2        203.05        205.42         7.13 o                         
  17   0   2        244.37        250.47        17.47 o                         
  18   0   2        846.24        887.37        26.12 o                         
  19   0   2        225.40        260.38        10.62 o                         
  20   0   2         61.63         39.88        30.50 o                         
 -20   1   2         79.25         74.56         3.38 o                         
 -19   1   2         85.07         88.98         2.23 o                         
 -18   1   2        174.11        173.37         2.39 o                         
 -17   1   2         70.93         75.14         1.70 o                         
 -16   1   2         74.28         69.11         1.70 o                         
 -15   1   2          2.19          1.98         1.08 o                         
 -14   1   2        292.49        291.40         2.70 o                         
 -13   1   2        618.64        603.19         4.30 o                         
 -12   1   2       3681.84       3584.05        20.48 o                         
 -11   1   2        788.48        763.42         4.18 o                         
 -10   1   2        890.01        881.44         6.89 o                         
  -9   1   2        737.86        712.27         4.81 o                         
  -8   1   2       2539.28       2638.49        18.78 o                         
  -7   1   2        442.82        409.69         3.35 o                         
  -6   1   2       2969.45       3140.66        15.05 o                         
  -5   1   2       2358.57       2380.21        11.26 o                         
  -4   1   2       2738.29       2966.97        17.01 o                         
  -3   1   2       2763.79       3026.48        14.22 o                         
  -2   1   2        247.75        272.06         1.45 o                         
  -1   1   2       3336.39       3570.14        16.58 o                         
   0   1   2         22.69         19.38         0.33 o                         
   1   1   2      28019.53      31164.55       204.49 o                         
   2   1   2       2003.22       2068.13        10.09 o                         
   3   1   2       3971.35       4264.90        19.01 o                         
   4   1   2         37.58         46.72         0.53 o                         
   5   1   2       3522.89       3981.37        17.92 o                         
   6   1   2        165.82        172.67         1.52 o                         
   7   1   2        268.95        250.52         2.66 o                         
   8   1   2        312.66        294.06         2.19 o                         
   9   1   2          1.60          1.60         0.66 o                         
  10   1   2        624.95        597.22         6.51 o                         
  11   1   2        214.30        213.24         2.50 o                         
  12   1   2        200.21        189.38         3.19 o                         
  13   1   2        140.39        141.01         1.74 o                         
  14   1   2        499.77        494.74         4.05 o                         
  15   1   2         28.49         27.96         1.23 o                         
  16   1   2          4.15          6.04         1.01 o                         
  17   1   2         33.06         31.17         1.33 o                         
  18   1   2          8.44          8.02         2.15 o                         
  19   1   2          5.39          5.01         1.72 o                         
 -19   2   2        125.07        128.54         2.52 o                         
 -18   2   2         55.04         57.27         2.02 o                         
 -17   2   2        107.75        119.10         2.15 o                         
 -16   2   2        124.36        130.94         2.15 o                         
 -15   2   2         68.44         68.13         1.84 o                         
 -14   2   2        111.77        110.51         1.87 o                         
 -13   2   2         66.64         70.02         1.59 o                         
 -12   2   2         90.10         88.38         1.58 o                         
 -11   2   2        253.79        270.49         3.50 o                         
 -10   2   2          0.69          1.37         0.32 o                         
  -9   2   2         92.47         84.89         1.30 o                         
  -8   2   2         85.39         94.46         0.89 o                         
  -7   2   2         12.06         16.89         0.47 o                         
  -6   2   2         37.52         28.23         0.49 o                         
  -5   2   2         19.37         20.42         0.46 o                         
  -4   2   2         32.12         31.16         0.80 o                         
  -3   2   2          0.84          3.81         0.36 o                         
  -2   2   2         52.83         51.46         0.53 o                         
  -1   2   2         37.21         35.54         0.53 o                         
   0   2   2        106.65         91.28         0.76 o                         
   1   2   2       3273.48       3570.63        18.54 o                         
   2   2   2        325.96        333.20         3.56 o                         
   3   2   2        266.93        254.22         2.54 o                         
   4   2   2       1993.08       2106.18        12.29 o                         
   5   2   2        218.57        190.05         1.29 o                         
   6   2   2        533.69        531.18         2.81 o                         
   7   2   2        606.24        609.99         3.32 o                         
   8   2   2        405.62        397.09         4.33 o                         
   9   2   2        438.72        443.08         3.29 o                         
  10   2   2        142.93        153.08         2.84 o                         
  11   2   2        218.77        222.28         2.87 o                         
  12   2   2        195.68        203.18         2.24 o                         
  13   2   2         95.81         96.93         1.88 o                         
  14   2   2        742.94        753.02         5.84 o                         
  15   2   2        489.63        466.59         4.70 o                         
  16   2   2         84.10         86.90         2.58 o                         
  17   2   2        452.15        466.17         8.54 o                         
  18   2   2         84.15         78.11         2.29 o                         
 -17   3   2         21.19         23.69         2.61 o                         
 -16   3   2        290.10        302.92         5.77 o                         
 -15   3   2        173.10        184.92         3.51 o                         
 -14   3   2        261.31        262.87         3.64 o                         
 -13   3   2         61.06         62.09         2.19 o                         
 -12   3   2          5.94          6.46         1.13 o                         
 -11   3   2         73.19         73.10         3.35 o                         
 -10   3   2        699.42        704.01         6.41 o                         
  -9   3   2         25.63         23.85         0.72 o                         
  -8   3   2        279.86        280.83         2.01 o                         
  -7   3   2        576.43        566.70         3.45 o                         
  -6   3   2         18.66         17.30         0.61 o                         
  -5   3   2        177.88        174.71         2.02 o                         
  -4   3   2          5.04         72.78        36.22 o                         
  -3   3   2        664.57        680.88         5.60 o                         
  -2   3   2        668.34        688.79         4.08 o                         
  -1   3   2        674.52        693.82         3.81 o                         
   0   3   2        664.92        659.28         7.96 o                         
   1   3   2          1.53          2.40         0.99 o                         
   2   3   2          1.50          1.36         0.64 o                         
   3   3   2        443.19        455.06         4.22 o                         
   4   3   2          1.88          3.53         0.75 o                         
   5   3   2          0.26          1.03         0.71 o                         
   6   3   2        173.68        175.89         1.98 o                         
   7   3   2         11.44         13.98         1.01 o                         
   8   3   2          0.60          0.13         0.66 o                         
   9   3   2         18.88         15.22         4.55 o                         
  10   3   2          9.86          9.01         1.89 o                         
  11   3   2         37.64         44.11         3.05 o                         
  12   3   2          6.18          5.12         1.54 o                         
  13   3   2         32.54         33.39         2.78 o                         
  14   3   2          0.00          1.28         1.36 o                         
  15   3   2        139.19        147.53         3.50 o                         
  16   3   2          8.37          8.02         2.49 o                         
 -13   4   2          0.14          0.59         1.79 o                         
 -12   4   2         28.11         31.84         4.80 o                         
 -11   4   2         20.69         18.21         1.84 o                         
 -10   4   2         45.49         54.37         9.84 o                         
  -9   4   2         29.51         29.58         2.31 o                         
  -8   4   2         34.58         35.28         3.37 o                         
  -7   4   2        525.07        520.65         6.54 o                         
  -6   4   2          0.00         -0.43         0.83 o                         
  -5   4   2         27.89         34.05         9.25 o                         
  -4   4   2          4.99          3.97         0.92 o                         
  -3   4   2         19.39         22.28         2.74 o                         
  -2   4   2         50.65         49.33         1.60 o                         
  -1   4   2         81.31         80.45         1.81 o                         
   0   4   2        234.77        251.53         7.01 o                         
   1   4   2          7.39          6.59         1.04 o                         
   2   4   2        237.94        226.40         3.23 o                         
   3   4   2        129.66        127.05         2.94 o                         
   4   4   2          8.02          5.13         1.05 o                         
   5   4   2         77.53         88.96         8.86 o                         
   6   4   2        609.70        595.95         5.13 o                         
   7   4   2        143.79        144.48         2.89 o                         
   8   4   2         86.85         96.38        13.49 o                         
   9   4   2         73.88         79.08         5.20 o                         
  10   4   2        114.15        121.43         3.96 o                         
  11   4   2         36.88         37.74         2.44 o                         
  12   4   2         90.26         97.01         3.32 o                         
  -5   5   2         10.70          8.46         1.97 o                         
  -4   5   2          4.46         20.85         7.55 o                         
  -3   5   2          0.68         19.55        11.32 o                         
  -2   5   2          5.05         13.04         4.96 o                         
  -1   5   2         33.74         46.50         8.54 o                         
   0   5   2          9.74          7.81         2.10 o                         
   1   5   2         11.22          9.93         2.02 o                         
   2   5   2         28.02         29.62         3.23 o                         
   3   5   2          2.13          3.00         1.56 o                         
   4   5   2         99.57         86.08         3.12 o                         
 -20   1   3         17.67         15.96         2.69 o                         
 -19   1   3          0.02          0.37         1.16 o                         
 -18   1   3         91.02         88.52         1.99 o                         
 -17   1   3         17.07         15.83         1.17 o                         
 -16   1   3          0.01          0.05         0.72 o                         
 -15   1   3          1.89          2.53         0.80 o                         
 -14   1   3          9.85         12.78         1.31 o                         
 -13   1   3       1218.23       1181.00         7.16 o                         
 -12   1   3        355.14        386.98         6.92 o                         
 -11   1   3        360.24        341.23         2.48 o                         
 -10   1   3         12.21         19.53         3.89 o                         
  -9   1   3         54.81         88.34         1.74 o                         
  -8   1   3         25.39         27.46         0.63 o                         
  -7   1   3        103.38        114.01         1.05 o                         
  -6   1   3          9.20          7.94         0.92 o                         
  -5   1   3       1106.91       1194.53         5.86 o                         
  -4   1   3       1142.41       1141.07         5.46 o                         
  -3   1   3       1386.46       1450.87         6.88 o                         
  -2   1   3        635.42        663.49         3.22 o                         
  -1   1   3       3595.08       4071.46        19.27 o                         
   0   1   3       4110.30       4643.74        23.72 o                         
   1   1   3       3794.85       4191.50        26.57 o                         
   2   1   3       1862.75       2018.58        12.38 o                         
   3   1   3        766.51        782.10         6.22 o                         
   4   1   3       1017.49        684.56       179.20 o                         
   5   1   3         98.82        102.24         1.27 o                         
   6   1   3        493.77        534.20         3.25 o                         
   7   1   3        140.38        185.39         1.93 o                         
   8   1   3        158.78        138.98         1.86 o                         
   9   1   3        472.33        487.05         5.41 o                         
  10   1   3         27.04         23.67         1.26 o                         
  11   1   3          7.21          9.07         0.80 o                         
  12   1   3        242.52        233.12         2.46 o                         
  13   1   3          7.22          5.95         0.77 o                         
  14   1   3        188.99        185.03         3.30 o                         
  15   1   3         72.76         72.03         1.48 o                         
  16   1   3         85.54         87.73         1.67 o                         
  17   1   3         12.67         18.08         1.36 o                         
  18   1   3         10.00          8.80         1.67 o                         
  19   1   3          1.58          1.00         1.65 o                         
 -19   2   3         14.17         18.80         2.71 o                         
 -18   2   3          0.03          0.64         1.11 o                         
 -17   2   3          1.91          1.40         1.22 o                         
 -16   2   3        144.41        148.05         2.44 o                         
 -15   2   3         12.49         15.21         1.17 o                         
 -14   2   3        411.61        401.23         3.88 o                         
 -13   2   3        118.73        111.82         1.66 o                         
 -12   2   3        144.55        147.40         3.49 o                         
 -11   2   3         31.72         35.98         1.32 o                         
 -10   2   3        758.18        773.37         3.86 o                         
  -9   2   3        510.40        525.18         2.82 o                         
  -8   2   3        236.18        247.07         1.67 o                         
  -7   2   3        540.42        532.41         2.98 o                         
  -6   2   3          4.42          5.78         0.58 o                         
  -5   2   3          0.52          0.69         0.36 o                         
  -4   2   3        736.73        756.25         4.01 o                         
  -3   2   3         80.59         65.70         0.74 o                         
  -2   2   3        204.43        204.31         1.61 o                         
  -1   2   3        472.00        521.32         2.68 o                         
   0   2   3          0.14          2.75         0.26 o                         
   1   2   3         82.54         96.55         1.49 o                         
   2   2   3         33.12         36.90         0.73 o                         
   3   2   3       2410.75       2705.24        13.78 o                         
   4   2   3       4203.32       4639.30        25.31 o                         
   5   2   3         27.67         27.81         0.94 o                         
   6   2   3          4.55          7.54         0.41 o                         
   7   2   3        290.84        303.34         1.93 o                         
   8   2   3        175.79        171.12         2.06 o                         
   9   2   3        101.00         88.53         1.15 o                         
  10   2   3        479.22        448.03         3.63 o                         
  11   2   3        306.13        267.15         2.74 o                         
  12   2   3         10.93         11.30         0.95 o                         
  13   2   3         29.78         31.33         2.31 o                         
  14   2   3         47.38         60.31        11.12 o                         
  15   2   3         29.37         31.05         1.48 o                         
  16   2   3         26.90         25.79         1.34 o                         
  17   2   3        863.20        867.56        10.02 o                         
  18   2   3         73.04         68.70         2.57 o                         
 -17   3   3         67.06         60.44         3.42 o                         
 -16   3   3         58.79         66.03         8.01 o                         
 -15   3   3         46.00         54.22         2.90 o                         
 -14   3   3          0.55          1.81         1.16 o                         
 -13   3   3        113.13        119.91         2.00 o                         
 -12   3   3        377.64        373.98         3.47 o                         
 -11   3   3        210.43        209.68         1.93 o                         
 -10   3   3        182.12        182.64         3.75 o                         
  -9   3   3        235.81        232.94         2.04 o                         
  -8   3   3         94.62         86.70         1.23 o                         
  -7   3   3          5.96          5.50         0.61 o                         
  -6   3   3        507.00        485.92         2.87 o                         
  -5   3   3        496.51        484.18         4.21 o                         
  -4   3   3        820.74        820.41         8.45 o                         
  -3   3   3        135.79        151.70         1.39 o                         
  -2   3   3        701.46        704.56         5.29 o                         
  -1   3   3          9.19         11.76         0.55 o                         
   0   3   3        180.24        170.99         2.50 o                         
   1   3   3        633.92        629.65         4.48 o                         
   2   3   3       1113.22       1097.40         7.32 o                         
   3   3   3        161.31        172.53         1.86 o                         
   4   3   3          2.37          2.42         0.96 o                         
   5   3   3        260.24        256.42         2.39 o                         
   6   3   3         79.10         90.19         1.89 o                         
   7   3   3        191.75        182.06         2.35 o                         
   8   3   3        242.05        226.47         2.30 o                         
   9   3   3        336.76        314.21         7.76 o                         
  10   3   3         90.86         91.07         3.31 o                         
  11   3   3        148.76        152.41         2.97 o                         
  12   3   3          1.07          0.79         1.54 o                         
  13   3   3          9.57         10.97         1.83 o                         
  14   3   3          7.06          7.74         2.16 o                         
  15   3   3        174.00        167.00         3.47 o                         
  16   3   3         57.90         64.69         2.93 o                         
 -13   4   3          0.10          0.17         1.54 o                         
 -12   4   3         75.79         81.37         2.87 o                         
 -11   4   3          0.70         -1.46         2.72 o                         
 -10   4   3        224.89        229.43         8.34 o                         
  -9   4   3          1.65         16.05         8.63 o                         
  -8   4   3          0.46          1.01         0.97 o                         
  -7   4   3        129.66        133.35        20.16 o                         
  -6   4   3        111.55        112.68        10.72 o                         
  -5   4   3         75.93         69.18         1.58 o                         
  -4   4   3          2.47          1.55         0.56 o                         
  -3   4   3          6.51          5.96         0.54 o                         
  -2   4   3          2.95          2.03         0.89 o                         
  -1   4   3         34.90         36.65         2.17 o                         
   0   4   3        243.97        236.59         3.76 o                         
   1   4   3          0.23          0.61         0.90 o                         
   2   4   3        256.85        255.24         4.50 o                         
   3   4   3         31.90         30.57         1.37 o                         
   4   4   3          1.61          1.46         0.83 o                         
   5   4   3         74.18         69.81         1.84 o                         
   6   4   3          0.02          8.73         7.60 o                         
   7   4   3          2.46          0.67         0.86 o                         
   8   4   3          4.09          3.34         1.51 o                         
   9   4   3         79.07         84.86         2.62 o                         
  10   4   3         82.83         81.00         4.19 o                         
  11   4   3         44.82         56.27         3.02 o                         
  12   4   3         63.99         69.46         4.69 o                         
  -5   5   3          0.10          2.28         1.80 o                         
  -4   5   3        161.47        157.83         4.25 o                         
  -3   5   3        249.82        256.79         5.42 o                         
  -2   5   3        168.02        172.92        11.18 o                         
  -1   5   3        236.09        251.92        10.36 o                         
   0   5   3        156.12        158.96         4.11 o                         
   1   5   3         18.34         22.86         3.48 o                         
   2   5   3         38.57         39.77         2.53 o                         
   3   5   3         94.88         87.48         3.03 o                         
   4   5   3         95.44         91.45         6.86 o                         
 -21   0   4        181.45        203.85         6.30 o                         
 -20   0   4        190.88        223.42         6.70 o                         
 -19   0   4        235.63        233.08         7.15 o                         
 -18   0   4        282.32        306.00         8.36 o                         
 -17   0   4        631.37        632.64        10.29 o                         
 -16   0   4        169.97        173.21         2.21 o                         
 -15   0   4        863.28        826.26         6.83 o                         
 -14   0   4        103.79         91.86         1.47 o                         
 -13   0   4        201.04        188.27         2.23 o                         
 -12   0   4        713.98        718.94         6.00 o                         
 -11   0   4        694.61        650.46         6.11 o                         
 -10   0   4        432.00        478.97         3.81 o                         
  -9   0   4        936.56        901.52         7.32 o                         
  -8   0   4       1721.35       1734.84        14.29 o                         
  -7   0   4       4710.26       5381.18        37.92 o                         
  -6   0   4        624.81        583.71         4.82 o                         
  -5   0   4       2710.80       2801.59        24.60 o                         
  -4   0   4       1105.69       1079.98         7.54 o                         
  -3   0   4        343.70        294.68         2.44 o                         
  -2   0   4       5004.14       5492.33        44.17 o                         
  -1   0   4        397.08        353.04         2.84 o                         
   0   0   4        239.26        238.45         1.99 o                         
   1   0   4        105.73        106.57         1.15 o                         
   2   0   4       3857.16       4169.22        51.83 o                         
   3   0   4       2640.49       2967.48        19.59 o                         
   4   0   4       1212.57       1263.58         8.42 o                         
   5   0   4        848.36        806.04         5.48 o                         
   6   0   4       4849.99       5616.33        39.22 o                         
   7   0   4         15.22         25.17         0.80 o                         
   8   0   4         38.34         41.42         0.81 o                         
   9   0   4         22.62         24.99         0.88 o                         
  10   0   4       1460.19       1398.10        10.04 o                         
  11   0   4         98.98         94.62         1.60 o                         
  12   0   4        610.24        607.52         7.79 o                         
  13   0   4          4.64          2.82         0.58 o                         
  14   0   4        245.47        225.16        57.40 o                         
  15   0   4         64.58         32.36        21.88 o                         
  16   0   4        446.34        442.12         9.25 o                         
  17   0   4         89.39         84.28         3.41 o                         
  18   0   4        343.86        350.94         8.52 o                         
  19   0   4          0.10          0.62         2.01 o                         
 -20   1   4         54.79         58.08         3.02 o                         
 -19   1   4         67.71         73.11         1.89 o                         
 -18   1   4          0.60          1.03         1.13 o                         
 -17   1   4         15.89         16.07         1.41 o                         
 -16   1   4          6.75          5.11         0.86 o                         
 -15   1   4          0.71          0.77         0.32 o                         
 -14   1   4         50.12         46.82         1.22 o                         
 -13   1   4          0.24         10.69         3.45 o                         
 -12   1   4          0.23          1.11         0.46 o                         
 -11   1   4         11.29         11.21         0.81 o                         
 -10   1   4        206.83        230.10         1.61 o                         
  -9   1   4        871.90        893.22         4.70 o                         
  -8   1   4          2.54          0.36         0.41 o                         
  -7   1   4        757.70        756.47         3.88 o                         
  -6   1   4          5.16          1.76         0.52 o                         
  -5   1   4       1975.40       2049.36         9.91 o                         
  -4   1   4       1669.41       1693.32         8.05 o                         
  -3   1   4       1245.00       1256.64         6.05 o                         
  -2   1   4       2233.32       2325.64        11.00 o                         
  -1   1   4         64.14         79.82         0.74 o                         
   0   1   4       1192.59       1183.13         5.97 o                         
   1   1   4        976.63        958.11         4.85 o                         
   2   1   4       3074.77       3231.30        17.92 o                         
   3   1   4         47.79         75.33         0.66 o                         
   4   1   4       2015.19       2009.54        11.43 o                         
   5   1   4        677.64        321.06       135.22 o                         
   6   1   4        627.68        562.80         3.50 o                         
   7   1   4        872.53        824.44         5.98 o                         
   8   1   4       1011.11        997.55         5.73 o                         
   9   1   4       1913.56       2018.06        13.90 o                         
  10   1   4        408.67        434.88         3.84 o                         
  11   1   4        484.17        470.41         4.50 o                         
  12   1   4         39.03         39.66         1.03 o                         
  13   1   4          0.58          1.85         0.77 o                         
  14   1   4        280.22        282.12         2.97 o                         
  15   1   4        260.61        255.84         2.91 o                         
  16   1   4         71.23         66.39         1.82 o                         
  17   1   4         22.73         21.52         1.23 o                         
  18   1   4         71.37         70.50         3.04 o                         
  19   1   4          7.17          3.34         1.63 o                         
 -19   2   4        181.01        180.98         2.77 o                         
 -18   2   4         83.99         86.93         2.26 o                         
 -17   2   4         51.27         54.29         3.23 o                         
 -16   2   4         71.05         75.42         1.95 o                         
 -15   2   4        219.52        224.43         2.46 o                         
 -14   2   4        132.71        137.48         3.18 o                         
 -13   2   4        391.24        381.19         3.34 o                         
 -12   2   4        289.81        288.58         1.84 o                         
 -11   2   4       1904.34       1899.38         9.47 o                         
 -10   2   4        224.62        203.95         1.83 o                         
  -9   2   4        666.08        651.66         4.00 o                         
  -8   2   4        590.82        568.16         3.44 o                         
  -7   2   4        258.06        234.78         1.83 o                         
  -6   2   4        635.25        618.33         3.45 o                         
  -5   2   4        430.04        411.48         2.45 o                         
  -4   2   4         37.24         26.79         0.79 o                         
  -3   2   4         18.42         22.53         0.61 o                         
  -2   2   4        287.97        273.78         1.74 o                         
  -1   2   4          0.11          0.78         0.25 o                         
   0   2   4        409.80        408.04         2.61 o                         
   1   2   4         39.85         46.74         1.70 o                         
   2   2   4       2532.89       2723.21        17.25 o                         
   3   2   4         41.23         44.22         0.96 o                         
   4   2   4         89.81         98.46         1.00 o                         
   5   2   4         22.69         25.40         0.60 o                         
   6   2   4         24.12         21.80         0.75 o                         
   7   2   4         38.14         38.25         0.59 o                         
   8   2   4          0.26          0.43         0.19 o                         
   9   2   4        238.88        218.49         2.52 o                         
  10   2   4        438.36        379.73         3.20 o                         
  11   2   4         92.01         80.79         1.97 o                         
  12   2   4        253.12        236.51         3.91 o                         
  13   2   4         13.39         12.62         1.05 o                         
  14   2   4        313.95        303.39         3.24 o                         
  15   2   4         20.36         20.33         1.33 o                         
  16   2   4         19.63         24.61         1.58 o                         
  17   2   4         20.80         22.48         1.36 o                         
  18   2   4         43.10         37.17         2.59 o                         
 -17   3   4         19.73         14.82         3.32 o                         
 -16   3   4          0.01          0.46         1.03 o                         
 -15   3   4          0.07          0.43         1.11 o                         
 -14   3   4         15.89         19.91         1.37 o                         
 -13   3   4          9.57          9.25         1.36 o                         
 -12   3   4         17.64         17.02         1.55 o                         
 -11   3   4        300.58        300.01         2.26 o                         
 -10   3   4        275.12        270.79         2.86 o                         
  -9   3   4          0.07          0.67         0.54 o                         
  -8   3   4        603.04        605.95         3.60 o                         
  -7   3   4        239.02        238.72         1.70 o                         
  -6   3   4        633.81        637.51         3.57 o                         
  -5   3   4         61.16         57.73         1.34 o                         
  -4   3   4        639.87        631.46         3.55 o                         
  -3   3   4        647.46        657.52         5.79 o                         
  -2   3   4        247.58        236.44         1.63 o                         
  -1   3   4        214.87        208.30         1.61 o                         
   0   3   4        194.19        193.18         1.72 o                         
   1   3   4         44.06         38.43         0.93 o                         
   2   3   4        361.63        363.96         3.14 o                         
   3   3   4       1583.25       1599.25        10.22 o                         
   4   3   4        163.77        168.43         1.92 o                         
   5   3   4        884.45        893.60         6.49 o                         
   6   3   4        921.28        926.50         6.32 o                         
   7   3   4        623.21        615.92         4.59 o                         
   8   3   4        215.52        203.32         2.34 o                         
   9   3   4        110.88        109.58         2.64 o                         
  10   3   4        393.30        378.95         4.84 o                         
  11   3   4        164.26        180.52         4.05 o                         
  12   3   4         46.30         46.63         2.39 o                         
  13   3   4        143.95        150.92         4.07 o                         
  14   3   4          0.25          0.48         2.38 o                         
  15   3   4          5.69          2.46         1.92 o                         
 -13   4   4        151.82        176.51        10.66 o                         
 -12   4   4          2.07         13.41         6.06 o                         
 -11   4   4         14.39         17.22         1.99 o                         
 -10   4   4        142.14        159.21        11.95 o                         
  -9   4   4        267.90        257.43         6.02 o                         
  -8   4   4         25.07         22.02         1.69 o                         
  -7   4   4        196.85        192.26         9.19 o                         
  -6   4   4        229.85        222.55         4.87 o                         
  -5   4   4          5.19          5.27         0.65 o                         
  -4   4   4        192.62        183.81         3.15 o                         
  -3   4   4         54.94         60.69         5.50 o                         
  -2   4   4          2.65          2.57         0.91 o                         
  -1   4   4          1.85          2.27         0.78 o                         
   0   4   4         56.74         55.96         1.72 o                         
   1   4   4          3.81          2.19         1.34 o                         
   2   4   4        101.87        100.99         1.75 o                         
   3   4   4         25.83         30.70         1.55 o                         
   4   4   4         83.49         73.38         2.24 o                         
   5   4   4        103.74         93.96         1.83 o                         
   6   4   4         84.19         74.34         2.49 o                         
   7   4   4         11.03          5.41         1.85 o                         
   8   4   4        162.41        165.54         3.43 o                         
   9   4   4         21.53         26.83         2.48 o                         
  10   4   4          7.09          5.76         1.99 o                         
  11   4   4         64.65         68.03         3.01 o                         
  12   4   4         38.82         40.19         2.85 o                         
  -5   5   4          8.48         11.39         4.80 o                         
  -4   5   4         61.30         61.70         3.15 o                         
  -3   5   4          5.36         20.07        12.36 o                         
  -2   5   4        159.55        167.17         7.73 o                         
  -1   5   4        259.43        248.05         6.05 o                         
   0   5   4        122.27        128.52         4.74 o                         
   1   5   4        152.40        152.62         3.99 o                         
   2   5   4         20.32         16.11         2.39 o                         
   3   5   4         49.48         49.01         3.78 o                         
 -20   1   5         63.30         75.15         5.07 o                         
 -19   1   5         54.83         55.93         2.27 o                         
 -18   1   5          7.19          8.87         1.31 o                         
 -17   1   5         21.02         19.29         1.71 o                         
 -16   1   5         27.66         28.82         1.59 o                         
 -15   1   5          0.29          0.25         0.34 o                         
 -14   1   5        124.32        120.59         1.37 o                         
 -13   1   5        259.83        251.04         1.85 o                         
 -12   1   5        238.66        239.53         1.87 o                         
 -11   1   5        230.32        206.35         1.67 o                         
 -10   1   5        144.67        145.07         1.29 o                         
  -9   1   5          3.97          5.89         0.56 o                         
  -8   1   5       1578.72       1761.49         9.50 o                         
  -7   1   5        139.73        133.28         1.18 o                         
  -6   1   5        858.27        913.69         4.72 o                         
  -5   1   5        204.44        227.21         1.61 o                         
  -4   1   5         40.93         32.79         0.61 o                         
  -3   1   5        806.00        887.95         4.38 o                         
  -2   1   5         54.40         50.65         0.71 o                         
  -1   1   5       4155.82       4378.61        22.08 o                         
   0   1   5         57.29         72.56         0.72 o                         
   1   1   5        790.19        824.97         4.29 o                         
   2   1   5        143.50        147.20         0.96 o                         
   3   1   5         94.29         89.84         1.29 o                         
   4   1   5          4.46          3.10         0.38 o                         
   5   1   5       1288.08       1373.11         6.64 o                         
   6   1   5       1181.94        374.14       318.95 o                         
   7   1   5         22.39         23.30         0.54 o                         
   8   1   5         36.06         37.51         0.49 o                         
   9   1   5        253.50        256.39         2.04 o                         
  10   1   5         44.52         37.77         1.10 o                         
  11   1   5        125.45        120.75         1.57 o                         
  12   1   5        181.13        139.95         1.83 o                         
  13   1   5        260.68        250.14         2.69 o                         
  14   1   5          0.14         -0.17         0.82 o                         
  15   1   5          2.23          1.29         0.89 o                         
  16   1   5         68.29         71.46         1.57 o                         
  17   1   5         22.50         22.48         1.18 o                         
  18   1   5         52.03         55.60         2.59 o                         
  19   1   5         50.46         50.64         2.95 o                         
 -19   2   5          3.10          2.52         1.30 o                         
 -18   2   5        109.90        112.69         2.38 o                         
 -17   2   5        377.17        386.08         3.95 o                         
 -16   2   5         76.67         81.97         1.67 o                         
 -15   2   5         16.81         18.00         2.45 o                         
 -14   2   5          1.04          2.77         0.99 o                         
 -13   2   5         11.45         15.35         1.74 o                         
 -12   2   5        562.18        554.18         3.76 o                         
 -11   2   5        931.66        932.98         5.35 o                         
 -10   2   5        763.73        741.43         4.29 o                         
  -9   2   5        235.70        227.78         1.96 o                         
  -8   2   5        319.80        308.72         2.19 o                         
  -7   2   5          1.49          2.47         0.50 o                         
  -6   2   5          1.96          2.62         0.55 o                         
  -5   2   5        231.53        203.41         1.47 o                         
  -4   2   5       1161.17       1203.35         7.64 o                         
  -3   2   5       1904.37       1902.48        11.22 o                         
  -2   2   5          0.48          0.67         0.37 o                         
  -1   2   5        815.68        873.84         4.90 o                         
   0   2   5       1158.87       1233.08         8.79 o                         
   1   2   5        599.12        650.38         4.75 o                         
   2   2   5        467.10        506.93         4.81 o                         
   3   2   5        946.54        986.54         6.23 o                         
   4   2   5        297.60        295.07         2.37 o                         
   5   2   5         91.70         97.94         1.11 o                         
   6   2   5         93.82        102.56         0.94 o                         
   7   2   5        195.03        208.00         1.50 o                         
   8   2   5         29.09         22.26         0.50 o                         
   9   2   5          0.11          2.83         0.58 o                         
  10   2   5        332.88        322.83         2.90 o                         
  11   2   5         19.01         23.29         1.16 o                         
  12   2   5        111.74         93.04         1.99 o                         
  13   2   5         76.72         71.66         1.43 o                         
  14   2   5         32.63         33.05         1.39 o                         
  15   2   5         18.56         18.84         1.23 o                         
  16   2   5          0.71          0.65         0.89 o                         
  17   2   5          0.00          0.04         1.25 o                         
 -17   3   5          9.99          7.01         1.35 o                         
 -16   3   5          9.38          6.53         1.34 o                         
 -15   3   5        131.56        133.14         2.20 o                         
 -14   3   5          0.83          0.51         0.96 o                         
 -13   3   5         72.15         70.48         1.54 o                         
 -12   3   5         62.77         59.60         1.60 o                         
 -11   3   5         60.55         65.34         1.67 o                         
 -10   3   5        154.89        156.73         2.11 o                         
  -9   3   5        198.06        196.70         1.60 o                         
  -8   3   5        255.58        257.79         3.50 o                         
  -7   3   5          9.05          5.86         0.60 o                         
  -6   3   5          4.46          4.68         0.62 o                         
  -5   3   5         99.47        102.77         1.05 o                         
  -4   3   5         58.99         61.78         0.84 o                         
  -3   3   5        670.68        670.38         4.17 o                         
  -2   3   5         13.66         16.43         0.57 o                         
  -1   3   5        238.29        218.37         2.06 o                         
   0   3   5          5.69          3.26         0.72 o                         
   1   3   5        462.00        460.73         3.23 o                         
   2   3   5        111.33        112.62         1.43 o                         
   3   3   5        354.29        352.22         2.77 o                         
   4   3   5        773.95        808.80         5.88 o                         
   5   3   5        677.17        665.99         4.85 o                         
   6   3   5        203.95        203.38         2.37 o                         
   7   3   5        265.71        264.69         2.49 o                         
   8   3   5          0.25          0.36         0.49 o                         
   9   3   5          1.92          3.20         1.54 o                         
  10   3   5        272.56        278.94         4.49 o                         
  11   3   5         85.43         89.42         2.80 o                         
  12   3   5         65.29         69.10         3.27 o                         
  13   3   5         47.27         50.26         2.44 o                         
  14   3   5        168.69        185.45         3.85 o                         
  15   3   5        145.76        153.62         4.23 o                         
 -13   4   5        205.67        219.47         9.68 o                         
 -12   4   5        153.01        164.76        18.06 o                         
 -11   4   5        180.42        177.89         4.53 o                         
 -10   4   5        256.87        260.66        14.76 o                         
  -9   4   5          0.28          7.57         5.14 o                         
  -8   4   5          7.08          8.90         1.40 o                         
  -7   4   5         65.86         70.50         5.13 o                         
  -6   4   5        115.46        111.38         3.77 o                         
  -5   4   5         46.29         44.62         1.93 o                         
  -4   4   5          6.59          8.04         2.74 o                         
  -3   4   5        186.74        180.11         2.21 o                         
  -2   4   5        317.18        319.81         3.20 o                         
  -1   4   5        261.87        260.21         2.81 o                         
   0   4   5        302.77        305.79         3.68 o                         
   1   4   5        340.23        329.69         3.41 o                         
   2   4   5        114.05        114.10         1.99 o                         
   3   4   5        369.70        360.01         4.72 o                         
   4   4   5          7.74          5.75         1.16 o                         
   5   4   5         37.04         31.83         1.43 o                         
   6   4   5          8.09          5.04         1.04 o                         
   7   4   5         15.30          9.65         2.46 o                         
   8   4   5         13.04          5.55         2.10 o                         
   9   4   5         11.16          5.97         1.81 o                         
  10   4   5          0.62          0.45         1.57 o                         
  11   4   5         27.67         21.18         5.03 o                         
  -4   5   5         14.28         14.71         2.86 o                         
  -3   5   5          0.44          0.51         1.80 o                         
  -2   5   5          2.37          4.41         4.82 o                         
  -1   5   5          1.18          2.77         3.76 o                         
   0   5   5          7.70          5.29         2.39 o                         
   1   5   5        216.45        212.48         5.52 o                         
   2   5   5         54.65         56.03         3.08 o                         
 -21   0   6          9.87         10.86         4.12 o                         
 -20   0   6          7.58          6.92         3.48 o                         
 -19   0   6        121.59        143.09         5.50 o                         
 -18   0   6         63.34         49.57         2.80 o                         
 -17   0   6        520.13        517.44        12.03 o                         
 -16   0   6         24.17         25.03         1.68 o                         
 -15   0   6          6.63          4.21         0.90 o                         
 -14   0   6        268.48        239.97         2.81 o                         
 -13   0   6         79.08         87.61         2.14 o                         
 -12   0   6         21.21         29.51         1.25 o                         
 -11   0   6       1652.08       1571.36        11.59 o                         
 -10   0   6       3111.76       3284.03        23.88 o                         
  -9   0   6        246.57        349.86         4.11 o                         
  -8   0   6        785.27        757.43         5.65 o                         
  -7   0   6        359.54        303.81         2.63 o                         
  -6   0   6         27.45         13.40         0.91 o                         
  -5   0   6        220.21        251.09         2.25 o                         
  -4   0   6      17546.81      18726.38       187.04 o                         
  -3   0   6       2653.30       2810.34        19.42 o                         
  -2   0   6          2.21          1.35         0.62 o                         
  -1   0   6       2754.92       2712.76        18.34 o                         
   0   0   6         11.63          6.16         0.77 o                         
   1   0   6        157.09        158.43         2.14 o                         
   2   0   6        113.92         93.40         1.33 o                         
   3   0   6      18597.77      19616.10       157.11 o                         
   4   0   6          2.88         11.00         0.61 o                         
   5   0   6        740.57        663.34         4.82 o                         
   6   0   6        336.15        341.95         2.71 o                         
   7   0   6         22.21         42.27         2.00 o                         
   8   0   6        383.75        421.59         3.43 o                         
   9   0   6        989.30        991.49         9.45 o                         
  10   0   6       1804.32       1815.61        18.23 o                         
  11   0   6         15.96          7.62         0.75 o                         
  12   0   6         95.41         89.87         1.53 o                         
  13   0   6          6.34          6.53         0.86 o                         
  14   0   6        243.46        203.30         2.30 o                         
  15   0   6        174.35        160.92         4.65 o                         
  16   0   6        291.36        296.26         7.67 o                         
  17   0   6         53.45         53.37         3.63 o                         
  18   0   6         43.40         50.44         3.28 o                         
  19   0   6         14.93         20.50         6.27 o                         
 -20   1   6        197.11        207.68         3.08 o                         
 -19   1   6        229.10        238.00         4.81 o                         
 -18   1   6        246.95        236.48         3.45 o                         
 -17   1   6        104.66        108.40         1.99 o                         
 -16   1   6        257.97        251.66         3.27 o                         
 -15   1   6          7.05          3.35         0.66 o                         
 -14   1   6        403.07        392.88         2.68 o                         
 -13   1   6         13.03         17.36         0.74 o                         
 -12   1   6        383.37        364.81         2.98 o                         
 -11   1   6        124.13        131.93         1.52 o                         
 -10   1   6        212.34        197.34         1.56 o                         
  -9   1   6          7.08          7.91         0.54 o                         
  -8   1   6         51.25         50.65         0.85 o                         
  -7   1   6        156.63        147.72         1.37 o                         
  -6   1   6        871.48        915.55         4.77 o                         
  -5   1   6        787.10        806.74         4.22 o                         
  -4   1   6         24.10         20.05         0.64 o                         
  -3   1   6          0.21          1.13         0.40 o                         
  -2   1   6       2338.85       2613.94        12.56 o                         
  -1   1   6        437.90        410.12         2.28 o                         
   0   1   6        547.38        568.12         2.94 o                         
   1   1   6        122.04        100.35         0.86 o                         
   2   1   6        251.84        266.70         1.58 o                         
   3   1   6         85.13         85.22         0.77 o                         
   4   1   6       1671.19       1788.80         8.68 o                         
   5   1   6        343.15        338.56         2.18 o                         
   6   1   6       1970.97       1941.25        13.97 o                         
   7   1   6         19.35         30.74         0.59 o                         
   8   1   6         73.01         68.48         0.86 o                         
   9   1   6         98.22         90.93         0.74 o                         
  10   1   6        172.86        156.22         1.60 o                         
  11   1   6       1382.86       1217.55         9.00 o                         
  12   1   6        431.59        406.49         3.53 o                         
  13   1   6        956.84        931.04         6.61 o                         
  14   1   6         22.44         18.78         1.43 o                         
  15   1   6        403.30        396.26         4.85 o                         
  16   1   6          0.34          0.36         0.79 o                         
  17   1   6        242.54        244.95         4.13 o                         
  18   1   6         38.52         38.63         2.45 o                         
 -19   2   6         75.09         80.10         2.68 o                         
 -18   2   6         38.69         39.99         1.83 o                         
 -17   2   6          4.11          3.01         1.15 o                         
 -16   2   6        555.59        567.33         4.77 o                         
 -15   2   6        284.67        278.32         3.45 o                         
 -14   2   6        159.55        155.60         1.45 o                         
 -13   2   6         27.01         25.96         0.82 o                         
 -12   2   6        247.48        249.94         2.09 o                         
 -11   2   6         19.85         21.32         2.07 o                         
 -10   2   6         56.59         59.42         1.03 o                         
  -9   2   6        259.25        256.65         1.97 o                         
  -8   2   6        358.94        347.26         2.49 o                         
  -7   2   6        261.05        233.68         1.76 o                         
  -6   2   6       1538.32       1562.77         8.17 o                         
  -5   2   6       1480.64       1500.04         7.79 o                         
  -4   2   6        131.96        119.79         1.15 o                         
  -3   2   6       2484.01       2625.35        14.14 o                         
  -2   2   6       2940.23       3115.90        15.61 o                         
  -1   2   6       1077.62       1130.86         6.34 o                         
   0   2   6        292.94        266.48         2.88 o                         
   1   2   6        846.21        825.63         5.33 o                         
   2   2   6        165.50        158.12         1.60 o                         
   3   2   6         75.62         68.09         1.17 o                         
   4   2   6        208.86        199.67         2.04 o                         
   5   2   6        351.65        329.89         1.76 o                         
   6   2   6         41.10         37.90         0.78 o                         
   7   2   6        628.75        622.58         3.60 o                         
   8   2   6        905.00        859.02         5.67 o                         
   9   2   6         56.93         52.30         1.12 o                         
  10   2   6        256.58        257.02         5.62 o                         
  11   2   6        429.74        382.45         6.88 o                         
  12   2   6        139.05        130.69         1.88 o                         
  13   2   6          0.05          0.33         0.84 o                         
  14   2   6          5.11          3.79         0.98 o                         
  15   2   6          0.20          0.32         0.98 o                         
  16   2   6         18.98         21.02         2.24 o                         
  17   2   6         16.73         14.61         1.61 o                         
 -17   3   6        110.77        113.31         2.45 o                         
 -16   3   6         74.32         76.37         1.93 o                         
 -15   3   6        212.68        221.89         2.95 o                         
 -14   3   6         22.49         23.98         1.42 o                         
 -13   3   6          0.42          1.82         1.17 o                         
 -12   3   6         15.83         15.46         0.90 o                         
 -11   3   6          5.03          4.20         0.76 o                         
 -10   3   6        522.05        534.85         4.48 o                         
  -9   3   6        205.77        203.67         1.76 o                         
  -8   3   6        464.23        466.49         2.99 o                         
  -7   3   6         14.76         13.29         0.85 o                         
  -6   3   6         29.97         30.36         0.89 o                         
  -5   3   6         93.18         92.90         2.07 o                         
  -4   3   6          0.13          0.81         0.43 o                         
  -3   3   6          0.19          0.70         0.42 o                         
  -2   3   6          9.17         10.08         0.53 o                         
  -1   3   6         38.08         37.55         1.81 o                         
   0   3   6        385.45        381.98         3.31 o                         
   1   3   6        152.22        147.63         1.78 o                         
   2   3   6        930.95        937.29         5.74 o                         
   3   3   6         16.07         13.41         0.94 o                         
   4   3   6          0.08          1.12         0.77 o                         
   5   3   6          7.96          7.94         0.71 o                         
   6   3   6          0.05         -0.03         0.54 o                         
   7   3   6        185.43        182.90         2.09 o                         
   8   3   6         54.56         55.86         2.07 o                         
   9   3   6        221.01        232.68         7.15 o                         
  10   3   6        389.97        383.96         4.81 o                         
  11   3   6        136.30        138.35         3.21 o                         
  12   3   6         48.64         48.47         2.55 o                         
  13   3   6        181.18        184.75         4.15 o                         
  14   3   6        204.31        224.13         4.26 o                         
  15   3   6        422.53        444.91         6.31 o                         
 -13   4   6         24.64         26.00         3.02 o                         
 -12   4   6        219.32        210.83         6.91 o                         
 -11   4   6          4.55         11.35         5.85 o                         
 -10   4   6         70.76         71.80         5.25 o                         
  -9   4   6        253.76        247.23         5.57 o                         
  -8   4   6         49.27         56.35         4.70 o                         
  -7   4   6        611.28        612.46         5.96 o                         
  -6   4   6        181.33        188.49         7.76 o                         
  -5   4   6        297.02        298.49         4.64 o                         
  -4   4   6         16.73         15.57         1.12 o                         
  -3   4   6        105.47        106.85         2.26 o                         
  -2   4   6        159.94        164.59         3.37 o                         
  -1   4   6        569.11        560.87         4.82 o                         
   0   4   6        218.61        229.48         2.95 o                         
   1   4   6        494.61        499.34         4.54 o                         
   2   4   6        240.00        251.99         3.22 o                         
   3   4   6          0.46         -0.12         0.77 o                         
   4   4   6        350.07        335.04         3.89 o                         
   5   4   6         13.95         15.14         1.42 o                         
   6   4   6        419.72        410.86         8.46 o                         
   7   4   6        227.00        224.15         4.65 o                         
   8   4   6        157.28        161.90         3.59 o                         
   9   4   6         37.83         36.21         3.03 o                         
  10   4   6          0.59          0.11         1.80 o                         
  11   4   6          6.12          4.05         2.34 o                         
  -3   5   6          1.07          1.50         2.55 o                         
  -2   5   6         20.28         19.55         2.63 o                         
  -1   5   6         39.79         35.69         4.15 o                         
   0   5   6          0.09          1.49         2.11 o                         
   1   5   6          3.87         -0.81         4.83 o                         
 -20   1   7         55.62         65.23         2.38 o                         
 -19   1   7          0.03          1.26         0.99 o                         
 -18   1   7         16.53         15.46         1.33 o                         
 -17   1   7        358.38        356.88         3.99 o                         
 -16   1   7        234.18        225.05         2.20 o                         
 -15   1   7          2.22          2.17         0.64 o                         
 -14   1   7        309.89        290.65         2.39 o                         
 -13   1   7        170.99        150.35         1.50 o                         
 -12   1   7         73.31         66.88         1.09 o                         
 -11   1   7          0.07          0.12         0.50 o                         
 -10   1   7        447.05        442.21         2.85 o                         
  -9   1   7          1.72          2.11         0.58 o                         
  -8   1   7          7.29         10.27         0.63 o                         
  -7   1   7       1443.19       1597.09         8.30 o                         
  -6   1   7         12.92         17.57         0.65 o                         
  -5   1   7        179.74        165.40         1.35 o                         
  -4   1   7        752.60        791.10         4.18 o                         
  -3   1   7       1737.99       1955.32        12.80 o                         
  -2   1   7        155.05        142.92         1.20 o                         
  -1   1   7         75.01         78.50         0.93 o                         
   0   1   7       3789.45       4348.06        21.41 o                         
   1   1   7        488.21        480.44         2.63 o                         
   2   1   7         36.51         38.17         0.59 o                         
   3   1   7         87.53        109.06         0.97 o                         
   4   1   7          8.14         13.46         0.47 o                         
   5   1   7        611.96        629.93         4.37 o                         
   6   1   7        112.00        120.58         1.08 o                         
   7   1   7        296.53        313.57         2.69 o                         
   8   1   7        339.05        324.70         4.94 o                         
   9   1   7        187.56        195.63         1.62 o                         
  10   1   7        140.16        115.88         0.93 o                         
  11   1   7          0.93         -0.06         0.60 o                         
  12   1   7        213.71        211.61         2.34 o                         
  13   1   7        276.31        241.52         2.43 o                         
  14   1   7          0.31         -0.05         0.66 o                         
  15   1   7         28.37         28.54         1.23 o                         
  16   1   7         14.54         12.08         1.17 o                         
  17   1   7          2.54          0.97         1.44 o                         
  18   1   7         81.98         84.08         3.55 o                         
 -19   2   7         44.65         48.36         1.92 o                         
 -18   2   7          1.53          1.28         1.31 o                         
 -17   2   7         15.33          9.24         1.45 o                         
 -16   2   7         47.88         53.52         5.53 o                         
 -15   2   7         30.62         33.69         1.72 o                         
 -14   2   7          3.82          5.26         0.79 o                         
 -13   2   7        102.00        102.75         1.42 o                         
 -12   2   7         40.42         39.60         0.98 o                         
 -11   2   7         81.77         82.75         1.17 o                         
 -10   2   7         92.22         95.90         1.22 o                         
  -9   2   7        252.16        249.45         2.12 o                         
  -8   2   7         23.13         24.64         0.84 o                         
  -7   2   7        797.09        800.47         4.54 o                         
  -6   2   7          2.75          2.00         0.56 o                         
  -5   2   7         25.05         24.93         0.77 o                         
  -4   2   7        559.00        595.80         3.68 o                         
  -3   2   7        199.40        225.98         1.78 o                         
  -2   2   7        705.99        726.98         5.92 o                         
  -1   2   7          0.76          1.08         0.35 o                         
   0   2   7       1230.35       1209.56         7.44 o                         
   1   2   7         27.46         30.37         0.81 o                         
   2   2   7        606.60        579.85         4.22 o                         
   3   2   7        235.84        230.57         2.07 o                         
   4   2   7        633.13        588.72         3.74 o                         
   5   2   7         89.23         93.10         0.99 o                         
   6   2   7        236.14        225.05         1.65 o                         
   7   2   7        157.45        157.70         1.94 o                         
   8   2   7          0.16          0.08         0.18 o                         
   9   2   7        462.16        443.24         4.67 o                         
  10   2   7         54.30         69.76         1.82 o                         
  11   2   7         81.94         78.23         2.42 o                         
  12   2   7        110.36        103.26         2.05 o                         
  13   2   7         64.03         63.07         1.51 o                         
  14   2   7          7.67          6.09         1.15 o                         
  15   2   7         20.41         21.98         1.48 o                         
  16   2   7        118.51        112.19         3.15 o                         
  17   2   7        246.65        259.95         5.03 o                         
 -17   3   7         14.93         16.21         2.13 o                         
 -16   3   7         27.77         30.98         1.63 o                         
 -15   3   7        124.40        134.36         3.08 o                         
 -14   3   7         56.80         56.80         1.60 o                         
 -13   3   7         70.68         71.54         1.85 o                         
 -12   3   7        132.67        133.94         1.47 o                         
 -11   3   7        274.71        267.26         2.16 o                         
 -10   3   7        728.30        726.34         4.25 o                         
  -9   3   7        367.86        365.85         3.09 o                         
  -8   3   7        244.10        235.99         2.44 o                         
  -7   3   7        131.17        127.73         1.42 o                         
  -6   3   7          2.37          1.51         0.61 o                         
  -5   3   7        225.16        230.57         1.88 o                         
  -4   3   7         22.19         20.69         0.79 o                         
  -3   3   7          1.34          2.00         0.51 o                         
  -2   3   7        119.00        113.61         1.69 o                         
  -1   3   7          0.01         -0.09         0.80 o                         
   0   3   7        165.23        164.09         1.88 o                         
   1   3   7         14.59         11.85         0.94 o                         
   2   3   7        247.65        244.71         2.56 o                         
   3   3   7        191.75        192.67         1.85 o                         
   4   3   7        311.07        317.92         2.57 o                         
   5   3   7          3.29          3.21         0.67 o                         
   6   3   7          0.68          0.54         0.51 o                         
   7   3   7         53.07         49.26         2.13 o                         
   8   3   7          0.29          0.67         0.74 o                         
   9   3   7         14.90         17.99         2.17 o                         
  10   3   7        178.19        162.62         3.17 o                         
  11   3   7          1.24          1.27         1.57 o                         
  12   3   7        130.43        144.45         4.11 o                         
  13   3   7          0.14          0.94         1.74 o                         
  14   3   7          4.79          2.96         1.84 o                         
 -13   4   7         29.42         25.24         2.83 o                         
 -12   4   7         62.32         56.93         7.76 o                         
 -11   4   7         91.94         88.08         3.09 o                         
 -10   4   7          2.67          1.82         1.57 o                         
  -9   4   7         99.98        100.27         4.65 o                         
  -8   4   7        175.33        165.23         1.95 o                         
  -7   4   7        298.85        292.26         5.78 o                         
  -6   4   7        267.95        259.84         3.86 o                         
  -5   4   7        107.90        111.60         3.71 o                         
  -4   4   7         36.97         43.96         5.20 o                         
  -3   4   7        106.16        108.96         2.10 o                         
  -2   4   7        271.49        270.17         2.88 o                         
  -1   4   7         20.38         22.60         1.49 o                         
   0   4   7         17.77         18.95         1.25 o                         
   1   4   7         70.66         67.62         1.74 o                         
   2   4   7        278.01        282.21         3.12 o                         
   3   4   7         79.94         80.46         2.08 o                         
   4   4   7        250.67        247.21         4.10 o                         
   5   4   7        240.90        240.10         3.38 o                         
   6   4   7        389.52        356.93        12.15 o                         
   7   4   7        302.20        304.01         4.55 o                         
   8   4   7        187.49        187.19         5.66 o                         
   9   4   7         32.72         41.96         3.46 o                         
  10   4   7         24.43         28.93         2.45 o                         
 -21   0   8          9.04         10.85         7.54 o                         
 -20   0   8         22.45         18.02         4.68 o                         
 -19   0   8         15.59         14.92         3.66 o                         
 -18   0   8         56.33         52.39         2.41 o                         
 -17   0   8        393.89        402.53         4.77 o                         
 -16   0   8         53.37         48.06         1.97 o                         
 -15   0   8         21.39         17.38         1.42 o                         
 -14   0   8       1215.57       1061.37         9.43 o                         
 -13   0   8         64.47         61.00         1.73 o                         
 -12   0   8        539.82        478.61         4.50 o                         
 -11   0   8        229.29        244.02         2.66 o                         
 -10   0   8        276.84        289.93         2.91 o                         
  -9   0   8         29.48         23.59         1.18 o                         
  -8   0   8        939.38       1036.59         8.01 o                         
  -7   0   8       1131.30       1198.66         9.16 o                         
  -6   0   8        567.36        513.52         4.24 o                         
  -5   0   8       2033.15       2189.29        15.60 o                         
  -4   0   8        994.59        954.77        10.90 o                         
  -3   0   8          0.58          1.76         0.64 o                         
  -2   0   8        837.46        876.32         6.45 o                         
  -1   0   8      13541.08      15497.93       118.26 o                         
   0   0   8       2573.52       2698.56        18.65 o                         
   1   0   8       5079.66       5355.95        37.94 o                         
   2   0   8       1595.39       1786.67        12.42 o                         
   3   0   8         21.10         27.98         0.91 o                         
   4   0   8        144.49        129.46         2.14 o                         
   5   0   8       2210.63       2330.28        26.85 o                         
   6   0   8        543.17        535.92         6.35 o                         
   7   0   8       1868.86       1808.90        19.07 o                         
   8   0   8        998.88        938.85         9.32 o                         
   9   0   8        738.26        728.52         7.48 o                         
  10   0   8         18.64         14.05         0.94 o                         
  11   0   8        254.33        270.73         2.43 o                         
  12   0   8       2103.01       1939.18        18.18 o                         
  13   0   8        542.03        510.92         5.81 o                         
  14   0   8        891.49        894.88         7.93 o                         
  15   0   8        215.71        195.97         4.62 o                         
  16   0   8        389.60        373.83         6.70 o                         
  17   0   8          4.27          3.92         2.69 o                         
  18   0   8        213.62        221.41         6.37 o                         
 -20   1   8         31.83         33.16         2.26 o                         
 -19   1   8         23.84         23.68         1.58 o                         
 -18   1   8         24.93         22.14         1.84 o                         
 -17   1   8        438.47        411.85         4.38 o                         
 -16   1   8        401.34        394.78         3.12 o                         
 -15   1   8        924.41        899.32         6.59 o                         
 -14   1   8        392.91        388.84         2.84 o                         
 -13   1   8        469.48        441.54         3.08 o                         
 -12   1   8         90.39         88.19         1.59 o                         
 -11   1   8        240.92        259.31         2.07 o                         
 -10   1   8        669.83        647.62         4.10 o                         
  -9   1   8       1959.18       1993.16        10.42 o                         
  -8   1   8        550.45        513.44         3.16 o                         
  -7   1   8        583.88        561.97         3.34 o                         
  -6   1   8         84.78         77.17         1.01 o                         
  -5   1   8        233.12        196.90         1.58 o                         
  -4   1   8        504.33        519.94         3.05 o                         
  -3   1   8       2138.87       2190.49        12.10 o                         
  -2   1   8       1533.08       1570.60         7.89 o                         
  -1   1   8       2369.76       2530.62        12.53 o                         
   0   1   8        957.45        946.78         6.31 o                         
   1   1   8          0.62          0.70         0.35 o                         
   2   1   8          5.00          7.70         0.52 o                         
   3   1   8        203.14        189.54         1.43 o                         
   4   1   8       1333.31       1354.26         7.83 o                         
   5   1   8          9.21          9.68         0.56 o                         
   6   1   8        215.72        207.25         1.71 o                         
   7   1   8        112.91        114.69         1.15 o                         
   8   1   8         17.38         16.40         0.59 o                         
   9   1   8         20.22         28.45         0.71 o                         
  10   1   8          5.78          6.73         0.57 o                         
  11   1   8          7.58          9.54         0.36 o                         
  12   1   8          5.73          8.58         0.91 o                         
  13   1   8         20.38         15.47         1.34 o                         
  14   1   8        150.89        147.01         2.07 o                         
  15   1   8        143.52        137.90         2.29 o                         
  16   1   8        383.56        372.11         3.67 o                         
  17   1   8         25.70         27.19         2.20 o                         
 -19   2   8         17.35         14.07         2.50 o                         
 -18   2   8        174.80        194.15         2.92 o                         
 -17   2   8        182.44        174.54         3.00 o                         
 -16   2   8          6.59          6.31         1.29 o                         
 -15   2   8        184.38        183.04         2.48 o                         
 -14   2   8         78.64         82.12         1.43 o                         
 -13   2   8          0.58          1.08         0.64 o                         
 -12   2   8         22.49         20.42         1.01 o                         
 -11   2   8          3.21          4.81         0.69 o                         
 -10   2   8        486.92        480.62         3.39 o                         
  -9   2   8          2.41          2.48         0.68 o                         
  -8   2   8         99.34         96.31         1.27 o                         
  -7   2   8         60.44         53.85         1.00 o                         
  -6   2   8        261.66        253.44         1.92 o                         
  -5   2   8          2.04          4.53         0.65 o                         
  -4   2   8         82.17        100.23         1.20 o                         
  -3   2   8        533.20        530.51         3.10 o                         
  -2   2   8         89.48         79.83         1.01 o                         
  -1   2   8        183.45        161.29         1.73 o                         
   0   2   8        287.55        272.68         2.10 o                         
   1   2   8        909.09        908.27         5.19 o                         
   2   2   8        183.66        164.27         1.43 o                         
   3   2   8       2420.05       2376.55        11.90 o                         
   4   2   8        646.04        646.96         3.98 o                         
   5   2   8        876.97        855.09         5.00 o                         
   6   2   8        375.64        362.81         2.55 o                         
   7   2   8        733.87        718.80         3.87 o                         
   8   2   8        201.85        184.10         1.94 o                         
   9   2   8          7.24          9.46         0.32 o                         
  10   2   8        342.25        334.06         2.85 o                         
  11   2   8        315.74        291.48         3.28 o                         
  12   2   8        212.69        206.82         3.73 o                         
  13   2   8        131.93        130.66         2.81 o                         
  14   2   8        313.93        297.86         7.99 o                         
  15   2   8         32.99         36.54         2.44 o                         
  16   2   8        418.33        450.91         6.62 o                         
 -16   3   8          6.02          2.99         1.38 o                         
 -15   3   8        169.77        177.80         2.72 o                         
 -14   3   8        223.39        223.12         3.08 o                         
 -13   3   8        582.99        588.33         4.68 o                         
 -12   3   8        207.73        209.07         2.16 o                         
 -11   3   8        930.09        939.61         6.05 o                         
 -10   3   8        182.75        174.00         2.05 o                         
  -9   3   8         11.00         10.33         0.96 o                         
  -8   3   8         69.38         67.66         1.91 o                         
  -7   3   8         59.03         57.51         1.20 o                         
  -6   3   8        439.31        435.19         3.10 o                         
  -5   3   8        599.30        605.27         3.88 o                         
  -4   3   8        460.20        449.90         3.11 o                         
  -3   3   8          1.17          1.51         0.64 o                         
  -2   3   8        464.55        476.39         3.60 o                         
  -1   3   8        114.84        119.44         1.82 o                         
   0   3   8        733.48        710.20         5.95 o                         
   1   3   8        175.40        170.37         2.34 o                         
   2   3   8        775.47        777.19         5.82 o                         
   3   3   8        635.86        643.23         4.91 o                         
   4   3   8         25.19         26.24         1.42 o                         
   5   3   8         17.96         18.46         0.92 o                         
   6   3   8         67.06         63.51         1.52 o                         
   7   3   8          6.45          6.90         0.87 o                         
   8   3   8         51.68         39.57         2.81 o                         
   9   3   8         83.85         87.44         2.78 o                         
  10   3   8         11.88         12.48         2.15 o                         
  11   3   8          5.37          4.16         2.07 o                         
  12   3   8          0.37          0.38         1.50 o                         
  13   3   8          1.75          0.22         1.49 o                         
  14   3   8          1.94          2.68         2.52 o                         
 -12   4   8          0.00          0.45         1.41 o                         
 -11   4   8          0.47          0.60         1.98 o                         
 -10   4   8          9.24          5.01         1.33 o                         
  -9   4   8         31.49         28.55         1.28 o                         
  -8   4   8          8.32          7.26         0.90 o                         
  -7   4   8         36.43         38.90         1.31 o                         
  -6   4   8         12.60         12.58         1.16 o                         
  -5   4   8          6.38          5.51         0.96 o                         
  -4   4   8        297.46        293.55         3.37 o                         
  -3   4   8          7.16          7.92         1.34 o                         
  -2   4   8        101.81        101.09         1.77 o                         
  -1   4   8         16.22         16.10         1.22 o                         
   0   4   8         72.21         70.52         1.70 o                         
   1   4   8        134.82        133.33         2.07 o                         
   2   4   8         35.92         35.30         1.35 o                         
   3   4   8        210.20        211.13         2.68 o                         
   4   4   8         37.09         37.03         1.90 o                         
   5   4   8         50.18         50.67         1.75 o                         
   6   4   8         47.84         49.45         2.77 o                         
   7   4   8          1.29          3.51         2.74 o                         
   8   4   8          5.51          5.17         1.88 o                         
   9   4   8        155.42        168.29         4.94 o                         
 -20   1   9         26.93         32.34         1.89 o                         
 -19   1   9          4.46          3.67         1.17 o                         
 -18   1   9         11.00         10.68         1.52 o                         
 -17   1   9          5.41          3.15         0.86 o                         
 -16   1   9          2.44          0.92         0.89 o                         
 -15   1   9         62.12         40.22         1.81 o                         
 -14   1   9          0.23          0.12         0.57 o                         
 -13   1   9         48.63         43.97         1.37 o                         
 -12   1   9         17.02          8.01         0.78 o                         
 -11   1   9         11.69         12.02         0.83 o                         
 -10   1   9         76.58         80.29         1.27 o                         
  -9   1   9        185.74        173.19         1.81 o                         
  -8   1   9       1232.41       1209.92         6.67 o                         
  -7   1   9        289.64        274.36         2.16 o                         
  -6   1   9        113.42         94.35         1.25 o                         
  -5   1   9         74.28         83.79         1.04 o                         
  -4   1   9          4.80          4.17         0.58 o                         
  -3   1   9        421.94        434.22         2.80 o                         
  -2   1   9         96.47        134.06         1.21 o                         
  -1   1   9        401.65        418.24         2.58 o                         
   0   1   9        180.18        172.04         1.54 o                         
   1   1   9          0.47          0.62         0.45 o                         
   2   1   9        517.44        513.77         2.95 o                         
   3   1   9         35.37         38.04         0.71 o                         
   4   1   9        161.56        158.10         1.26 o                         
   5   1   9       1988.33       1911.03        11.62 o                         
   6   1   9         59.01         65.33         1.74 o                         
   7   1   9          2.46          2.52         0.48 o                         
   8   1   9         20.86         24.41         1.55 o                         
   9   1   9        128.69        115.13         1.13 o                         
  10   1   9         82.25         69.64         1.09 o                         
  11   1   9         11.40          6.92         0.42 o                         
  12   1   9         33.69         37.30         1.25 o                         
  13   1   9          7.44          5.01         1.06 o                         
  14   1   9          5.59          3.68         1.01 o                         
  15   1   9         23.84         18.87         1.32 o                         
  16   1   9         25.88         22.66         2.14 o                         
  17   1   9          1.31          5.36         1.77 o                         
 -19   2   9         17.47         25.40         1.69 o                         
 -18   2   9         38.40         41.72         1.89 o                         
 -17   2   9         21.60         21.65         1.54 o                         
 -16   2   9        106.45        109.66         2.25 o                         
 -15   2   9          1.34          1.23         0.71 o                         
 -14   2   9          5.28          3.87         0.87 o                         
 -13   2   9          8.63          9.25         0.78 o                         
 -12   2   9        260.09        252.08         2.35 o                         
 -11   2   9        492.32        487.68         3.54 o                         
 -10   2   9          0.71          0.69         0.73 o                         
  -9   2   9        631.26        618.15         4.06 o                         
  -8   2   9         33.27         34.53         1.08 o                         
  -7   2   9         37.38         40.82         0.97 o                         
  -6   2   9          0.98          4.34         0.64 o                         
  -5   2   9          2.20          2.37         0.60 o                         
  -4   2   9        274.08        280.30         2.23 o                         
  -3   2   9        204.02        203.64         1.66 o                         
  -2   2   9         23.68         27.74         0.73 o                         
  -1   2   9        198.40        189.86         1.46 o                         
   0   2   9        390.32        386.14         2.48 o                         
   1   2   9        117.59        131.30         1.77 o                         
   2   2   9        300.35        275.99         2.15 o                         
   3   2   9        131.81        124.90         1.46 o                         
   4   2   9         84.90         83.45         1.35 o                         
   5   2   9        417.79        419.25         2.86 o                         
   6   2   9        270.80        265.82         1.80 o                         
   7   2   9        129.24        136.67         1.28 o                         
   8   2   9        123.94        111.88         1.20 o                         
   9   2   9         26.47         27.62         0.91 o                         
  10   2   9        156.16        147.52         3.32 o                         
  11   2   9         18.71         15.16         1.65 o                         
  12   2   9          0.06          0.27         0.77 o                         
  13   2   9        367.75        376.18         5.27 o                         
  14   2   9          3.07          3.91         1.88 o                         
  15   2   9          8.83          9.13         2.24 o                         
  16   2   9          7.42          9.46         3.27 o                         
 -16   3   9        103.17        108.12         2.36 o                         
 -15   3   9         76.35         84.66         2.24 o                         
 -14   3   9         10.92          7.76         1.32 o                         
 -13   3   9         44.51         44.99         1.36 o                         
 -12   3   9         22.67         22.05         1.27 o                         
 -11   3   9        242.80        235.50         2.28 o                         
 -10   3   9        145.35        150.08         1.88 o                         
  -9   3   9         30.81         32.39         1.05 o                         
  -8   3   9        153.68        151.73         1.99 o                         
  -7   3   9          0.34         -0.02         0.61 o                         
  -6   3   9        341.61        334.07         2.80 o                         
  -5   3   9        211.42        201.11         1.92 o                         
  -4   3   9         23.77         23.50         0.95 o                         
  -3   3   9        343.04        346.09         2.50 o                         
  -2   3   9        424.88        417.63         3.11 o                         
  -1   3   9        314.76        318.50         3.17 o                         
   0   3   9         32.66         36.75         1.39 o                         
   1   3   9        470.38        467.36         4.08 o                         
   2   3   9        607.48        591.08         6.47 o                         
   3   3   9        132.42        125.04         1.76 o                         
   4   3   9         88.67         95.97         1.70 o                         
   5   3   9        325.24        325.45         2.98 o                         
   6   3   9          8.24          7.87         0.80 o                         
   7   3   9         65.77         68.83         1.77 o                         
   8   3   9        206.58        214.91         3.20 o                         
   9   3   9          0.07         -0.93         1.84 o                         
  10   3   9         57.70         64.99         3.74 o                         
  11   3   9         89.59         96.21         2.90 o                         
  12   3   9         80.23         76.67         3.10 o                         
  13   3   9          2.21          1.87         1.98 o                         
 -12   4   9         30.62         29.24         2.15 o                         
 -11   4   9         16.05         10.38         1.78 o                         
 -10   4   9         92.98         94.14         1.92 o                         
  -9   4   9         53.25         50.56         1.25 o                         
  -8   4   9        116.09        115.37         2.05 o                         
  -7   4   9        104.88         99.78         1.93 o                         
  -6   4   9          0.09         -0.50         0.97 o                         
  -5   4   9         28.97         29.26         1.63 o                         
  -4   4   9         21.56         20.77         1.42 o                         
  -3   4   9          2.61          2.41         1.08 o                         
  -2   4   9         34.36         31.62         1.70 o                         
  -1   4   9         69.79         67.76         2.03 o                         
   0   4   9          0.10          0.10         0.99 o                         
   1   4   9         76.68         75.42         1.74 o                         
   2   4   9        269.86        268.21         3.82 o                         
   3   4   9          0.98          1.64         1.03 o                         
   4   4   9         14.44         11.79         1.39 o                         
   5   4   9          0.03          1.20         1.22 o                         
   6   4   9          1.88          3.11         4.41 o                         
   7   4   9         29.90         37.25         2.78 o                         
   8   4   9         36.02         34.14         3.20 o                         
   9   4   9          1.15         -0.69         3.23 o                         
 -20   0  10         46.75         49.20         4.07 o                         
 -19   0  10        159.58        157.29         5.74 o                         
 -18   0  10        119.47        130.26         4.48 o                         
 -17   0  10          2.32          1.38         1.14 o                         
 -16   0  10       1226.27       1080.16         9.31 o                         
 -15   0  10        348.87        352.25         4.17 o                         
 -14   0  10       1051.72       1011.24         9.22 o                         
 -13   0  10       1525.73       1357.36        11.28 o                         
 -12   0  10       1673.27       1602.75        13.12 o                         
 -11   0  10         76.44         71.14         1.80 o                         
 -10   0  10         83.57         77.99         1.79 o                         
  -9   0  10        151.35        141.36         2.36 o                         
  -8   0  10       1402.04       1361.99        10.80 o                         
  -7   0  10         71.73         90.43         2.06 o                         
  -6   0  10         24.29         26.74         1.33 o                         
  -5   0  10        335.70        330.76         3.40 o                         
  -4   0  10        148.96        161.86         1.94 o                         
  -3   0  10        610.50        670.00         5.56 o                         
  -2   0  10       1040.75       1044.88         9.72 o                         
  -1   0  10        159.05        157.40         4.66 o                         
   0   0  10       1616.37       1842.15        14.34 o                         
   1   0  10       1125.37       1130.32        11.32 o                         
   2   0  10          1.51          1.79         0.72 o                         
   3   0  10        130.70        125.42         1.85 o                         
   4   0  10       1368.69       1311.51         9.83 o                         
   5   0  10        207.15        194.21         2.24 o                         
   6   0  10       1271.24       1262.34         9.86 o                         
   7   0  10        565.76        532.06         4.63 o                         
   8   0  10        641.80        670.71         6.16 o                         
   9   0  10        242.58        214.78         2.52 o                         
  10   0  10        219.62        225.53         2.57 o                         
  11   0  10          6.45          7.91         1.85 o                         
  12   0  10        315.81        288.65         2.68 o                         
  13   0  10        270.22        286.82         3.08 o                         
  14   0  10          2.00         -0.73         1.98 o                         
  15   0  10        227.53        222.90         5.01 o                         
  16   0  10         73.38         70.40         3.50 o                         
  17   0  10        689.81        730.28        11.02 o                         
 -20   1  10         57.61         61.71         1.96 o                         
 -19   1  10         22.09         26.55         2.05 o                         
 -18   1  10         42.91         44.49         1.88 o                         
 -17   1  10          2.91          2.39         0.78 o                         
 -16   1  10         61.28         59.50         1.32 o                         
 -15   1  10          3.77          4.46         0.81 o                         
 -14   1  10          1.24          1.38         0.87 o                         
 -13   1  10        876.54        803.87         6.69 o                         
 -12   1  10        119.35        109.40         1.55 o                         
 -11   1  10        559.26        527.44         3.57 o                         
 -10   1  10        331.72        291.83         2.45 o                         
  -9   1  10       1562.03       1504.76         8.29 o                         
  -8   1  10        161.37        144.51         1.58 o                         
  -7   1  10       1019.19       1023.57         6.14 o                         
  -6   1  10       1707.22       1695.41         8.95 o                         
  -5   1  10        901.27        873.52         5.09 o                         
  -4   1  10       2050.53       2085.74        10.86 o                         
  -3   1  10          8.62          5.10         0.71 o                         
  -2   1  10       1352.65       1361.33         7.40 o                         
  -1   1  10        134.18        127.48         1.86 o                         
   0   1  10       4088.82       4324.99        22.09 o                         
   1   1  10       1589.23       1592.74         8.20 o                         
   2   1  10       1319.64       1319.70         6.93 o                         
   3   1  10       1134.99       1136.09         6.11 o                         
   4   1  10       3300.19       3279.67        16.88 o                         
   5   1  10       1094.10       1070.51         6.67 o                         
   6   1  10        835.14        821.31         4.76 o                         
   7   1  10        730.99        704.16         5.30 o                         
   8   1  10        557.30        561.28         3.58 o                         
   9   1  10        358.73        326.37         2.37 o                         
  10   1  10        104.10        113.84         1.26 o                         
  11   1  10        172.19        171.01         2.07 o                         
  12   1  10        102.41         96.69         1.49 o                         
  13   1  10        385.01        380.67         5.27 o                         
  14   1  10        241.36        237.46         2.79 o                         
  15   1  10        126.13        126.44         2.72 o                         
  16   1  10          0.05          1.78         1.43 o                         
 -19   2  10         75.20         86.25         2.39 o                         
 -18   2  10         89.22         89.34         2.27 o                         
 -17   2  10         92.16         90.83         2.54 o                         
 -16   2  10         62.34         65.88         2.12 o                         
 -15   2  10        147.54        140.33         1.76 o                         
 -14   2  10        302.35        304.24         2.86 o                         
 -13   2  10         43.68         50.00         1.50 o                         
 -12   2  10        810.32        800.97         6.13 o                         
 -11   2  10         51.39         49.10         1.38 o                         
 -10   2  10        610.97        624.98         4.09 o                         
  -9   2  10        869.86        865.54         5.33 o                         
  -8   2  10        359.22        360.40         2.66 o                         
  -7   2  10        115.87        113.29         1.52 o                         
  -6   2  10         89.91         82.34         1.14 o                         
  -5   2  10         44.37         40.16         1.01 o                         
  -4   2  10         64.11         63.97         1.04 o                         
  -3   2  10         26.05         22.98         0.79 o                         
  -2   2  10          5.31          5.03         0.60 o                         
  -1   2  10        221.35        229.99         1.74 o                         
   0   2  10        136.99        137.07         1.42 o                         
   1   2  10        248.20        232.79         1.78 o                         
   2   2  10         37.54         37.82         0.70 o                         
   3   2  10         12.22         15.24         0.57 o                         
   4   2  10        133.42        120.36         1.49 o                         
   5   2  10          0.93          2.17         0.40 o                         
   6   2  10         66.57         66.73         0.89 o                         
   7   2  10         83.02         80.02         1.62 o                         
   8   2  10        207.53        199.18         2.40 o                         
   9   2  10         98.63        102.75         2.28 o                         
  10   2  10        112.70        105.69         2.24 o                         
  11   2  10        190.07        186.93         2.66 o                         
  12   2  10         29.95         29.48         1.25 o                         
  13   2  10        244.28        254.12         3.86 o                         
  14   2  10         35.61         32.34         2.42 o                         
  15   2  10         89.86         92.68         3.34 o                         
 -16   3  10         25.27         22.61         2.40 o                         
 -15   3  10          7.92          4.11         1.29 o                         
 -14   3  10         38.43         37.31         1.71 o                         
 -13   3  10         96.02         94.95         1.60 o                         
 -12   3  10         32.97         31.88         1.24 o                         
 -11   3  10        115.50        115.07         1.97 o                         
 -10   3  10          0.12          1.34         0.75 o                         
  -9   3  10         44.00         45.15         1.18 o                         
  -8   3  10        272.38        272.97         2.42 o                         
  -7   3  10        268.53        256.88         2.46 o                         
  -6   3  10         86.78         84.70         1.37 o                         
  -5   3  10        394.78        371.74         2.73 o                         
  -4   3  10          3.14          2.43         0.61 o                         
  -3   3  10        294.00        278.05         2.37 o                         
  -2   3  10        143.41        138.38         1.63 o                         
  -1   3  10        528.36        520.77         4.31 o                         
   0   3  10        137.69        132.91         1.95 o                         
   1   3  10         32.43         34.13         1.45 o                         
   2   3  10        709.38        701.19         7.32 o                         
   3   3  10         28.27         31.61         1.50 o                         
   4   3  10         87.71         89.45         1.61 o                         
   5   3  10        151.72        145.72         2.29 o                         
   6   3  10        415.11        420.33         3.85 o                         
   7   3  10        121.17        122.52         1.93 o                         
   8   3  10        287.85        300.80         5.68 o                         
   9   3  10         51.71         56.09         2.65 o                         
  10   3  10         37.92         83.32        26.19 o                         
  11   3  10         46.98         50.41         3.22 o                         
  12   3  10         39.75         44.30         2.72 o                         
 -11   4  10        171.18        172.71         2.09 o                         
 -10   4  10        230.27        222.42         2.56 o                         
  -9   4  10          2.71          1.64         1.17 o                         
  -8   4  10          5.55          3.63         1.08 o                         
  -7   4  10         19.85         22.37         1.29 o                         
  -6   4  10         13.91         14.70         1.58 o                         
  -5   4  10          6.09          3.34         1.06 o                         
  -4   4  10         73.17         73.44         1.69 o                         
  -3   4  10        127.03        122.21         2.07 o                         
  -2   4  10        104.09         98.49         2.34 o                         
  -1   4  10        241.03        240.64         2.87 o                         
   0   4  10         24.02         28.86         1.64 o                         
   1   4  10         60.41         58.87         1.84 o                         
   2   4  10          0.51          0.23         0.84 o                         
   3   4  10        126.25        121.76         2.32 o                         
   4   4  10         12.49          9.29         1.09 o                         
   5   4  10         94.55         87.65         3.68 o                         
   6   4  10          2.15          2.58         1.75 o                         
   7   4  10         19.27         19.50         2.89 o                         
   8   4  10          0.68          0.32         1.83 o                         
 -20   1  11         17.44         16.08         1.73 o                         
 -19   1  11         11.31         13.83         1.55 o                         
 -18   1  11          7.39          6.54         1.42 o                         
 -17   1  11          1.25          3.00         0.82 o                         
 -16   1  11         56.50         52.56         1.75 o                         
 -15   1  11        149.44        144.33         1.86 o                         
 -14   1  11        363.92        312.88         2.59 o                         
 -13   1  11         71.97         65.87         1.60 o                         
 -12   1  11         84.56         81.51         1.51 o                         
 -11   1  11        196.62        170.29         1.84 o                         
 -10   1  11        506.48        506.11         3.59 o                         
  -9   1  11          1.73          3.04         0.77 o                         
  -8   1  11        429.69        402.38         2.78 o                         
  -7   1  11        185.28        172.57         1.69 o                         
  -6   1  11          9.18         11.73         0.88 o                         
  -5   1  11        283.07        250.86         2.04 o                         
  -4   1  11        151.77        156.73         1.51 o                         
  -3   1  11         66.70         63.84         1.25 o                         
  -2   1  11        586.06        591.64         3.60 o                         
  -1   1  11        134.60        145.32         1.44 o                         
   0   1  11        483.58        489.68         3.17 o                         
   1   1  11         53.42         48.87         1.00 o                         
   2   1  11        953.62        940.59         5.38 o                         
   3   1  11         66.23         48.77         0.98 o                         
   4   1  11         38.09         37.31         0.93 o                         
   5   1  11          8.85          9.35         0.80 o                         
   6   1  11        850.02        817.60         6.20 o                         
   7   1  11          1.17          1.29         0.54 o                         
   8   1  11         12.28         16.49         0.73 o                         
   9   1  11        113.94        107.82         1.35 o                         
  10   1  11         69.53         71.82         2.18 o                         
  11   1  11        143.83        136.02         1.43 o                         
  12   1  11         21.69         22.88         1.49 o                         
  13   1  11         35.63         30.09         1.45 o                         
  14   1  11         29.85         30.90         1.46 o                         
  15   1  11         51.20         52.89         1.71 o                         
  16   1  11          5.32          2.24         1.73 o                         
 -18   2  11         11.16          6.49         1.63 o                         
 -17   2  11         16.43         11.23         1.69 o                         
 -16   2  11          2.33          1.71         1.32 o                         
 -15   2  11        112.98        107.01         2.13 o                         
 -14   2  11         72.89         85.56         1.72 o                         
 -13   2  11         85.28         87.28         1.49 o                         
 -12   2  11         84.42         79.38         1.60 o                         
 -11   2  11        244.95        222.82         2.28 o                         
 -10   2  11        874.13        856.84         6.03 o                         
  -9   2  11        100.70        107.23         1.63 o                         
  -8   2  11         41.44         42.69         1.28 o                         
  -7   2  11        539.91        538.65         3.92 o                         
  -6   2  11         12.09         11.52         0.84 o                         
  -5   2  11         52.43         43.71         1.19 o                         
  -4   2  11         17.61         18.76         1.05 o                         
  -3   2  11          1.75          1.00         0.57 o                         
  -2   2  11         50.29         55.55         1.13 o                         
  -1   2  11         51.52         45.02         0.97 o                         
   0   2  11        354.89        343.61         2.54 o                         
   1   2  11         93.18         92.60         1.29 o                         
   2   2  11         51.65         45.17         1.37 o                         
   3   2  11       2945.07       2932.29        15.67 o                         
   4   2  11          6.66          6.56         0.70 o                         
   5   2  11         44.81         38.35         0.86 o                         
   6   2  11        228.24        221.79         2.33 o                         
   7   2  11         22.56         20.98         0.73 o                         
   8   2  11          2.12          2.54         0.52 o                         
   9   2  11         25.37         25.10         1.25 o                         
  10   2  11         38.32         31.63         1.65 o                         
  11   2  11         16.98         18.47         1.09 o                         
  12   2  11         32.24         23.74         5.18 o                         
  13   2  11          5.03          1.83         2.07 o                         
  14   2  11          0.34          2.73         1.62 o                         
 -16   3  11         39.96         43.66         1.89 o                         
 -15   3  11        111.85        116.70         2.71 o                         
 -14   3  11          0.00          0.64         1.13 o                         
 -13   3  11        124.30        116.13         2.40 o                         
 -12   3  11          1.91          1.22         0.87 o                         
 -11   3  11          1.18          1.08         0.79 o                         
 -10   3  11         96.42        100.44         1.78 o                         
  -9   3  11          1.32          0.92         0.84 o                         
  -8   3  11        101.47         99.95         1.57 o                         
  -7   3  11         64.11         61.15         1.24 o                         
  -6   3  11          0.84          1.97         0.75 o                         
  -5   3  11        130.24        132.63         1.71 o                         
  -4   3  11         23.37         24.71         0.90 o                         
  -3   3  11          1.12          1.20         0.67 o                         
  -2   3  11         27.77         26.06         0.78 o                         
  -1   3  11          3.13          2.77         0.34 o                         
   0   3  11        600.97        588.96         4.72 o                         
   1   3  11         82.61         81.58         1.81 o                         
   2   3  11          5.68          5.74         1.27 o                         
   3   3  11        303.99        305.95         3.33 o                         
   4   3  11         59.25         60.46         1.85 o                         
   5   3  11          1.67          2.26         0.85 o                         
   6   3  11         10.97         11.13         1.37 o                         
   7   3  11         49.36         46.54         1.15 o                         
   8   3  11         69.36         69.59         3.08 o                         
   9   3  11        129.90        130.62         3.17 o                         
  10   3  11         15.11         13.11         2.36 o                         
  11   3  11          0.03          0.21         1.58 o                         
  12   3  11          0.23          0.22         2.08 o                         
 -11   4  11        193.25        196.33         2.49 o                         
 -10   4  11         89.71         90.92         1.91 o                         
  -9   4  11         40.17         41.74         1.74 o                         
  -8   4  11         56.73         62.20         1.84 o                         
  -7   4  11         30.21         33.13         1.77 o                         
  -6   4  11          3.87          2.82         1.30 o                         
  -5   4  11        108.35        115.60         2.13 o                         
  -4   4  11         76.94         75.97         2.02 o                         
  -3   4  11        101.30        106.88         2.36 o                         
  -2   4  11         68.11         68.31         1.89 o                         
  -1   4  11         11.13         11.10         1.42 o                         
   0   4  11        347.41        339.02         3.49 o                         
   1   4  11          0.83          1.58         1.17 o                         
   2   4  11         43.36         40.27         1.70 o                         
   3   4  11         30.23         33.46         1.37 o                         
   4   4  11         24.60         25.62         1.71 o                         
   5   4  11          5.17          5.64         1.16 o                         
   6   4  11         26.40         23.67         3.62 o                         
   7   4  11         50.79         50.84         3.32 o                         
 -20   0  12          1.81          1.51         2.11 o                         
 -19   0  12        105.06        106.25         4.26 o                         
 -18   0  12        380.28        414.26         5.36 o                         
 -17   0  12        299.85        299.36         4.39 o                         
 -16   0  12        126.99        121.84         2.66 o                         
 -15   0  12          0.09          6.81         3.65 o                         
 -14   0  12        530.39        547.20         6.45 o                         
 -13   0  12        121.66        121.44         2.76 o                         
 -12   0  12        212.38        218.68         5.26 o                         
 -11   0  12        438.20        427.37         4.98 o                         
 -10   0  12        428.31        422.89         4.50 o                         
  -9   0  12         63.98         59.25         1.91 o                         
  -8   0  12       9465.13       9688.49        74.69 o                         
  -7   0  12       1863.55       1789.44        16.62 o                         
  -6   0  12        971.73        968.92        10.50 o                         
  -5   0  12       3132.48       3034.46        24.81 o                         
  -4   0  12       1167.15       1099.61        12.56 o                         
  -3   0  12       1815.14       1901.83        22.93 o                         
  -2   0  12        115.67        131.51         7.87 o                         
  -1   0  12       3544.72       3566.77        25.90 o                         
   0   0  12        648.31        647.51        18.88 o                         
   1   0  12       1091.01       1092.03         8.35 o                         
   2   0  12        490.81        471.77         4.28 o                         
   3   0  12        528.46        525.86         4.68 o                         
   4   0  12        130.76        115.20         1.83 o                         
   5   0  12       4132.74       4160.33        40.83 o                         
   6   0  12       3119.41       3086.97        23.38 o                         
   7   0  12        269.53        269.72         3.13 o                         
   8   0  12       1112.39       1060.35         8.51 o                         
   9   0  12        192.81        200.02         2.59 o                         
  10   0  12        164.42        151.46         2.36 o                         
  11   0  12        127.27        121.96         3.74 o                         
  12   0  12          0.03          0.07         0.56 o                         
  13   0  12        102.75        102.97         3.67 o                         
  14   0  12          9.49          4.62         3.68 o                         
  15   0  12         10.52          6.10         4.89 o                         
  16   0  12         22.38          7.12         6.89 o                         
 -19   1  12         67.83         64.15         2.16 o                         
 -18   1  12         37.44         38.08         1.60 o                         
 -17   1  12        146.38        156.82         2.51 o                         
 -16   1  12         84.60         89.59         1.64 o                         
 -15   1  12        245.65        218.70         2.31 o                         
 -14   1  12         20.27         19.56         1.12 o                         
 -13   1  12        211.46        208.01         2.41 o                         
 -12   1  12         56.70         43.96         1.38 o                         
 -11   1  12       1143.78       1092.54         6.61 o                         
 -10   1  12          1.44          2.16         0.96 o                         
  -9   1  12        446.36        423.96         3.08 o                         
  -8   1  12        241.57        218.39         2.03 o                         
  -7   1  12        249.01        231.25         2.05 o                         
  -6   1  12          1.30          1.36         0.76 o                         
  -5   1  12        661.80        655.92         4.06 o                         
  -4   1  12         71.99         64.49         1.22 o                         
  -3   1  12         66.99         74.93         1.20 o                         
  -2   1  12         18.20         23.98         0.86 o                         
  -1   1  12        114.12        105.06         1.40 o                         
   0   1  12        188.22        179.43         1.61 o                         
   1   1  12        417.68        379.19         2.68 o                         
   2   1  12          4.06          5.11         0.68 o                         
   3   1  12        277.86        263.75         2.07 o                         
   4   1  12        118.16        114.34         1.48 o                         
   5   1  12         48.45         54.26         1.67 o                         
   6   1  12         14.87         15.25         1.24 o                         
   7   1  12        434.96        439.13         2.95 o                         
   8   1  12       1025.22       1016.54         5.88 o                         
   9   1  12       1437.71       1437.31         9.90 o                         
  10   1  12        315.98        311.37         3.33 o                         
  11   1  12        254.22        258.90         3.19 o                         
  12   1  12        127.03        130.98         1.91 o                         
  13   1  12        215.62        219.06         3.16 o                         
  14   1  12        387.40        410.87         7.53 o                         
  15   1  12         32.19         31.41         6.90 o                         
 -18   2  12         43.69         43.95         2.46 o                         
 -17   2  12        152.93        169.31         3.11 o                         
 -16   2  12         62.18         66.54         1.90 o                         
 -15   2  12        156.70        152.21         2.40 o                         
 -14   2  12         83.98         83.66         1.78 o                         
 -13   2  12        272.82        277.09         2.93 o                         
 -12   2  12        688.62        657.31         5.60 o                         
 -11   2  12          8.01          7.61         1.13 o                         
 -10   2  12        581.59        568.41         4.13 o                         
  -9   2  12        457.53        435.27         3.31 o                         
  -8   2  12         77.27         66.85         1.37 o                         
  -7   2  12        467.01        449.11         3.29 o                         
  -6   2  12       1022.63        989.51         5.92 o                         
  -5   2  12        273.06        253.49         2.37 o                         
  -4   2  12        895.37        840.58         5.06 o                         
  -3   2  12        500.96        477.86         4.27 o                         
  -2   2  12        451.04        409.20         2.91 o                         
  -1   2  12        367.74        348.14         2.63 o                         
   0   2  12        222.06        206.68         1.81 o                         
   1   2  12       1746.61       1746.95         9.48 o                         
   2   2  12         11.05         13.14         0.83 o                         
   3   2  12        466.61        460.12         3.39 o                         
   4   2  12        479.29        460.02         3.10 o                         
   5   2  12         89.52         83.80         1.10 o                         
   6   2  12         43.71         41.57         1.02 o                         
   7   2  12        363.68        361.22         4.13 o                         
   8   2  12          4.85          5.51         0.65 o                         
   9   2  12         98.76        103.12         2.49 o                         
  10   2  12         34.19         37.67         1.50 o                         
  11   2  12          6.57          8.01         1.95 o                         
  12   2  12         18.48         19.62         3.81 o                         
  13   2  12         22.91         15.21         3.24 o                         
  14   2  12        139.43        148.90         3.25 o                         
 -15   3  12         34.52         34.19         2.22 o                         
 -14   3  12          2.35          2.51         1.10 o                         
 -13   3  12        184.26        179.71         2.13 o                         
 -12   3  12          0.99          1.54         1.03 o                         
 -11   3  12         44.26         45.14         1.65 o                         
 -10   3  12          6.47          7.23         1.05 o                         
  -9   3  12          0.56          1.41         1.01 o                         
  -8   3  12         24.88         23.63         1.20 o                         
  -7   3  12         19.78         19.39         1.05 o                         
  -6   3  12          5.95          7.16         0.86 o                         
  -5   3  12         73.14         71.72         1.22 o                         
  -4   3  12          8.00         10.19         0.88 o                         
  -3   3  12        149.90        147.78         1.81 o                         
  -2   3  12          7.15          8.63         0.69 o                         
  -1   3  12        350.41        341.33         5.12 o                         
   0   3  12         28.51         31.34         1.57 o                         
   1   3  12         43.57         40.11         1.75 o                         
   2   3  12        186.13        180.29         2.48 o                         
   3   3  12        175.18        164.26         5.04 o                         
   4   3  12         80.23         79.31         2.31 o                         
   5   3  12        386.39        386.96         3.57 o                         
   6   3  12        169.51        169.94         2.83 o                         
   7   3  12        141.27        140.96         3.47 o                         
   8   3  12         48.22         45.50         2.82 o                         
   9   3  12          0.07         -0.49         1.39 o                         
  10   3  12        269.60        282.34         5.60 o                         
  11   3  12         17.90         13.48         2.93 o                         
 -10   4  12         65.36         68.20         1.90 o                         
  -9   4  12         53.14         56.74         2.16 o                         
  -8   4  12         15.76         15.01         1.70 o                         
  -7   4  12          8.51          7.08         2.07 o                         
  -6   4  12        142.22        138.10         3.52 o                         
  -5   4  12         42.40         46.63         1.83 o                         
  -4   4  12         99.00         95.51         2.17 o                         
  -3   4  12         12.13         14.53         1.69 o                         
  -2   4  12        120.25        127.25         3.31 o                         
  -1   4  12          3.98          3.63         1.32 o                         
   0   4  12          6.01          3.87         1.30 o                         
   1   4  12         26.37         23.81         1.53 o                         
   2   4  12         47.49         48.24         1.58 o                         
   3   4  12        135.31        130.64         2.90 o                         
   4   4  12         19.69         23.13         1.58 o                         
   5   4  12         33.19         34.00         2.23 o                         
   6   4  12         55.08         58.63         5.37 o                         
 -19   1  13        124.48        135.23         3.14 o                         
 -18   1  13         52.89         51.47         1.51 o                         
 -17   1  13          0.18          0.15         1.03 o                         
 -16   1  13          5.04          6.53         1.17 o                         
 -15   1  13          9.39          8.84         1.09 o                         
 -14   1  13         39.01         38.37         1.25 o                         
 -13   1  13        166.99        158.86         2.06 o                         
 -12   1  13         10.94         12.32         1.14 o                         
 -11   1  13        373.72        362.28         2.94 o                         
 -10   1  13         48.82         46.71         1.27 o                         
  -9   1  13       1818.17       1764.61        10.50 o                         
  -8   1  13          0.01          0.37         0.70 o                         
  -7   1  13        144.31        141.07         1.93 o                         
  -6   1  13        645.61        614.52         4.05 o                         
  -5   1  13         24.09         22.31         1.01 o                         
  -4   1  13        203.17        185.69         1.87 o                         
  -3   1  13        133.49        140.57         1.68 o                         
  -2   1  13         13.28         19.15         1.05 o                         
  -1   1  13         11.93         13.39         0.89 o                         
   0   1  13         89.30         80.10         1.23 o                         
   1   1  13          1.61          2.27         0.66 o                         
   2   1  13          9.20         10.13         0.82 o                         
   3   1  13        910.63        875.23         5.40 o                         
   4   1  13       1979.48       1951.04        10.63 o                         
   5   1  13         93.45         90.54         1.30 o                         
   6   1  13         31.04         30.70         1.01 o                         
   7   1  13        257.03        247.22         2.21 o                         
   8   1  13        357.83        357.19         4.03 o                         
   9   1  13          1.40          0.80         0.75 o                         
  10   1  13          8.63          5.72         0.91 o                         
  11   1  13         20.96         17.42         1.58 o                         
  12   1  13          0.13          0.70         1.19 o                         
  13   1  13          0.71         -0.43         1.04 o                         
  14   1  13          1.55          2.41         1.29 o                         
 -18   2  13         50.93         54.90         2.17 o                         
 -17   2  13        133.17        139.75         2.87 o                         
 -16   2  13         25.83         31.38         1.32 o                         
 -15   2  13          0.26          0.88         1.03 o                         
 -14   2  13        110.36        107.20         1.93 o                         
 -13   2  13         39.62         36.04         1.30 o                         
 -12   2  13        352.29        333.75         3.02 o                         
 -11   2  13        100.12         98.04         1.93 o                         
 -10   2  13        256.57        242.22         2.51 o                         
  -9   2  13        259.65        254.78         2.47 o                         
  -8   2  13        305.83        294.24         2.49 o                         
  -7   2  13         34.19         29.98         1.15 o                         
  -6   2  13          2.54          3.00         0.79 o                         
  -5   2  13          0.53          0.14         0.59 o                         
  -4   2  13        791.20        792.02         5.01 o                         
  -3   2  13          2.02          0.51         0.63 o                         
  -2   2  13         21.42         29.31         0.88 o                         
  -1   2  13          0.11          0.10         0.45 o                         
   0   2  13          8.99          7.46         0.77 o                         
   1   2  13        794.43        787.44         4.84 o                         
   2   2  13         52.83         55.39         1.08 o                         
   3   2  13        190.48        189.14         1.69 o                         
   4   2  13        147.07        139.88         2.94 o                         
   5   2  13        321.90        306.05         4.22 o                         
   6   2  13         83.38         77.54         1.62 o                         
   7   2  13         52.89         51.21         1.73 o                         
   8   2  13         12.34         14.48         0.83 o                         
   9   2  13         69.55         80.83         5.48 o                         
  10   2  13          2.20          2.23         1.47 o                         
  11   2  13         22.79         27.15         5.28 o                         
  12   2  13          1.00          1.24         1.41 o                         
  13   2  13          5.24         25.22        12.78 o                         
 -15   3  13          0.05         -0.28         1.27 o                         
 -14   3  13         60.99         60.52         1.73 o                         
 -13   3  13          0.11          0.89         1.00 o                         
 -12   3  13        276.63        276.83         2.70 o                         
 -11   3  13         31.67         30.46         1.37 o                         
 -10   3  13         16.77         15.23         1.15 o                         
  -9   3  13          8.26          7.33         1.08 o                         
  -8   3  13          6.11          7.74         1.10 o                         
  -7   3  13         14.15         14.87         1.04 o                         
  -6   3  13         90.11         98.82         1.74 o                         
  -5   3  13         24.50         22.61         1.04 o                         
  -4   3  13          4.09          4.03         0.77 o                         
  -3   3  13          3.49          4.54         0.80 o                         
  -2   3  13          1.14          1.46         0.52 o                         
  -1   3  13          5.83          6.51         1.21 o                         
   0   3  13         72.55         71.18         1.95 o                         
   1   3  13         37.59         38.29         1.63 o                         
   2   3  13          1.85          1.36         1.13 o                         
   3   3  13         41.54         42.13         1.64 o                         
   4   3  13        325.59        320.01         3.44 o                         
   5   3  13          1.35          1.57         1.03 o                         
   6   3  13        106.15        102.00         2.16 o                         
   7   3  13         31.07         34.99         3.74 o                         
   8   3  13        170.89        190.49         3.62 o                         
   9   3  13         51.07         57.86         3.77 o                         
  10   3  13          6.57          7.72         2.68 o                         
  -9   4  13         14.39         15.22         2.04 o                         
  -8   4  13         96.66         97.31         2.28 o                         
  -7   4  13         13.51         10.24         2.72 o                         
  -6   4  13        107.69        110.38         2.67 o                         
  -5   4  13        140.11        138.25         2.60 o                         
  -4   4  13         40.38         41.91         1.98 o                         
  -3   4  13        143.21        147.02         2.84 o                         
  -2   4  13         35.99         38.73         1.81 o                         
  -1   4  13         80.48         80.51         2.51 o                         
   0   4  13        269.67        269.49         3.97 o                         
   1   4  13        118.07        127.45         3.00 o                         
   2   4  13        217.92        220.29         3.33 o                         
   3   4  13         65.24         68.66         2.18 o                         
   4   4  13          5.01          4.97         1.84 o                         
   5   4  13        113.84        128.74         3.74 o                         
 -19   0  14         78.47         82.44         2.96 o                         
 -18   0  14          0.10          0.03         1.48 o                         
 -17   0  14         46.88         47.75         2.16 o                         
 -16   0  14          7.93          7.20         1.80 o                         
 -15   0  14         71.23         71.19         2.94 o                         
 -14   0  14        260.64        251.28         4.02 o                         
 -13   0  14        116.06        114.52         2.64 o                         
 -12   0  14         23.85         26.66         1.67 o                         
 -11   0  14        795.50        785.90         8.58 o                         
 -10   0  14        655.37        615.67         6.09 o                         
  -9   0  14        997.61        993.34         8.94 o                         
  -8   0  14         33.54         33.64         1.63 o                         
  -7   0  14       2074.48       1967.84        15.20 o                         
  -6   0  14        125.90        103.91         2.30 o                         
  -5   0  14        456.24        448.14         4.37 o                         
  -4   0  14        561.02        570.50         5.18 o                         
  -3   0  14        989.77        911.66        10.57 o                         
  -2   0  14       1324.12       1354.21        22.07 o                         
  -1   0  14         68.56         76.99         1.75 o                         
   0   0  14        601.30        543.42         5.08 o                         
   1   0  14        371.71        368.59         3.89 o                         
   2   0  14       2589.62       2576.16        19.62 o                         
   3   0  14         34.95         35.33         1.44 o                         
   4   0  14        877.32        851.78         7.14 o                         
   5   0  14       1667.63       1641.71        13.20 o                         
   6   0  14        290.57        276.94         3.14 o                         
   7   0  14         90.60         88.44         2.00 o                         
   8   0  14        432.92        451.77         4.62 o                         
   9   0  14        240.89        239.01         3.32 o                         
  10   0  14       1023.15       1040.75         9.04 o                         
  11   0  14        568.58        572.81         8.07 o                         
  12   0  14        159.94        166.98         4.22 o                         
  13   0  14        111.59        116.63         3.88 o                         
  14   0  14         99.18         96.59         5.62 o                         
 -19   1  14        173.19        171.15         3.23 o                         
 -18   1  14        214.28        223.77         2.67 o                         
 -17   1  14        410.55        441.89         4.13 o                         
 -16   1  14        270.17        287.66         3.02 o                         
 -15   1  14        147.63        148.49         2.09 o                         
 -14   1  14        254.41        259.58         2.68 o                         
 -13   1  14        385.63        395.78         3.38 o                         
 -12   1  14        746.72        735.69         5.01 o                         
 -11   1  14        726.89        717.08         5.01 o                         
 -10   1  14          0.87          0.84         0.83 o                         
  -9   1  14         94.55        101.19         1.67 o                         
  -8   1  14         47.74         46.11         1.29 o                         
  -7   1  14       1715.49       1688.74         9.69 o                         
  -6   1  14        784.11        732.06         4.95 o                         
  -5   1  14       1102.79       1084.98         6.37 o                         
  -4   1  14       1234.37       1154.72         6.61 o                         
  -3   1  14        507.85        437.52         3.68 o                         
  -2   1  14        251.08        244.73         2.83 o                         
  -1   1  14          8.40          5.13         0.85 o                         
   0   1  14        460.14        406.73         2.89 o                         
   1   1  14         61.41         51.23         1.23 o                         
   2   1  14       1322.77       1273.89         7.28 o                         
   3   1  14         58.19         54.18         1.47 o                         
   4   1  14          0.37          0.56         0.72 o                         
   5   1  14        160.29        158.49         1.90 o                         
   6   1  14        182.06        176.94         1.79 o                         
   7   1  14        155.13        150.88         1.64 o                         
   8   1  14          5.09          4.84         0.99 o                         
   9   1  14        162.29        155.75         1.97 o                         
  10   1  14         10.26         13.30         1.42 o                         
  11   1  14          0.09          1.15         1.12 o                         
  12   1  14        104.99        100.88         1.88 o                         
  13   1  14         25.78         22.11         1.70 o                         
  14   1  14        105.46        103.13         2.42 o                         
 -17   2  14          9.72          7.87         1.87 o                         
 -16   2  14         21.63         22.96         1.43 o                         
 -15   2  14          7.06          6.70         1.27 o                         
 -14   2  14         10.50          9.31         1.17 o                         
 -13   2  14         32.47         31.91         1.37 o                         
 -12   2  14         21.16         21.03         1.18 o                         
 -11   2  14          7.02          5.42         1.06 o                         
 -10   2  14         35.05         36.51         1.29 o                         
  -9   2  14         45.48         46.38         1.59 o                         
  -8   2  14         17.45         17.25         1.15 o                         
  -7   2  14        749.55        736.22         4.99 o                         
  -6   2  14         16.16         18.59         1.13 o                         
  -5   2  14         71.73         72.03         1.44 o                         
  -4   2  14        689.84        717.07         4.93 o                         
  -3   2  14        187.00        213.92         3.75 o                         
  -2   2  14        470.79        480.93         3.53 o                         
  -1   2  14        139.86        143.22         2.16 o                         
   0   2  14        658.37        645.65         4.41 o                         
   1   2  14        196.95        194.96         1.96 o                         
   2   2  14        148.77        144.91         1.70 o                         
   3   2  14        179.57        173.17         1.69 o                         
   4   2  14        473.79        465.71         5.26 o                         
   5   2  14          2.51          2.88         0.69 o                         
   6   2  14        813.39        809.53         5.74 o                         
   7   2  14        352.12        339.20         3.43 o                         
   8   2  14        115.73        119.66         2.60 o                         
   9   2  14        668.98        684.46         7.57 o                         
  10   2  14        212.91        201.55         3.66 o                         
  11   2  14        243.30        251.05        12.33 o                         
  12   2  14         67.21         67.17         2.49 o                         
 -14   3  14         46.39         50.40         1.64 o                         
 -13   3  14         75.31         72.38         1.70 o                         
 -12   3  14          4.25          2.91         1.10 o                         
 -11   3  14         94.29         97.67         2.07 o                         
 -10   3  14        425.96        421.28         3.66 o                         
  -9   3  14        340.32        340.95         3.00 o                         
  -8   3  14        447.80        439.73         3.61 o                         
  -7   3  14         54.75         53.39         1.62 o                         
  -6   3  14         25.27         30.21         1.13 o                         
  -5   3  14        238.91        233.90         2.43 o                         
  -4   3  14          3.57          2.56         0.78 o                         
  -3   3  14        115.86        117.51         1.69 o                         
  -2   3  14        168.02        177.32         2.78 o                         
  -1   3  14         75.58         75.34         2.11 o                         
   0   3  14          6.44          5.22         1.31 o                         
   1   3  14          3.51          4.04         1.23 o                         
   2   3  14         49.69         47.96         1.92 o                         
   3   3  14         21.37         21.62         1.61 o                         
   4   3  14         64.63         63.79         1.94 o                         
   5   3  14         67.33         69.51         1.94 o                         
   6   3  14         50.21         51.98         2.05 o                         
   7   3  14        117.73        124.06         3.35 o                         
   8   3  14         37.61         42.79         2.63 o                         
   9   3  14        204.50        210.25         4.21 o                         
  -8   4  14         89.53         98.97         4.25 o                         
  -7   4  14        134.22        134.54         2.74 o                         
  -6   4  14        155.57        160.02         3.20 o                         
  -5   4  14         55.64         55.74         2.20 o                         
  -4   4  14          0.30         -0.53         1.28 o                         
  -3   4  14         37.91         40.08         2.19 o                         
  -2   4  14        145.78        146.71         3.02 o                         
  -1   4  14        290.92        298.40         4.29 o                         
   0   4  14        277.85        280.09         5.17 o                         
   1   4  14         80.45         91.78         2.61 o                         
   2   4  14        170.53        168.34         3.36 o                         
   3   4  14         55.91         53.06         2.20 o                         
 -18   1  15         93.05         95.63         2.25 o                         
 -17   1  15          0.80          0.06         0.95 o                         
 -16   1  15        131.66        135.62         2.38 o                         
 -15   1  15          4.27          2.13         1.20 o                         
 -14   1  15         12.00         11.73         1.38 o                         
 -13   1  15         20.12         21.62         1.51 o                         
 -12   1  15         18.61         22.18         1.31 o                         
 -11   1  15         21.75         18.62         1.17 o                         
 -10   1  15          1.01          1.67         0.98 o                         
  -9   1  15         10.62          9.15         1.17 o                         
  -8   1  15        534.38        517.64         4.04 o                         
  -7   1  15        311.33        302.87         3.97 o                         
  -6   1  15         11.86         13.72         1.12 o                         
  -5   1  15        845.91        803.43         5.23 o                         
  -4   1  15         12.12          2.74         1.09 o                         
  -3   1  15        273.77        273.04         2.42 o                         
  -2   1  15          3.16          6.76         0.93 o                         
  -1   1  15         55.62         33.19         1.28 o                         
   0   1  15         26.98         30.48         1.01 o                         
   1   1  15         14.94         15.71         1.06 o                         
   2   1  15        138.64        136.21         1.91 o                         
   3   1  15          0.06          0.50         0.65 o                         
   4   1  15         43.18         40.68         1.33 o                         
   5   1  15         13.85         12.58         1.00 o                         
   6   1  15        219.15        210.52         2.13 o                         
   7   1  15          1.80          1.53         0.78 o                         
   8   1  15        293.69        305.01         2.76 o                         
   9   1  15          9.86          5.72         1.01 o                         
  10   1  15          3.96          4.07         1.13 o                         
  11   1  15         35.18         36.35         1.85 o                         
  12   1  15        154.33        174.51         2.68 o                         
  13   1  15          4.87          5.10         1.31 o                         
 -17   2  15          0.70          2.54         1.82 o                         
 -16   2  15          2.09          3.39         1.40 o                         
 -15   2  15          6.84          5.46         1.24 o                         
 -14   2  15         16.66         19.74         1.33 o                         
 -13   2  15          4.67          3.94         1.10 o                         
 -12   2  15          7.40          6.34         1.15 o                         
 -11   2  15        122.80        118.55         1.83 o                         
 -10   2  15          2.03          1.57         0.93 o                         
  -9   2  15          7.83          6.75         1.08 o                         
  -8   2  15         28.45         29.31         1.25 o                         
  -7   2  15          2.54          1.34         0.93 o                         
  -6   2  15        116.29        112.24         1.81 o                         
  -5   2  15        327.82        317.65         3.34 o                         
  -4   2  15        511.07        461.04         4.02 o                         
  -3   2  15         63.16         65.83         1.56 o                         
  -2   2  15         95.57         87.53         1.60 o                         
  -1   2  15         14.30         12.03         1.08 o                         
   0   2  15         26.35         29.00         1.17 o                         
   1   2  15         84.84         80.02         1.41 o                         
   2   2  15          3.55          5.14         0.78 o                         
   3   2  15        141.63        141.80         1.58 o                         
   4   2  15         15.32         17.42         0.93 o                         
   5   2  15        325.13        323.39         6.14 o                         
   6   2  15         19.09         20.03         1.30 o                         
   7   2  15          2.82          2.55         0.87 o                         
   8   2  15         13.08          7.55         1.46 o                         
   9   2  15        740.54        781.87        10.69 o                         
  10   2  15        157.17        158.20         3.94 o                         
  11   2  15        173.76        180.66         4.14 o                         
 -13   3  15         52.67         57.32         1.79 o                         
 -12   3  15        227.69        228.03         2.67 o                         
 -11   3  15        167.62        166.52         2.38 o                         
 -10   3  15        183.83        187.30         2.47 o                         
  -9   3  15        240.87        233.91         2.60 o                         
  -8   3  15         40.66         43.02         1.49 o                         
  -7   3  15        316.73        299.22         3.02 o                         
  -6   3  15        224.12        223.68         2.50 o                         
  -5   3  15         15.17         16.69         1.19 o                         
  -4   3  15         66.54         64.56         1.30 o                         
  -3   3  15        375.42        375.72         4.19 o                         
  -2   3  15          0.25          0.77         1.28 o                         
  -1   3  15         21.60         24.02         1.78 o                         
   0   3  15         43.48         44.17         2.14 o                         
   1   3  15        243.56        246.77         3.21 o                         
   2   3  15        353.33        356.85         3.94 o                         
   3   3  15        103.51        101.97         2.34 o                         
   4   3  15        246.89        252.68         3.61 o                         
   5   3  15          1.20          2.34         1.24 o                         
   6   3  15         76.10         71.85         5.28 o                         
   7   3  15        102.68         91.98         3.58 o                         
   8   3  15          0.02         -0.33         1.69 o                         
  -6   4  15         57.18         58.38         2.57 o                         
  -5   4  15          2.84          1.17         1.28 o                         
  -4   4  15          0.38          0.30         1.19 o                         
  -3   4  15        111.46        113.50         2.54 o                         
  -2   4  15          2.40          1.10         1.44 o                         
  -1   4  15          2.34          0.54         1.58 o                         
   0   4  15          7.56          6.42         1.89 o                         
   1   4  15         18.97         19.87         1.78 o                         
 -18   0  16        162.44        153.74         3.92 o                         
 -17   0  16        154.29        150.92         3.46 o                         
 -16   0  16        405.37        425.83         7.33 o                         
 -15   0  16        341.95        391.82         7.36 o                         
 -14   0  16         10.74         10.14         1.76 o                         
 -13   0  16        192.65        195.07         3.26 o                         
 -12   0  16        504.68        525.32         6.14 o                         
 -11   0  16        443.18        438.19         7.23 o                         
 -10   0  16       1079.32       1039.53        14.85 o                         
  -9   0  16          1.53          2.61         1.62 o                         
  -8   0  16         83.17         73.48         2.27 o                         
  -7   0  16         25.92         28.55         1.82 o                         
  -6   0  16         38.40         42.68         1.88 o                         
  -5   0  16          0.30          0.53         1.18 o                         
  -4   0  16        112.97        112.25         2.39 o                         
  -3   0  16        105.00        100.83         2.29 o                         
  -2   0  16        481.62        357.52         4.07 o                         
  -1   0  16         65.32         76.67         2.10 o                         
   0   0  16        219.14        221.35         2.94 o                         
   1   0  16        253.64        201.07         2.95 o                         
   2   0  16        294.56        316.86         3.78 o                         
   3   0  16        484.58        468.11         4.88 o                         
   4   0  16        189.26        186.34         3.32 o                         
   5   0  16        174.42        172.92         2.98 o                         
   6   0  16        464.60        468.84         5.02 o                         
   7   0  16         84.05         84.71         2.18 o                         
   8   0  16         91.44         85.64         2.19 o                         
   9   0  16        230.07        227.52         3.10 o                         
  10   0  16         90.03        102.58         2.67 o                         
  11   0  16          5.34          1.56         1.02 o                         
  12   0  16         10.76          9.10         3.62 o                         
  13   0  16        377.98        399.57        10.89 o                         
 -18   1  16         60.91         76.34         2.32 o                         
 -17   1  16         59.57         56.53         1.98 o                         
 -16   1  16         43.34         42.82         1.69 o                         
 -15   1  16         29.48         30.14         1.58 o                         
 -14   1  16         57.53         56.64         1.77 o                         
 -13   1  16          1.58          1.85         1.13 o                         
 -12   1  16        257.17        257.44         3.29 o                         
 -11   1  16         22.44         24.16         1.37 o                         
 -10   1  16        814.21        827.01         6.33 o                         
  -9   1  16         71.14         70.69         1.63 o                         
  -8   1  16        863.70        856.31         5.66 o                         
  -7   1  16        181.11        171.13         2.20 o                         
  -6   1  16        111.85        106.96         1.73 o                         
  -5   1  16         31.96         24.23         1.30 o                         
  -4   1  16        360.22        356.12         3.25 o                         
  -3   1  16        812.65        835.35         5.92 o                         
  -2   1  16        264.44        300.04         4.62 o                         
  -1   1  16        947.85        971.75         6.26 o                         
   0   1  16         72.75         74.09         3.46 o                         
   1   1  16       1067.12       1028.75         6.36 o                         
   2   1  16         61.41         60.41         1.47 o                         
   3   1  16        947.13        955.20         5.95 o                         
   4   1  16        140.90        134.92         1.73 o                         
   5   1  16        311.73        303.38         2.83 o                         
   6   1  16        275.55        264.89         2.50 o                         
   7   1  16        124.55        126.29         1.77 o                         
   8   1  16          0.70          0.54         0.77 o                         
   9   1  16         15.48         18.24         1.28 o                         
  10   1  16        188.60        197.58         3.30 o                         
  11   1  16         47.25         46.80         2.16 o                         
  12   1  16         76.46         72.54         2.28 o                         
 -16   2  16        268.80        281.00         3.31 o                         
 -15   2  16        106.11        114.22         2.12 o                         
 -14   2  16        221.34        239.48         2.95 o                         
 -13   2  16        118.12        122.06         2.00 o                         
 -12   2  16         41.37         42.57         1.76 o                         
 -11   2  16         57.81         54.10         1.58 o                         
 -10   2  16         13.62         16.26         1.55 o                         
  -9   2  16         52.65         46.60         1.61 o                         
  -8   2  16         23.75         27.36         1.33 o                         
  -7   2  16          0.63          0.18         0.82 o                         
  -6   2  16        512.91        488.03         4.50 o                         
  -5   2  16         67.46         78.45         1.68 o                         
  -4   2  16         45.36         46.54         1.49 o                         
  -3   2  16        109.81        106.43         1.71 o                         
  -2   2  16          3.76          5.78         0.97 o                         
  -1   2  16          4.54          6.04         0.83 o                         
   0   2  16          2.17          1.13         0.73 o                         
   1   2  16         47.78         50.04         1.39 o                         
   2   2  16         77.11         77.19         1.60 o                         
   3   2  16        107.14        109.85         1.61 o                         
   4   2  16        213.44        207.62         5.52 o                         
   5   2  16         48.94         51.18         2.61 o                         
   6   2  16        391.91        383.25         5.28 o                         
   7   2  16         18.36         20.44         1.38 o                         
   8   2  16         19.45         26.14         2.70 o                         
   9   2  16         34.05         40.63         3.96 o                         
  10   2  16         17.92         16.22         2.04 o                         
 -13   3  16        117.97        121.28         2.60 o                         
 -12   3  16        230.55        243.53         2.98 o                         
 -11   3  16        249.18        269.94         3.44 o                         
 -10   3  16         43.20         43.68         1.63 o                         
  -9   3  16         29.88         30.88         1.85 o                         
  -8   3  16         68.25         64.54         1.82 o                         
  -7   3  16          5.08          5.79         1.07 o                         
  -6   3  16        358.83        359.96         3.21 o                         
  -5   3  16        635.46        626.53         4.85 o                         
  -4   3  16        104.51        108.17         2.65 o                         
  -3   3  16        248.34        247.09         3.40 o                         
  -2   3  16        427.13        421.04         4.49 o                         
  -1   3  16        296.38        296.59         3.87 o                         
   0   3  16        315.02        317.95         3.90 o                         
   1   3  16        395.83        396.19         4.64 o                         
   2   3  16        491.34        511.05         5.93 o                         
   3   3  16        285.45        286.32         3.61 o                         
   4   3  16         18.09         20.31         1.76 o                         
   5   3  16        199.31        208.27         3.41 o                         
   6   3  16          5.17          2.78         3.08 o                         
   7   3  16         63.28         65.97         2.96 o                         
 -17   1  17          0.07          0.88         1.11 o                         
 -16   1  17         15.55         20.71         1.49 o                         
 -15   1  17          6.23          4.94         1.34 o                         
 -14   1  17         12.04         10.43         1.54 o                         
 -13   1  17         32.14         40.83         1.84 o                         
 -12   1  17         61.13         56.93         1.93 o                         
 -11   1  17         85.50         86.68         1.98 o                         
 -10   1  17          4.88          8.76         1.40 o                         
  -9   1  17         64.22         70.04         1.70 o                         
  -8   1  17        253.19        241.12         2.50 o                         
  -7   1  17         23.71         21.46         1.23 o                         
  -6   1  17         81.30         84.72         1.96 o                         
  -5   1  17         79.61         71.25         1.61 o                         
  -4   1  17          0.40          2.16         1.04 o                         
  -3   1  17        117.31         85.89         1.77 o                         
  -2   1  17        189.31        175.34         2.36 o                         
  -1   1  17         37.80         39.03         1.51 o                         
   0   1  17        119.69         98.05         1.64 o                         
   1   1  17          1.58          2.20         0.84 o                         
   2   1  17         13.63         14.07         1.02 o                         
   3   1  17         92.88         93.88         2.11 o                         
   4   1  17         48.98         49.40         1.32 o                         
   5   1  17        318.51        316.93         3.58 o                         
   6   1  17        133.20        128.36         1.75 o                         
   7   1  17          9.93          8.49         1.09 o                         
   8   1  17          1.06          1.06         0.83 o                         
   9   1  17         47.95         54.23         1.51 o                         
  10   1  17         79.52         81.37         2.07 o                         
  11   1  17         43.95         50.11         2.77 o                         
 -15   2  17         32.67         39.65         1.71 o                         
 -14   2  17          2.64          1.52         1.16 o                         
 -13   2  17         13.37         13.56         1.38 o                         
 -12   2  17        178.79        183.76         2.50 o                         
 -11   2  17        236.95        231.81         2.84 o                         
 -10   2  17        205.26        199.69         2.68 o                         
  -9   2  17        188.04        190.41         2.56 o                         
  -8   2  17         27.88         26.23         1.57 o                         
  -7   2  17         21.91         25.49         1.37 o                         
  -6   2  17        336.76        306.28         2.89 o                         
  -5   2  17         29.57         31.98         1.46 o                         
  -4   2  17        483.05        481.56         3.82 o                         
  -3   2  17        400.31        380.88         3.26 o                         
  -2   2  17        329.00        316.29         2.94 o                         
  -1   2  17         35.78         37.15         1.30 o                         
   0   2  17          0.26          0.09         0.58 o                         
   1   2  17         15.48         19.00         1.11 o                         
   2   2  17         75.71         76.37         1.64 o                         
   3   2  17        171.34        173.55         2.06 o                         
   4   2  17        161.49        160.82         2.68 o                         
   5   2  17          5.45          6.51         1.07 o                         
   6   2  17        159.80        169.37         2.86 o                         
   7   2  17        120.63        116.36         2.46 o                         
   8   2  17         21.30         28.45         2.93 o                         
   9   2  17         22.65         22.31         2.96 o                         
 -12   3  17         76.73         80.11         2.19 o                         
 -11   3  17         28.40         33.88         1.60 o                         
 -10   3  17         34.60         35.48         1.65 o                         
  -9   3  17          3.53          3.26         1.19 o                         
  -8   3  17          5.93          4.06         1.24 o                         
  -7   3  17        192.59        195.18         2.33 o                         
  -6   3  17          1.86          0.99         1.01 o                         
  -5   3  17         11.52          6.89         1.65 o                         
  -4   3  17        410.76        407.20         5.57 o                         
  -3   3  17        191.51        197.21         3.38 o                         
  -2   3  17        211.34        214.95         4.13 o                         
  -1   3  17        267.39        269.10         3.65 o                         
   0   3  17         93.24         92.55         2.42 o                         
   1   3  17         12.43         12.49         1.82 o                         
   2   3  17         77.75         76.87         2.56 o                         
   3   3  17         16.07         13.94         1.77 o                         
   4   3  17         37.27         38.36         1.79 o                         
   5   3  17         25.45         30.98         1.88 o                         
   6   3  17        307.96        359.38        23.78 o                         
 -17   0  18          6.94          1.88         1.89 o                         
 -16   0  18        105.66        103.69         2.97 o                         
 -15   0  18        336.51        317.42         5.14 o                         
 -14   0  18         74.97         68.09         2.71 o                         
 -13   0  18        134.77        132.70         3.01 o                         
 -12   0  18        203.26        198.96         4.26 o                         
 -11   0  18        590.49        584.21         8.50 o                         
 -10   0  18         23.57         22.19         1.93 o                         
  -9   0  18        503.48        517.53         6.16 o                         
  -8   0  18        228.45        224.56         4.04 o                         
  -7   0  18        897.99        874.28         8.11 o                         
  -6   0  18         18.49         18.54         2.02 o                         
  -5   0  18       1292.06       1230.57        11.10 o                         
  -4   0  18         82.87        112.77         5.84 o                         
  -3   0  18        192.59        191.01         3.20 o                         
  -2   0  18        789.46        751.66         6.99 o                         
  -1   0  18         20.00         42.67         6.01 o                         
   0   0  18        204.93        228.45         3.98 o                         
   1   0  18          0.55         -0.56         1.13 o                         
   2   0  18        933.96        935.17         8.52 o                         
   3   0  18          1.49          1.55         1.22 o                         
   4   0  18        294.07        293.56         3.89 o                         
   5   0  18          0.68          0.92         1.14 o                         
   6   0  18         56.79         61.07         2.14 o                         
   7   0  18         83.90         90.52         2.48 o                         
   8   0  18         32.27         34.50         2.14 o                         
   9   0  18         15.80         20.02         1.98 o                         
  10   0  18         45.52         47.29         2.68 o                         
  11   0  18         92.15        114.77         4.60 o                         
 -16   1  18         20.27         16.39         1.61 o                         
 -15   1  18         66.51         65.84         1.93 o                         
 -14   1  18         29.79         37.48         1.80 o                         
 -13   1  18          0.93          2.12         1.23 o                         
 -12   1  18         13.30         13.75         1.46 o                         
 -11   1  18          4.50          5.95         1.23 o                         
 -10   1  18          0.05          0.02         0.92 o                         
  -9   1  18          0.11          0.29         0.91 o                         
  -8   1  18         38.61         44.78         1.62 o                         
  -7   1  18        196.33        189.54         2.33 o                         
  -6   1  18         56.08         60.71         1.59 o                         
  -5   1  18         20.15         26.82         1.43 o                         
  -4   1  18        237.49        216.60         2.62 o                         
  -3   1  18         90.39         85.94         1.90 o                         
  -2   1  18        221.68        216.86         2.27 o                         
  -1   1  18         73.40         77.32         1.57 o                         
   0   1  18        207.07        209.94         2.37 o                         
   1   1  18        153.11        151.27         2.08 o                         
   2   1  18         71.20         77.83         1.61 o                         
   3   1  18        541.17        563.03         4.10 o                         
   4   1  18        119.41        121.82         1.90 o                         
   5   1  18        634.06        636.64         4.75 o                         
   6   1  18        390.35        388.31         3.49 o                         
   7   1  18        543.82        559.03         6.12 o                         
   8   1  18         47.98         49.89         2.07 o                         
   9   1  18        227.00        227.90         3.41 o                         
  10   1  18        154.26        153.31         3.79 o                         
 -14   2  18        143.17        151.54         2.53 o                         
 -13   2  18        242.61        250.13         3.07 o                         
 -12   2  18         46.51         45.66         1.77 o                         
 -11   2  18        561.03        574.28         5.77 o                         
 -10   2  18        510.64        546.51         4.56 o                         
  -9   2  18        665.30        661.40         6.22 o                         
  -8   2  18        144.05        147.89         3.47 o                         
  -7   2  18        407.50        411.37         3.67 o                         
  -6   2  18        222.31        222.76         2.64 o                         
  -5   2  18         40.50         42.61         1.53 o                         
  -4   2  18         72.26         67.02         1.73 o                         
  -3   2  18        214.75        211.35         2.28 o                         
  -2   2  18         63.18         66.58         1.71 o                         
  -1   2  18        185.05        181.06         2.23 o                         
   0   2  18        427.93        439.30         3.86 o                         
   1   2  18         18.03         19.27         1.17 o                         
   2   2  18        364.54        350.99         3.18 o                         
   3   2  18        234.76        245.83         2.44 o                         
   4   2  18        488.41        487.21         5.12 o                         
   5   2  18         11.54          7.93         1.95 o                         
   6   2  18         74.84         90.25        12.59 o                         
   7   2  18         15.61         14.03         1.77 o                         
   8   2  18          1.19          0.72         1.61 o                         
 -10   3  18         28.74         31.08         1.76 o                         
  -9   3  18          0.25          0.55         1.08 o                         
  -8   3  18         38.58         42.16         1.63 o                         
  -7   3  18          2.10          3.32         1.44 o                         
  -6   3  18        143.21        148.24         2.83 o                         
  -5   3  18          8.91          8.25         1.93 o                         
  -4   3  18          2.87          2.35         1.46 o                         
  -3   3  18          3.94          5.41         1.87 o                         
  -2   3  18         11.92         12.00         1.85 o                         
  -1   3  18         14.16         19.33         2.11 o                         
   0   3  18          0.31          0.21         1.52 o                         
   1   3  18         19.64         23.34         2.02 o                         
   2   3  18        149.85        146.47         2.85 o                         
   3   3  18         12.87         11.07         1.78 o                         
   4   3  18         92.17         92.98         2.30 o                         
 -16   1  19          0.06          0.01         1.25 o                         
 -15   1  19        214.86        231.98         3.00 o                         
 -14   1  19         40.27         46.65         1.82 o                         
 -13   1  19         87.30         90.20         2.49 o                         
 -12   1  19          0.34          0.89         1.17 o                         
 -11   1  19        213.46        220.66         3.00 o                         
 -10   1  19         20.75         18.72         1.59 o                         
  -9   1  19         64.95         61.66         1.99 o                         
  -8   1  19        454.61        484.93         4.06 o                         
  -7   1  19         17.60         17.73         1.49 o                         
  -6   1  19        108.82        101.17         2.18 o                         
  -5   1  19          6.83          4.22         1.18 o                         
  -4   1  19         20.24         21.53         1.40 o                         
  -3   1  19         24.73         20.88         1.33 o                         
  -2   1  19         68.48         57.83         1.80 o                         
  -1   1  19        338.50        313.08         3.11 o                         
   0   1  19        130.15        125.58         2.26 o                         
   1   1  19          9.65         12.80         1.28 o                         
   2   1  19         53.93         57.19         1.67 o                         
   3   1  19          9.96          9.12         1.28 o                         
   4   1  19          0.28          0.52         0.98 o                         
   5   1  19        150.22        157.67         2.43 o                         
   6   1  19        153.49        160.48         2.19 o                         
   7   1  19        117.01        125.12         2.22 o                         
   8   1  19          2.04          0.95         0.91 o                         
   9   1  19          0.00         -0.40         1.23 o                         
 -13   2  19          8.41          6.99         1.56 o                         
 -12   2  19         63.62         71.88         2.20 o                         
 -11   2  19        177.28        187.19         2.87 o                         
 -10   2  19          4.76          5.10         1.36 o                         
  -9   2  19          0.28          0.37         1.08 o                         
  -8   2  19        110.68        118.17         2.22 o                         
  -7   2  19        139.33        130.54         2.43 o                         
  -6   2  19         98.48         94.91         2.08 o                         
  -5   2  19         10.30         12.42         1.34 o                         
  -4   2  19         20.25         16.00         1.49 o                         
  -3   2  19         27.19         25.36         1.48 o                         
  -2   2  19         32.44         35.66         1.32 o                         
  -1   2  19        258.21        255.48         2.77 o                         
   0   2  19         35.97         40.45         1.56 o                         
   1   2  19        283.73        283.23         2.97 o                         
   2   2  19          5.68          7.50         1.07 o                         
   3   2  19          0.15          0.23         0.67 o                         
   4   2  19         25.03         26.83         2.01 o                         
   5   2  19         19.96         23.72         2.20 o                         
   6   2  19         89.38         93.54         3.22 o                         
   7   2  19         86.55         91.63         4.15 o                         
  -9   3  19         49.09         47.80        12.92 o                         
  -8   3  19         31.58         29.57         2.11 o                         
  -7   3  19          5.09          4.29         1.63 o                         
  -6   3  19         17.93         12.27         1.86 o                         
  -5   3  19         86.90         82.26         2.54 o                         
  -4   3  19         64.11         67.12         3.03 o                         
  -3   3  19        119.86        120.22         2.86 o                         
  -2   3  19        115.14        114.84         2.82 o                         
  -1   3  19          8.14          4.78         1.76 o                         
   0   3  19          9.83          9.02         1.88 o                         
   1   3  19          6.62          5.83         1.58 o                         
   2   3  19         72.59         80.60         2.42 o                         
 -15   0  20         80.99         87.10         2.98 o                         
 -14   0  20          1.10         -0.18         1.75 o                         
 -13   0  20        254.20        255.43         9.40 o                         
 -12   0  20        178.51        172.00         6.00 o                         
 -11   0  20         72.20         73.71         2.91 o                         
 -10   0  20         61.68         58.62         2.97 o                         
  -9   0  20        741.17        799.22         9.12 o                         
  -8   0  20        411.24        387.82         5.78 o                         
  -7   0  20        329.35        324.10         4.84 o                         
  -6   0  20       1642.43       1674.35        15.64 o                         
  -5   0  20        277.73        285.75         4.89 o                         
  -4   0  20          3.58         13.86         2.63 o                         
  -3   0  20        489.53        455.32         5.48 o                         
  -2   0  20        612.74        573.58         6.38 o                         
  -1   0  20        387.85        398.15         5.08 o                         
   0   0  20        596.50        574.11         8.73 o                         
   1   0  20       1374.89       1370.54        12.37 o                         
   2   0  20         53.10         45.54         2.18 o                         
   3   0  20         33.48         36.34         2.20 o                         
   4   0  20       1062.37       1119.96        10.44 o                         
   5   0  20        491.37        517.40         5.76 o                         
   6   0  20        547.94        557.99         6.21 o                         
   7   0  20        845.19        882.97         8.71 o                         
   8   0  20       1013.34       1055.36        10.07 o                         
 -15   1  20        212.08        213.66         3.03 o                         
 -14   1  20        195.13        195.71         2.85 o                         
 -13   1  20         35.33         29.80         2.04 o                         
 -12   1  20        212.09        215.29         2.86 o                         
 -11   1  20        118.42        110.44         2.36 o                         
 -10   1  20        416.78        413.47         5.27 o                         
  -9   1  20        357.86        372.38         4.04 o                         
  -8   1  20        720.13        728.16         5.75 o                         
  -7   1  20         79.86         80.63         2.03 o                         
  -6   1  20        171.33        161.17         2.41 o                         
  -5   1  20          1.97          2.47         1.32 o                         
  -4   1  20        208.49        207.66         2.51 o                         
  -3   1  20         12.03         10.75         1.26 o                         
  -2   1  20        124.73        121.50         2.07 o                         
  -1   1  20        129.36        116.76         1.97 o                         
   0   1  20         27.05         26.11         1.44 o                         
   1   1  20         16.68         21.05         1.52 o                         
   2   1  20         64.53         62.99         1.71 o                         
   3   1  20         63.45         62.25         1.68 o                         
   4   1  20         10.12          8.07         1.12 o                         
   5   1  20        273.44        282.98         3.61 o                         
   6   1  20         39.92         38.74         1.60 o                         
   7   1  20          9.44          6.19         1.88 o                         
   8   1  20        220.21        236.07         3.55 o                         
 -12   2  20          8.97          9.63         1.56 o                         
 -11   2  20         76.25         81.46         2.15 o                         
 -10   2  20          9.06          5.89         1.38 o                         
  -9   2  20          7.68          8.22         1.59 o                         
  -8   2  20         36.47         35.76         1.75 o                         
  -7   2  20        170.81        169.79         2.40 o                         
  -6   2  20        141.48        145.13         2.52 o                         
  -5   2  20        337.06        361.76         4.53 o                         
  -4   2  20        410.97        400.72         4.40 o                         
  -3   2  20        303.88        309.42         3.55 o                         
  -2   2  20        180.70        191.08         2.44 o                         
  -1   2  20        493.86        482.63         4.02 o                         
   0   2  20        230.38        249.19         2.99 o                         
   1   2  20         23.05         20.71         1.29 o                         
   2   2  20        194.57        190.50         2.44 o                         
   3   2  20        230.83        237.33         3.38 o                         
   4   2  20         42.85         44.38         2.88 o                         
   5   2  20         77.52         83.15         2.49 o                         
  -5   3  20        294.20        326.79         4.64 o                         
  -4   3  20         14.41         17.86         3.02 o                         
  -3   3  20         30.05         39.68         2.82 o                         
  -2   3  20         11.23         11.23         1.83 o                         
 -13   1  21          8.46          9.55         1.92 o                         
 -12   1  21         57.23         59.21         2.26 o                         
 -11   1  21         19.76         20.04         1.86 o                         
 -10   1  21        171.30        185.89         3.00 o                         
  -9   1  21         24.09         24.38         1.99 o                         
  -8   1  21         22.57         24.43         1.60 o                         
  -7   1  21         34.42         38.55         1.88 o                         
  -6   1  21          1.82          1.84         1.23 o                         
  -5   1  21         15.72         13.25         1.57 o                         
  -4   1  21          0.41          0.06         1.04 o                         
  -3   1  21         14.27         20.91         1.86 o                         
  -2   1  21         99.48         84.12         2.02 o                         
  -1   1  21          2.76          0.70         1.10 o                         
   0   1  21         23.47         25.70         1.63 o                         
   1   1  21          5.45          4.52         1.17 o                         
   2   1  21         74.75         84.76         1.96 o                         
   3   1  21        100.61        111.95         2.18 o                         
   4   1  21          0.45          0.53         0.99 o                         
   5   1  21         11.84          8.55         1.51 o                         
   6   1  21         58.24         61.65         1.85 o                         
 -11   2  21          3.47          2.42         1.44 o                         
 -10   2  21          0.12         -0.30         1.07 o                         
  -9   2  21         18.48         17.42         1.90 o                         
  -8   2  21          1.62          1.73         1.20 o                         
  -7   2  21         28.57         32.57         1.72 o                         
  -6   2  21         18.47         21.73         1.59 o                         
  -5   2  21          5.22          6.45         1.37 o                         
  -4   2  21          9.48          9.05         1.26 o                         
  -3   2  21         52.05         56.46         1.91 o                         
  -2   2  21         10.10         10.51         1.37 o                         
  -1   2  21         19.24         22.09         1.51 o                         
   0   2  21          2.71          5.73         1.24 o                         
   1   2  21         40.46         42.23         2.13 o                         
   2   2  21          2.50          1.93         1.50 o                         
   3   2  21         20.26         20.16         2.40 o                         
 -13   0  22        241.93        251.88         4.61 o                         
 -12   0  22          0.25          0.52         2.01 o                         
 -11   0  22         60.01         60.46         2.84 o                         
 -10   0  22          0.05          0.12         1.45 o                         
  -9   0  22         85.29         70.61         3.13 o                         
  -8   0  22        407.05        440.68         6.41 o                         
  -7   0  22        640.17        671.73         7.89 o                         
  -6   0  22        135.91        144.54         3.67 o                         
  -5   0  22         37.99         38.41         2.98 o                         
  -4   0  22        217.85        232.54         4.18 o                         
  -3   0  22          9.62         13.71         2.18 o                         
  -2   0  22         50.84         50.11         2.73 o                         
  -1   0  22         40.63         46.11         2.36 o                         
   0   0  22          0.26          0.43         1.34 o                         
   1   0  22        158.19        174.18         3.61 o                         
   2   0  22         45.20         38.05         2.51 o                         
   3   0  22        324.47        308.58         4.69 o                         
   4   0  22         44.92         54.27         2.89 o                         
   5   0  22        105.39        101.75         6.33 o                         
 -12   1  22        382.51        409.77         4.92 o                         
 -11   1  22        144.88        130.28         2.72 o                         
 -10   1  22         72.32         79.25         2.41 o                         
  -9   1  22         56.21         51.39         2.29 o                         
  -8   1  22        170.58        176.21         3.28 o                         
  -7   1  22        454.55        443.87         5.05 o                         
  -6   1  22        323.99        310.71         3.78 o                         
  -5   1  22        876.48        900.79         7.04 o                         
  -4   1  22        744.47        793.86         6.02 o                         
  -3   1  22        337.76        356.88         4.09 o                         
  -2   1  22        286.21        281.14         3.27 o                         
  -1   1  22        394.33        386.16         4.16 o                         
   0   1  22        505.24        506.62         4.29 o                         
   1   1  22        453.79        486.15         4.78 o                         
   2   1  22        329.78        320.95         3.50 o                         
   3   1  22         87.82         84.24         1.88 o                         
   4   1  22         88.88         86.62         1.85 o                         
  -8   2  22         19.63         23.11         1.68 o                         
  -7   2  22         80.38         79.19         2.16 o                         
  -6   2  22          0.10         -0.15         1.36 o                         
  -5   2  22          1.39          1.21         1.24 o                         
  -4   2  22         56.57         65.73         2.18 o                         
  -3   2  22          8.14          6.42         1.33 o                         
  -2   2  22          0.08          0.40         0.83 o                         
  -1   2  22         20.02         20.52         1.53 o                         
   0   2  22          6.14          8.16         1.52 o                         
   1   2  22         33.77         30.92         2.22 o                         
 -10   1  23         13.55         16.94         1.71 o                         
  -9   1  23         12.44         16.86         1.85 o                         
  -8   1  23         72.81         84.34         2.49 o                         
  -7   1  23         15.31         13.61         1.74 o                         
  -6   1  23        120.35        128.67         2.61 o                         
  -5   1  23         11.10          7.74         1.60 o                         
  -4   1  23         41.41         47.59         2.28 o                         
  -3   1  23          0.02         -0.19         1.16 o                         
  -2   1  23        182.91        199.32         2.88 o                         
  -1   1  23          3.98          3.31         1.40 o                         
   0   1  23         11.11         11.87         1.82 o                         
   1   1  23         12.03         11.47         1.70 o                         
   2   1  23         58.72         65.93         2.49 o                         
  -9   0  24        116.42        115.76         4.15 o                         
  -8   0  24        226.01        234.70         4.78 o                         
  -7   0  24          5.12          1.97         2.13 o                         
  -6   0  24        163.28        155.26         4.39 o                         
  -5   0  24         94.79         93.60         3.51 o                         
  -4   0  24        216.10        214.60         4.52 o                         
  -3   0  24        653.07        719.60         8.36 o                         
  -2   0  24        419.26        442.90         5.90 o                         
  -1   0  24        162.61        159.24         4.04 o                         
   0   0  24        435.06        438.97         6.16 o                         
  -7   1  24         16.73         15.99         1.69 o                         
  -6   1  24         67.80         75.20         2.43 o                         
  -5   1  24         24.48         28.16         2.19 o                         
  -4   1  24         21.15         28.06         1.77 o                         
  -3   1  24          3.06          2.49         1.39 o                         
  -2   1  24         18.22         19.83         1.79 o                         
                                                                                
