# Supplementary material for: Crystal structures of two 1:2 dihydrate compounds of chloranilic acid with 2-carb­oxy­pyridine and 2-carb­oxy­quinoline
Source: Acta Crystallogr E Crystallogr Commun. 2017 Nov 7;73(Pt 12):1840–4. doi: 10.1107/S2056989017015997 (PMC5730236; doi:10.1107/S2056989017015997)
Supplement: Supplementary file 3 [file e-73-01840-IIsup3.hkl]

data_II                                                                         
_shelx_title ' 13041115'                                                        
_shelx_refln_list_code          4                                               
_shelx_F_calc_maximum      144.01                                               
_exptl_crystal_F_000       304.00                                               
_reflns_d_resolution_high  0.7100                                               
                                                                                
loop_                                                                           
 _space_group_symop_operation_xyz                                               
 'x, y, z'                                                                      
 '-x, -y, -z'                                                                   
                                                                                
_cell_length_a     4.4745                                                       
_cell_length_b    10.5448                                                       
_cell_length_c    13.6111                                                       
_cell_angle_alpha  96.652                                                       
_cell_angle_beta   94.109                                                       
_cell_angle_gamma  99.009                                                       
                                                                                
_shelx_F_squared_multiplier     1.000                                           
                                                                                
loop_                                                                           
 _refln_index_h                                                                 
 _refln_index_k                                                                 
 _refln_index_l                                                                 
 _refln_F_squared_calc                                                          
 _refln_F_squared_meas                                                          
 _refln_F_squared_sigma                                                         
 _refln_observed_status                                                         
   1   0   0         77.72         65.36         2.17 o                         
   2   0   0       1059.80       1000.95        49.88 o                         
   3   0   0          6.84          8.13         1.17 o                         
   4   0   0         95.05        101.85         4.08 o                         
   5   0   0          0.06          0.13         0.47 o                         
   6   0   0         12.68          6.97         4.12 o                         
  -6   1   0          3.72          0.01         1.42 o                         
  -5   1   0         32.09         33.06         4.03 o                         
  -4   1   0          7.95          8.37         1.61 o                         
  -3   1   0         34.91         41.32         2.24 o                         
  -2   1   0         63.72         68.75         2.62 o                         
  -1   1   0        331.73        364.16        16.40 o                         
   1   1   0        615.77        628.64        51.01 o                         
   2   1   0        869.49        804.86        58.78 o                         
   3   1   0         59.62         60.29         3.34 o                         
   4   1   0         52.85         46.96         3.25 o                         
   5   1   0         42.08         46.96         3.79 o                         
   6   1   0         13.54          9.30         5.69 o                         
  -6   2   0          0.12          0.00         1.20 o                         
  -5   2   0         93.60        109.24         5.76 o                         
  -4   2   0        196.71        176.45        14.39 o                         
  -3   2   0        462.41        472.11        15.79 o                         
  -2   2   0        326.81        125.36        84.65 o                         
  -1   2   0       3582.34       4017.13       247.85 o                         
   0   2   0         54.17         50.18         2.51 o                         
   1   2   0          6.60          6.46         0.94 o                         
   2   2   0         60.30         48.59         2.64 o                         
   3   2   0        190.46        176.42         6.51 o                         
   4   2   0          0.16          0.01         0.71 o                         
   5   2   0         19.98         21.10         2.81 o                         
  -6   3   0         23.06         28.92        10.25 o                         
  -5   3   0         27.33         35.43         3.46 o                         
  -4   3   0          0.92          1.03         0.51 o                         
  -3   3   0         23.63         21.42         1.62 o                         
  -2   3   0       1109.69       1232.77        45.66 o                         
  -1   3   0       2649.22       3034.90       177.17 o                         
   0   3   0         53.81         54.92         4.21 o                         
   1   3   0         23.16         21.73         1.64 o                         
   2   3   0          7.68          6.95         1.05 o                         
   3   3   0         31.86         31.65         2.16 o                         
   4   3   0         33.56         38.08         2.46 o                         
   5   3   0          0.08          0.16         0.42 o                         
  -6   4   0         43.28         54.62         7.91 o                         
  -5   4   0         76.09         87.63         4.22 o                         
  -4   4   0         50.24         53.33         2.23 o                         
  -3   4   0          3.44          4.45         0.72 o                         
  -2   4   0       1468.85       1705.28        68.63 o                         
  -1   4   0         64.53         64.72         2.39 o                         
   0   4   0        479.88        503.74        17.67 o                         
   1   4   0        760.56        751.13        25.69 o                         
   2   4   0        220.73        213.60         7.82 o                         
   3   4   0        273.57        250.76        10.24 o                         
   4   4   0        463.02        448.94        21.72 o                         
   5   4   0         97.02         96.26        10.42 o                         
  -6   5   0         38.01         53.13         6.80 o                         
  -5   5   0        239.30        296.93        10.85 o                         
  -4   5   0          2.57          2.58         0.64 o                         
  -3   5   0         13.47         12.47         0.99 o                         
  -2   5   0         13.10         11.33         0.96 o                         
  -1   5   0        130.88        134.06         4.28 o                         
   0   5   0          0.52          0.31         0.42 o                         
   1   5   0        804.11        894.20        32.45 o                         
   2   5   0          7.90          7.75         1.43 o                         
   3   5   0          0.29          0.33         0.73 o                         
   4   5   0         69.37         65.44         3.56 o                         
   5   5   0         58.99         55.83         5.95 o                         
  -6   6   0          0.57          0.72         0.83 o                         
  -5   6   0         12.76         10.66         1.43 o                         
  -4   6   0          1.42          1.08         0.48 o                         
  -3   6   0         73.97         74.06         3.16 o                         
  -2   6   0        119.90        123.72         4.30 o                         
  -1   6   0        175.82        162.92         5.79 o                         
   0   6   0       1265.19       1335.30        52.11 o                         
   1   6   0        678.24        672.72        28.67 o                         
   2   6   0        129.65        121.29         5.35 o                         
   3   6   0          0.10          0.07         0.69 o                         
   4   6   0        118.37        107.33         9.02 o                         
   5   6   0          0.55          0.46         0.81 o                         
  -5   7   0          8.29          5.52         1.02 o                         
  -4   7   0          2.10          2.41         0.69 o                         
  -3   7   0          0.21          0.61         0.66 o                         
  -2   7   0          0.74          1.27         0.61 o                         
  -1   7   0          2.52          3.51         0.82 o                         
   0   7   0        371.18        335.74        11.92 o                         
   1   7   0        129.16        134.75         6.98 o                         
   2   7   0        115.35        101.92         5.21 o                         
   3   7   0         77.73         75.34         4.01 o                         
   4   7   0         22.83         24.76         2.74 o                         
  -5   8   0         33.34         28.92         2.28 o                         
  -4   8   0          3.02          2.17         0.56 o                         
  -3   8   0        213.01        187.43         6.11 o                         
  -2   8   0          5.04          5.67         1.09 o                         
  -1   8   0          4.28          6.49         1.60 o                         
   0   8   0         32.78         27.81         2.21 o                         
   1   8   0         68.57         67.17         3.79 o                         
   2   8   0        180.97        164.60         7.23 o                         
   3   8   0         46.10         42.96         2.90 o                         
   4   8   0          9.55          8.41         1.74 o                         
  -5   9   0          0.05         -0.20         0.40 o                         
  -4   9   0          0.07          0.12         0.50 o                         
  -3   9   0         41.85         46.81         3.24 o                         
  -2   9   0         42.98         46.08         2.46 o                         
  -1   9   0       1690.73       1718.77        77.77 o                         
   0   9   0          0.05          0.25         0.58 o                         
   1   9   0         38.50         42.31         3.52 o                         
   2   9   0          1.59          0.33         0.76 o                         
   3   9   0         62.74         66.05         4.38 o                         
   4   9   0         22.15         28.80         3.15 o                         
  -5  10   0          0.80         -0.20         0.87 o                         
  -4  10   0          0.43          0.26         0.58 o                         
  -3  10   0         27.23         27.74         2.34 o                         
  -2  10   0         92.10         89.98         4.50 o                         
  -1  10   0         54.73         52.88         3.29 o                         
   0  10   0         11.60          9.53         1.65 o                         
   1  10   0          0.18          0.05         0.77 o                         
   2  10   0         50.20         52.44         4.36 o                         
   3  10   0         12.38         11.08         2.21 o                         
  -4  11   0          4.72          3.79         1.19 o                         
  -3  11   0          0.31          0.43         0.58 o                         
  -2  11   0          5.26          4.68         0.99 o                         
  -1  11   0         87.37         95.58         4.80 o                         
   0  11   0          3.26          2.36         1.09 o                         
   1  11   0         17.33         18.51         2.62 o                         
   2  11   0         28.52         26.90         3.92 o                         
   3  11   0          9.74          8.38         2.08 o                         
  -4  12   0          0.01          0.07         1.64 o                         
  -3  12   0         15.29         19.55         1.78 o                         
  -2  12   0          0.01         -0.32         0.64 o                         
  -1  12   0         17.83         21.53         3.00 o                         
   0  12   0          0.01         -0.17         0.76 o                         
   1  12   0          1.11          1.45         1.18 o                         
   2  12   0          7.35          6.01         1.44 o                         
  -3  13   0         61.53         66.04         8.05 o                         
  -2  13   0         11.93         14.05         1.77 o                         
  -1  13   0          1.16          0.41         0.97 o                         
   0  13   0         10.52         11.98         2.77 o                         
   1  13   0          9.93         10.05         2.81 o                         
   2  13   0         60.58         52.58        23.30 o                         
  -2  14   0          0.08         -0.35         0.93 o                         
  -1  14   0         11.65         10.48         3.51 o                         
   0  14   0          0.70          1.34         1.73 o                         
  -1 -14   1          3.52          4.37         2.15 o                         
   0 -14   1         58.28         67.34        19.75 o                         
   1 -14   1         15.76         11.86         5.59 o                         
   2 -14   1          0.93          1.52         1.25 o                         
  -2 -13   1          8.31          8.30         1.94 o                         
  -1 -13   1          1.44          1.42         1.08 o                         
   0 -13   1         29.22         46.58         5.13 o                         
   1 -13   1         36.76         38.54         3.14 o                         
   2 -13   1          1.33          2.06         1.11 o                         
   3 -13   1          0.21          0.68         0.84 o                         
  -2 -12   1          1.69          1.85         1.59 o                         
  -1 -12   1         24.63         23.17         3.56 o                         
   0 -12   1          0.09          0.47         0.99 o                         
   1 -12   1          3.74          2.95         1.28 o                         
   2 -12   1         36.58         34.91         2.16 o                         
   3 -12   1         30.59         34.29         2.30 o                         
   4 -12   1          2.11         -0.01         1.05 o                         
  -3 -11   1         14.78         18.01         2.51 o                         
  -2 -11   1          3.05          2.12         1.85 o                         
  -1 -11   1         12.09         12.35         2.26 o                         
   0 -11   1         76.58         91.56         6.85 o                         
   1 -11   1          0.11          0.25         0.71 o                         
   2 -11   1         28.09         31.61         2.03 o                         
   3 -11   1         18.80         23.59         2.20 o                         
   4 -11   1          7.57          7.02         1.03 o                         
  -3 -10   1         17.02         21.25         2.92 o                         
  -2 -10   1          7.82          6.03         1.94 o                         
  -1 -10   1         49.79         56.44         5.15 o                         
   0 -10   1         54.52         54.36         4.76 o                         
   1 -10   1         19.71         18.75         1.96 o                         
   2 -10   1        140.93        138.01         5.80 o                         
   3 -10   1          0.65          0.07         0.57 o                         
   4 -10   1         71.71         71.91         5.58 o                         
   5 -10   1          0.63          0.42         0.46 o                         
  -4  -9   1          2.86          1.95         1.26 o                         
  -3  -9   1          5.97          6.09         1.51 o                         
  -2  -9   1         12.90         17.60         2.41 o                         
  -1  -9   1         27.94         24.21         2.55 o                         
   0  -9   1         97.36         79.48         3.89 o                         
   1  -9   1        293.46        269.97        11.63 o                         
   2  -9   1         45.48         51.48         2.94 o                         
   3  -9   1          8.68          8.39         0.95 o                         
   4  -9   1         34.20         47.78         3.95 o                         
   5  -9   1         21.11         31.59         4.71 o                         
  -4  -8   1          2.53          1.87         1.25 o                         
  -3  -8   1         19.08         19.35         2.44 o                         
  -2  -8   1         42.01         40.83         2.91 o                         
  -1  -8   1         74.65         72.14         4.23 o                         
   0  -8   1        300.68        245.25        12.48 o                         
   1  -8   1        951.47        923.71        35.90 o                         
   2  -8   1         83.46         74.26         3.91 o                         
   3  -8   1          0.03          0.17         0.32 o                         
   4  -8   1          7.02          7.66         0.97 o                         
   5  -8   1         23.34         23.35         2.82 o                         
  -5  -7   1          4.27          2.85         2.65 o                         
  -4  -7   1         42.77         41.61         3.06 o                         
  -3  -7   1          3.95          2.91         1.29 o                         
  -2  -7   1         24.32         19.99         2.03 o                         
  -1  -7   1          6.78          5.58         1.43 o                         
   0  -7   1        340.89        339.15        11.74 o                         
   1  -7   1         19.63         17.09         1.85 o                         
   2  -7   1         60.10         56.36         2.49 o                         
   3  -7   1          0.14          0.09         0.56 o                         
   4  -7   1          8.01          8.03         1.35 o                         
   5  -7   1          1.67          0.99         0.58 o                         
  -5  -6   1          7.73          5.66         1.29 o                         
  -4  -6   1          6.60          7.19         1.31 o                         
  -3  -6   1         39.99         39.18         3.04 o                         
  -2  -6   1        370.63        328.90        12.68 o                         
  -1  -6   1         40.08         40.68         2.98 o                         
   0  -6   1       1022.95       1166.99        46.69 o                         
   1  -6   1        197.80        186.47         6.86 o                         
   2  -6   1         56.10         42.51         2.13 o                         
   3  -6   1         40.27         39.47         1.69 o                         
   4  -6   1        161.20        162.57         7.05 o                         
   5  -6   1          8.34          7.47         1.16 o                         
   6  -6   1          0.10         -0.57         0.66 o                         
  -5  -5   1         10.12          8.00         2.05 o                         
  -4  -5   1         13.29         13.28         1.64 o                         
  -3  -5   1          0.01          0.28         0.73 o                         
  -2  -5   1         99.54         94.88         4.23 o                         
  -1  -5   1         43.11         49.78         2.89 o                         
   0  -5   1        473.04        513.62        19.41 o                         
   1  -5   1        253.55        251.67         8.04 o                         
   2  -5   1        499.48        539.54        17.98 o                         
   3  -5   1         11.51         10.90         1.31 o                         
   4  -5   1         29.48         32.70         2.25 o                         
   5  -5   1          6.51          6.30         0.86 o                         
   6  -5   1          0.94          0.84         1.31 o                         
  -5  -4   1         10.71         10.15         1.64 o                         
  -4  -4   1         39.37         34.87         2.46 o                         
  -3  -4   1        241.52        233.43         8.98 o                         
  -2  -4   1        142.21        134.99         5.57 o                         
  -1  -4   1       4259.92       4780.75       351.67 o                         
   0  -4   1        781.11        736.64        36.20 o                         
   1  -4   1        248.33        214.04        10.13 o                         
   2  -4   1          8.78          4.70         1.89 o                         
   3  -4   1        238.68        240.13         8.37 o                         
   4  -4   1         73.64         78.20         4.14 o                         
   5  -4   1         75.15         93.67         6.90 o                         
   6  -4   1         25.47         48.23        10.55 o                         
  -5  -3   1         24.72         25.31         2.93 o                         
  -4  -3   1         50.37         51.42         5.33 o                         
  -3  -3   1         80.52         75.11         3.60 o                         
  -2  -3   1         15.36         17.08         1.57 o                         
  -1  -3   1        514.21        516.88        40.99 o                         
   0  -3   1        203.57        192.91        12.04 o                         
   1  -3   1        434.15        433.27        13.72 o                         
   2  -3   1         98.43        103.11         3.49 o                         
   3  -3   1         18.73         22.05         1.50 o                         
   4  -3   1        408.84        414.19        14.24 o                         
   5  -3   1          8.48         10.85         1.46 o                         
   6  -3   1          0.00         -0.27         1.90 o                         
  -6  -2   1         33.81         33.79         4.11 o                         
  -5  -2   1         12.85         10.41         3.41 o                         
  -4  -2   1        117.34        109.30         8.81 o                         
  -3  -2   1        148.15        156.23         6.15 o                         
  -2  -2   1        456.61        469.57        16.48 o                         
  -1  -2   1        525.12        514.34        29.98 o                         
   0  -2   1       1001.33        976.99        52.03 o                         
   1  -2   1       1114.98       1244.15        52.73 o                         
   2  -2   1         76.50         71.78         3.58 o                         
   3  -2   1        211.87        189.33         6.76 o                         
   4  -2   1          0.06         -0.06         0.39 o                         
   5  -2   1        206.50        275.18        16.19 o                         
   6  -2   1          4.83          5.56         6.51 o                         
  -6  -1   1          0.00          0.44         0.71 o                         
  -5  -1   1          0.00         -0.02         0.65 o                         
  -4  -1   1          8.00          8.41         1.24 o                         
  -3  -1   1        298.67        330.91        11.18 o                         
  -2  -1   1       1413.97       1469.36        57.43 o                         
  -1  -1   1         23.78         31.53         3.27 o                         
   1  -1   1        250.80        166.51        63.94 o                         
   2  -1   1        253.99        263.23         8.22 o                         
   3  -1   1        121.92        124.55         7.56 o                         
   4  -1   1         32.96         33.48         2.19 o                         
   5  -1   1        142.14        124.12        17.81 o                         
   6  -1   1          2.68         -0.02         1.58 o                         
  -6   0   1          6.44          4.16         1.09 o                         
  -5   0   1          5.82          8.65         1.09 o                         
  -4   0   1         42.94         41.28         4.87 o                         
  -3   0   1          0.51          1.77         0.95 o                         
  -2   0   1         11.03          7.93         0.77 o                         
  -1   0   1        182.46        191.51         6.05 o                         
   1   0   1       1421.64       1496.20        70.60 o                         
   2   0   1       2443.84       2737.83       138.57 o                         
   3   0   1        722.02        724.47        32.56 o                         
   4   0   1        404.78        433.11        16.21 o                         
   5   0   1          2.08          2.17         0.64 o                         
   6   0   1         12.12          8.32         4.10 o                         
  -6   1   1         36.13         16.90        25.17 o                         
  -5   1   1         27.79         27.99         3.54 o                         
  -4   1   1          0.10         -0.09         0.46 o                         
  -3   1   1          5.82          4.91         0.90 o                         
  -2   1   1         50.31         53.16         1.97 o                         
  -1   1   1         24.77         20.52         0.93 o                         
   1   1   1        320.69        302.47        28.89 o                         
   2   1   1         65.08         72.31         2.97 o                         
   3   1   1         41.71         40.96         2.53 o                         
   4   1   1        369.95        357.15        28.57 o                         
   5   1   1         15.00         17.45         1.53 o                         
   6   1   1          0.73         -0.08         6.06 o                         
  -6   2   1          3.37          2.14         1.77 o                         
  -5   2   1        128.06         93.45        29.96 o                         
  -4   2   1         15.53         16.79         1.95 o                         
  -3   2   1        275.84        272.32         9.27 o                         
  -2   2   1        104.54         91.76         3.92 o                         
  -1   2   1      12168.27        102.32      5540.74 o                         
   0   2   1          3.84          4.22         0.57 o                         
   1   2   1       2703.77       2904.66       134.47 o                         
   2   2   1         17.12         16.70         1.80 o                         
   3   2   1        183.53        188.47         7.72 o                         
   4   2   1          5.86          4.62         0.91 o                         
   5   2   1         13.23         12.78         1.13 o                         
  -6   3   1          4.71          7.05         2.69 o                         
  -5   3   1         36.74         46.76         2.76 o                         
  -4   3   1          8.60          8.81         1.53 o                         
  -3   3   1         85.02         79.35         2.73 o                         
  -2   3   1        719.60        856.83        29.45 o                         
  -1   3   1       3905.44       4553.30       235.42 o                         
   0   3   1        822.13        765.58        42.22 o                         
   1   3   1        230.39        181.59         6.76 o                         
   2   3   1         47.55         49.93         2.30 o                         
   3   3   1        358.29        324.26        14.99 o                         
   4   3   1         12.58         13.50         1.76 o                         
   5   3   1          7.46          7.71         1.76 o                         
  -6   4   1         48.11         64.20         6.17 o                         
  -5   4   1         11.26         13.14         1.19 o                         
  -4   4   1         49.97         50.35         2.35 o                         
  -3   4   1        184.59        166.89         5.33 o                         
  -2   4   1        278.54        266.79         7.89 o                         
  -1   4   1        261.48        319.63         9.71 o                         
   0   4   1        100.05         93.50         3.73 o                         
   1   4   1        367.50        348.13        10.53 o                         
   2   4   1        116.54        101.14         5.67 o                         
   3   4   1         29.97         26.90         1.99 o                         
   4   4   1         39.46         40.53         2.37 o                         
   5   4   1         27.11         22.52         2.93 o                         
  -6   5   1          2.22          2.34         1.00 o                         
  -5   5   1         17.20         18.44         1.61 o                         
  -4   5   1         54.14         58.45         2.55 o                         
  -3   5   1        154.70        170.53         6.87 o                         
  -2   5   1       1200.65       1361.37        52.29 o                         
  -1   5   1        200.52        195.19         5.90 o                         
   0   5   1          1.45          0.84         0.58 o                         
   1   5   1         20.82         18.54         1.68 o                         
   2   5   1        105.27         88.09         4.08 o                         
   3   5   1        175.96        170.17         6.33 o                         
   4   5   1          6.79          6.94         1.11 o                         
   5   5   1         45.80         54.80         6.16 o                         
  -6   6   1          7.78          7.52         1.80 o                         
  -5   6   1          0.17          0.52         0.39 o                         
  -4   6   1         39.08         34.68         1.96 o                         
  -3   6   1         86.88         94.97         5.20 o                         
  -2   6   1        126.50        133.06         7.13 o                         
  -1   6   1         21.09         20.88         1.76 o                         
   0   6   1        146.85        133.86         9.99 o                         
   1   6   1         25.28         22.08         2.37 o                         
   2   6   1         86.05         82.56         4.30 o                         
   3   6   1        589.59        567.93        21.61 o                         
   4   6   1         27.72         26.68         2.27 o                         
   5   6   1         10.55          9.75         1.65 o                         
  -5   7   1          3.64          3.89         0.60 o                         
  -4   7   1         26.19         34.13         3.21 o                         
  -3   7   1          6.19          6.25         1.02 o                         
  -2   7   1         34.87         29.96         1.54 o                         
  -1   7   1        544.26        559.72        20.93 o                         
   0   7   1        112.79        113.95         5.28 o                         
   1   7   1          0.04          0.30         0.66 o                         
   2   7   1        184.60        182.89         7.53 o                         
   3   7   1          0.03          0.05         0.70 o                         
   4   7   1        157.06        146.78        12.36 o                         
  -5   8   1          0.78          0.55         0.49 o                         
  -4   8   1        101.89         91.43         5.04 o                         
  -3   8   1         36.34         35.79         1.72 o                         
  -2   8   1         43.48         43.41         2.20 o                         
  -1   8   1        176.47        168.43         7.84 o                         
   0   8   1         47.73         48.75         3.52 o                         
   1   8   1         74.75         80.06         6.28 o                         
   2   8   1          0.01          0.03         0.51 o                         
   3   8   1         87.56         94.15         7.45 o                         
   4   8   1         27.77         31.20         4.79 o                         
  -5   9   1          0.31          0.18         0.49 o                         
  -4   9   1          2.08          1.06         0.68 o                         
  -3   9   1          0.31          0.09         0.25 o                         
  -2   9   1         12.00         11.60         1.69 o                         
  -1   9   1         16.37         18.11         1.63 o                         
   0   9   1         82.53         84.91         7.66 o                         
   1   9   1        395.15        341.72        24.97 o                         
   2   9   1        105.55         91.56         5.64 o                         
   3   9   1         63.96         71.70         5.08 o                         
   4   9   1         20.11         20.43         3.79 o                         
  -5  10   1          1.65          1.58         1.64 o                         
  -4  10   1         12.95         14.18         1.78 o                         
  -3  10   1          1.04          0.80         0.45 o                         
  -2  10   1          0.60          0.20         0.43 o                         
  -1  10   1          1.67          1.47         0.93 o                         
   0  10   1          0.84          0.55         0.77 o                         
   1  10   1        102.26        112.79         7.08 o                         
   2  10   1          0.55          0.69         1.05 o                         
   3  10   1          8.74         10.00         2.05 o                         
  -4  11   1         12.55         12.54         2.46 o                         
  -3  11   1          1.78          2.08         0.60 o                         
  -2  11   1        207.96        224.82        15.58 o                         
  -1  11   1          3.38          2.92         1.11 o                         
   0  11   1         97.20         82.76        10.60 o                         
   1  11   1          9.20         13.02         2.11 o                         
   2  11   1         30.81         30.51         4.57 o                         
   3  11   1          4.41          3.20         1.44 o                         
  -4  12   1          0.21         -0.16         1.19 o                         
  -3  12   1         18.41         17.90         2.67 o                         
  -2  12   1          7.30          7.75         1.29 o                         
  -1  12   1          0.84          1.66         0.94 o                         
   0  12   1          6.00          6.99         1.40 o                         
   1  12   1         12.13         12.92         1.89 o                         
   2  12   1          6.05          4.72         1.65 o                         
  -3  13   1          0.03         -0.29         1.50 o                         
  -2  13   1          0.01          0.12         0.62 o                         
  -1  13   1          0.17         -0.11         0.95 o                         
   0  13   1          1.91          2.20         1.98 o                         
   1  13   1          6.19          6.55         1.91 o                         
  -2  14   1          2.27          0.93         1.07 o                         
  -1  14   1          1.10          1.29         1.21 o                         
   0  14   1         10.25         14.71         2.90 o                         
  -1 -14   2         20.25         23.79         3.78 o                         
   0 -14   2          7.57          7.44         2.24 o                         
   1 -14   2          5.57          3.68         1.10 o                         
   2 -14   2         10.13         11.46         2.11 o                         
  -2 -13   2         14.70         14.80         3.77 o                         
  -1 -13   2         18.24         12.06         2.87 o                         
   0 -13   2         16.03         16.60         3.01 o                         
   1 -13   2          3.60          2.28         1.14 o                         
   2 -13   2          6.27          6.11         1.54 o                         
   3 -13   2          4.67          5.42         1.70 o                         
  -2 -12   2         66.15         73.14        15.57 o                         
  -1 -12   2         68.14         67.17         9.81 o                         
   0 -12   2         14.08         22.99         2.83 o                         
   1 -12   2         20.40         17.60         2.41 o                         
   2 -12   2          8.07          8.20         1.24 o                         
   3 -12   2          3.15          2.55         1.02 o                         
   4 -12   2          1.40          2.26         1.55 o                         
  -3 -11   2         10.47         13.23         3.44 o                         
  -2 -11   2          1.29          2.45         1.61 o                         
  -1 -11   2          6.52          6.72         1.58 o                         
   0 -11   2         33.95         38.72         3.73 o                         
   1 -11   2         68.23         60.58         6.13 o                         
   2 -11   2          0.72          0.87         0.69 o                         
   3 -11   2          4.14          5.14         1.26 o                         
   4 -11   2          3.06          2.95         0.71 o                         
  -3 -10   2         19.20         19.99         3.53 o                         
  -2 -10   2        153.68        164.31         8.82 o                         
  -1 -10   2          0.48          0.26         0.84 o                         
   0 -10   2         11.01         11.28         1.57 o                         
   1 -10   2         20.75         20.77         2.03 o                         
   2 -10   2          3.85          3.66         1.54 o                         
   3 -10   2         42.74         40.69         2.12 o                         
   4 -10   2         15.33         13.63         1.31 o                         
   5 -10   2          9.20          8.81         2.18 o                         
  -4  -9   2          0.67          0.50         1.04 o                         
  -3  -9   2         28.44         26.52         3.99 o                         
  -2  -9   2         60.63         60.57         5.20 o                         
  -1  -9   2         13.28          9.20         2.20 o                         
   0  -9   2          0.01          0.15         0.66 o                         
   1  -9   2          4.48          4.49         1.13 o                         
   2  -9   2          9.37          9.85         1.41 o                         
   3  -9   2          1.34          0.70         0.56 o                         
   4  -9   2          0.28          0.12         0.41 o                         
   5  -9   2          0.29         -0.31         0.45 o                         
  -4  -8   2         27.25         28.13         3.40 o                         
  -3  -8   2          0.72          0.44         1.03 o                         
  -2  -8   2          0.13          1.03         0.96 o                         
  -1  -8   2         91.27         81.02         4.25 o                         
   0  -8   2          7.18          6.45         1.48 o                         
   1  -8   2        150.25        146.32         5.94 o                         
   2  -8   2         10.65         10.48         1.22 o                         
   3  -8   2        358.92        405.10        33.84 o                         
   4  -8   2         10.98         11.97         1.25 o                         
   5  -8   2          8.60         10.36         1.20 o                         
  -5  -7   2          6.23          3.47         1.27 o                         
  -4  -7   2          0.41          0.54         0.84 o                         
  -3  -7   2         91.39         92.69         4.99 o                         
  -2  -7   2          0.72         -0.03         0.62 o                         
  -1  -7   2         83.82         79.99         4.77 o                         
   0  -7   2         63.11         54.42         4.21 o                         
   1  -7   2         11.69         11.62         1.61 o                         
   2  -7   2         14.65         14.12         1.24 o                         
   3  -7   2          4.44          3.92         0.77 o                         
   4  -7   2          1.22          1.09         0.50 o                         
   5  -7   2         10.14          7.74         1.05 o                         
  -5  -6   2          0.29          0.17         0.62 o                         
  -4  -6   2        217.34        203.73         8.58 o                         
  -3  -6   2         67.63         72.00         3.86 o                         
  -2  -6   2         53.47         46.72         3.44 o                         
  -1  -6   2        426.16        381.12        14.07 o                         
   0  -6   2        310.69        276.06         9.25 o                         
   1  -6   2         31.27         29.64         1.83 o                         
   2  -6   2        388.88        442.82        14.57 o                         
   3  -6   2         31.14         28.16         1.58 o                         
   4  -6   2         27.79         30.60         1.96 o                         
   5  -6   2          9.13          7.44         0.94 o                         
   6  -6   2          9.74         14.15         6.93 o                         
  -5  -5   2         19.14         17.62         2.20 o                         
  -4  -5   2        173.61        161.44         6.75 o                         
  -3  -5   2         11.82          9.18         1.98 o                         
  -2  -5   2          1.04          0.47         0.76 o                         
  -1  -5   2         11.83         15.77         1.71 o                         
   0  -5   2          2.09          1.61         0.69 o                         
   1  -5   2          3.74          5.98         0.96 o                         
   2  -5   2        125.63        142.38         5.09 o                         
   3  -5   2         30.41         33.53         2.06 o                         
   4  -5   2        198.80        216.32         7.84 o                         
   5  -5   2         21.32         24.79         1.62 o                         
   6  -5   2          0.00          0.41         1.34 o                         
  -5  -4   2         66.16         59.64         4.08 o                         
  -4  -4   2         15.69         14.36         1.86 o                         
  -3  -4   2        146.79        139.54         6.99 o                         
  -2  -4   2         12.06          7.52         1.51 o                         
  -1  -4   2        513.78        498.46        28.38 o                         
   0  -4   2          7.37          5.62         1.02 o                         
   1  -4   2          6.04         11.17         1.02 o                         
   2  -4   2        266.32        228.80         6.64 o                         
   3  -4   2         91.74         88.48         3.41 o                         
   4  -4   2          4.91          4.40         1.10 o                         
   5  -4   2         32.57         38.87         2.64 o                         
   6  -4   2          0.00          0.97         5.73 o                         
  -5  -3   2          9.43          7.33         2.16 o                         
  -4  -3   2         16.61         15.05         1.89 o                         
  -3  -3   2         46.74         41.37         2.95 o                         
  -2  -3   2          2.85          2.86         0.80 o                         
  -1  -3   2        192.59        169.64         5.86 o                         
   0  -3   2         76.23         73.78         3.04 o                         
   1  -3   2        447.11        507.31        27.10 o                         
   2  -3   2         71.39         77.94         2.84 o                         
   3  -3   2        174.28        192.26        11.38 o                         
   4  -3   2        204.23        235.67         8.52 o                         
   5  -3   2         17.05         26.08         2.65 o                         
   6  -3   2          6.79          8.89         6.34 o                         
  -6  -2   2         37.51         39.80         5.94 o                         
  -5  -2   2          7.37          6.34         1.38 o                         
  -4  -2   2         65.87         62.16         3.59 o                         
  -3  -2   2         19.04         16.80         2.07 o                         
  -2  -2   2       2097.04       2048.90        87.35 o                         
  -1  -2   2        523.98        603.74        43.41 o                         
   0  -2   2       5083.88       5200.94       276.24 o                         
   1  -2   2         89.20         90.91         2.94 o                         
   2  -2   2        549.01        577.20        24.74 o                         
   3  -2   2         47.92         56.85         2.38 o                         
   4  -2   2        136.58        138.45         5.29 o                         
   5  -2   2         18.00         19.36         1.50 o                         
   6  -2   2          0.23          0.86         2.67 o                         
  -6  -1   2          0.00          0.21         0.78 o                         
  -5  -1   2          1.30          0.80         0.93 o                         
  -4  -1   2          0.35          0.31         0.71 o                         
  -3  -1   2        116.84        114.82         4.62 o                         
  -2  -1   2        101.47         96.31         3.39 o                         
  -1  -1   2        318.56        271.73        13.91 o                         
   0  -1   2       1045.64       1001.78        32.34 o                         
   1  -1   2         44.19         54.62         2.02 o                         
   2  -1   2        596.46        620.53        63.97 o                         
   3  -1   2          6.83          6.46         0.97 o                         
   4  -1   2          0.01         -0.02         0.41 o                         
   5  -1   2          3.05          3.40         0.79 o                         
   6  -1   2          3.34          0.01         2.56 o                         
  -6   0   2         10.50         11.33         1.42 o                         
  -5   0   2          7.35          9.60         1.46 o                         
  -4   0   2        305.92        309.62        22.19 o                         
  -3   0   2        760.09        746.77        26.19 o                         
  -2   0   2         26.00         24.64         1.29 o                         
  -1   0   2       1197.96       1369.71        53.29 o                         
   0   0   2        140.62        150.97         6.57 o                         
   1   0   2        460.48          8.23       240.95 o                         
   2   0   2        210.32        300.90        20.37 o                         
   3   0   2        209.94        219.89         8.70 o                         
   4   0   2        163.07        161.51         5.50 o                         
   5   0   2          7.26          5.04         1.18 o                         
   6   0   2          5.43          0.01         1.87 o                         
  -6   1   2          6.29          4.26         0.87 o                         
  -5   1   2          3.06          3.14         1.08 o                         
  -4   1   2         19.34         21.65         1.60 o                         
  -3   1   2        103.81         99.09         7.12 o                         
  -2   1   2          1.61          0.64         0.42 o                         
  -1   1   2        914.46       1008.58        47.88 o                         
   0   1   2        558.46        626.11        18.08 o                         
   1   1   2        792.17        810.86        42.79 o                         
   2   1   2       1141.76       1307.47        49.61 o                         
   3   1   2         45.29         45.80         2.24 o                         
   4   1   2        158.45        166.67         6.26 o                         
   5   1   2         52.20         51.99         4.39 o                         
   6   1   2          5.73         -0.05         2.19 o                         
  -6   2   2          8.62         20.47         3.99 o                         
  -5   2   2          0.17         -0.18         0.37 o                         
  -4   2   2        153.24        159.12         7.30 o                         
  -3   2   2          5.63          4.96         0.90 o                         
  -2   2   2         33.23         24.24         1.26 o                         
  -1   2   2        470.62        572.45        39.60 o                         
   0   2   2        881.88        974.01        50.69 o                         
   1   2   2        594.20        557.29        26.35 o                         
   2   2   2        412.16        453.57        25.19 o                         
   3   2   2        743.89        668.99        24.64 o                         
   4   2   2          6.15          7.09         1.07 o                         
   5   2   2         20.26         21.53         1.98 o                         
  -6   3   2          1.74          0.62         1.12 o                         
  -5   3   2        161.12        200.25         7.59 o                         
  -4   3   2          6.12          8.09         1.06 o                         
  -3   3   2         74.10         77.23         3.14 o                         
  -2   3   2        308.82        331.30        10.08 o                         
  -1   3   2        163.87         19.19        66.14 o                         
   0   3   2          0.03          0.51         0.61 o                         
   1   3   2        644.09        663.76        30.04 o                         
   2   3   2        199.86        186.60        10.19 o                         
   3   3   2        204.29        191.06         8.34 o                         
   4   3   2          2.05          1.81         0.87 o                         
   5   3   2         23.05         23.68         2.01 o                         
  -6   4   2         58.03         75.68         5.70 o                         
  -5   4   2         82.63         92.19         6.78 o                         
  -4   4   2         24.25         24.53         1.55 o                         
  -3   4   2         18.62         16.71         1.04 o                         
  -2   4   2       1072.62       1325.05        50.89 o                         
  -1   4   2        635.89        641.74        25.11 o                         
   0   4   2       2201.48       2428.00       107.36 o                         
   1   4   2        201.36        226.43        13.36 o                         
   2   4   2        506.02        478.73        17.41 o                         
   3   4   2        616.83        600.11        22.58 o                         
   4   4   2          2.62          2.79         0.96 o                         
   5   4   2          3.39          3.57         1.28 o                         
  -6   5   2          2.28          3.11         1.34 o                         
  -5   5   2          1.29          1.23         0.58 o                         
  -4   5   2          5.63          6.15         1.00 o                         
  -3   5   2        156.73        157.06         7.16 o                         
  -2   5   2       1001.62       1119.09        40.51 o                         
  -1   5   2         11.85          9.30         0.90 o                         
   0   5   2          2.19         10.11         1.07 o                         
   1   5   2        564.05        563.87        20.88 o                         
   2   5   2        111.80        107.65         4.63 o                         
   3   5   2         17.56         16.08         1.89 o                         
   4   5   2          0.72          0.24         0.65 o                         
   5   5   2          2.01          2.22         0.86 o                         
  -6   6   2          5.39          5.29         1.70 o                         
  -5   6   2         39.51         48.20         5.11 o                         
  -4   6   2          2.42          2.19         0.73 o                         
  -3   6   2        180.05        185.36         6.28 o                         
  -2   6   2          0.08          1.54         1.59 o                         
  -1   6   2         49.76         46.65         2.28 o                         
   0   6   2        195.95        197.57         7.99 o                         
   1   6   2        195.78        189.21         8.23 o                         
   2   6   2         68.35         61.33         3.20 o                         
   3   6   2         11.55         10.36         1.72 o                         
   4   6   2         78.04         76.77         4.29 o                         
   5   6   2         10.52         10.91         2.03 o                         
  -5   7   2          5.98          8.09         1.07 o                         
  -4   7   2          1.53          2.79         0.82 o                         
  -3   7   2        445.38        418.26        13.63 o                         
  -2   7   2          3.98          3.89         0.74 o                         
  -1   7   2        324.28        309.62        11.63 o                         
   0   7   2          6.56          5.22         1.08 o                         
   1   7   2         37.39         33.32         2.57 o                         
   2   7   2         37.01         34.15         2.56 o                         
   3   7   2         13.65         14.30         2.03 o                         
   4   7   2         45.88         52.92         4.15 o                         
  -5   8   2          1.13          0.95         1.01 o                         
  -4   8   2          0.17          0.07         0.38 o                         
  -3   8   2          8.82         10.92         1.04 o                         
  -2   8   2        190.23        182.31         8.72 o                         
  -1   8   2         98.81        100.21         4.12 o                         
   0   8   2         89.71         87.03         4.04 o                         
   1   8   2          0.01          0.31         0.57 o                         
   2   8   2         50.20         50.80         3.00 o                         
   3   8   2         54.14         59.36         4.79 o                         
   4   8   2         41.99         56.62         4.82 o                         
  -5   9   2         41.41         38.10         4.21 o                         
  -4   9   2         27.19         23.81         1.85 o                         
  -3   9   2          7.65          8.33         0.81 o                         
  -2   9   2        404.96        416.78        15.21 o                         
  -1   9   2         80.58         86.19         4.83 o                         
   0   9   2         15.63         14.81         1.64 o                         
   1   9   2          1.02          3.07         1.19 o                         
   2   9   2         44.92         44.43         3.01 o                         
   3   9   2         76.01         74.35         5.91 o                         
   4   9   2          0.22          0.05         0.93 o                         
  -5  10   2         13.61          9.60         2.01 o                         
  -4  10   2          8.37          8.78         2.03 o                         
  -3  10   2         26.12         24.15         1.85 o                         
  -2  10   2         69.40         71.23         3.17 o                         
  -1  10   2         26.24         30.43         2.31 o                         
   0  10   2         92.42        100.22         9.63 o                         
   1  10   2         24.34         20.79         2.35 o                         
   2  10   2         51.76         47.04         2.71 o                         
   3  10   2         12.73         13.11         1.81 o                         
  -4  11   2          0.24          0.10         1.49 o                         
  -3  11   2          0.12          0.37         0.28 o                         
  -2  11   2         24.38         25.85         2.09 o                         
  -1  11   2         56.53         64.37         4.68 o                         
   0  11   2         82.65         85.21        11.30 o                         
   1  11   2         28.76         26.46         2.93 o                         
   2  11   2        114.41        119.64         5.88 o                         
   3  11   2          4.51          3.36         1.44 o                         
  -4  12   2         23.74         25.64         6.02 o                         
  -3  12   2         32.71         33.41         5.08 o                         
  -2  12   2          0.34          0.17         0.47 o                         
  -1  12   2          0.88          0.29         0.65 o                         
   0  12   2          0.40          0.64         0.68 o                         
   1  12   2          1.85          1.60         1.00 o                         
   2  12   2         10.07         14.16         3.00 o                         
  -3  13   2         17.81         26.37         4.46 o                         
  -2  13   2         35.83         34.23         2.97 o                         
  -1  13   2         60.78         85.88         8.95 o                         
   0  13   2          5.36          6.25         2.08 o                         
   1  13   2         19.94         17.61         5.68 o                         
  -2  14   2          7.02          4.64         1.84 o                         
  -1  14   2          8.68         15.35         2.95 o                         
   0  14   2          3.95          4.38         1.77 o                         
  -1 -14   3          0.88          0.82         1.35 o                         
   0 -14   3          0.03          0.16         0.95 o                         
   1 -14   3          0.30         -0.01         0.86 o                         
   2 -14   3          0.97          1.33         0.93 o                         
  -2 -13   3         29.52         36.08         9.40 o                         
  -1 -13   3          8.06          9.11         1.87 o                         
   0 -13   3          1.56          1.98         1.29 o                         
   1 -13   3         19.90         13.90         4.71 o                         
   2 -13   3         99.41        105.60         6.31 o                         
   3 -13   3          0.48          0.18         0.69 o                         
  -2 -12   3         10.65         12.91         3.52 o                         
  -1 -12   3         25.97         19.09         2.09 o                         
   0 -12   3         38.96         41.54         3.57 o                         
   1 -12   3         12.82         10.16         1.54 o                         
   2 -12   3          2.52          0.55         0.66 o                         
   3 -12   3          5.72          5.48         2.52 o                         
   4 -12   3          0.04          0.42         0.97 o                         
  -3 -11   3         22.81         30.00         4.01 o                         
  -2 -11   3         17.58         20.57         2.64 o                         
  -1 -11   3         11.64         11.26         2.77 o                         
   0 -11   3        123.51        127.31        11.79 o                         
   1 -11   3         19.19         19.89         2.49 o                         
   2 -11   3         20.83         20.95         1.96 o                         
   3 -11   3          1.88          1.38         0.95 o                         
   4 -11   3          4.44          3.46         0.73 o                         
  -3 -10   3         76.42         85.68         8.61 o                         
  -2 -10   3         79.41         81.49         6.82 o                         
  -1 -10   3         23.48         28.82         3.18 o                         
   0 -10   3        210.55        214.89        14.99 o                         
   1 -10   3         72.31         67.71         3.84 o                         
   2 -10   3         68.09         74.24         4.46 o                         
   3 -10   3         42.16         41.76         2.19 o                         
   4 -10   3          0.39          0.31         0.67 o                         
   5 -10   3          0.04          1.74         1.60 o                         
  -4  -9   3         25.49         31.51         3.24 o                         
  -3  -9   3         24.23         24.91         2.91 o                         
  -2  -9   3         18.02         17.09         2.84 o                         
  -1  -9   3          7.93         10.42         2.35 o                         
   0  -9   3        514.99        559.29        22.63 o                         
   1  -9   3         22.25         20.62         1.81 o                         
   2  -9   3         12.23         11.24         1.20 o                         
   3  -9   3         27.92         32.27         2.87 o                         
   4  -9   3         12.17         13.96         1.69 o                         
   5  -9   3          4.75          6.22         3.39 o                         
  -4  -8   3         43.99         40.24         2.98 o                         
  -3  -8   3        199.28        207.75        12.39 o                         
  -2  -8   3         62.63         73.74         4.22 o                         
  -1  -8   3         12.48         10.40         2.03 o                         
   0  -8   3         75.86         74.34         4.73 o                         
   1  -8   3          0.13          0.09         0.59 o                         
   2  -8   3        170.73        164.28         6.42 o                         
   3  -8   3          1.94          3.41         0.99 o                         
   4  -8   3         61.14         66.23         4.28 o                         
   5  -8   3          3.36          2.67         1.05 o                         
  -5  -7   3          2.59          1.18         0.79 o                         
  -4  -7   3          3.72          1.71         1.51 o                         
  -3  -7   3          0.74          0.29         0.84 o                         
  -2  -7   3         21.50         14.98         2.05 o                         
  -1  -7   3         94.28         81.52         4.64 o                         
   0  -7   3          4.57          4.95         1.57 o                         
   1  -7   3        129.27        118.53         4.98 o                         
   2  -7   3         19.77         26.19         2.19 o                         
   3  -7   3          1.99          1.13         0.50 o                         
   4  -7   3          1.61          1.07         0.43 o                         
   5  -7   3          1.98          1.19         0.68 o                         
  -5  -6   3         19.27         17.01         2.47 o                         
  -4  -6   3          0.30          0.12         0.65 o                         
  -3  -6   3         12.77         14.87         1.96 o                         
  -2  -6   3        233.56        205.36        10.43 o                         
  -1  -6   3        188.30        191.69         7.24 o                         
   0  -6   3        451.95        408.99        18.72 o                         
   1  -6   3        931.59        948.95        39.18 o                         
   2  -6   3        218.84        222.74         7.83 o                         
   3  -6   3         42.71         42.43         2.35 o                         
   4  -6   3        102.34        102.45         4.39 o                         
   5  -6   3          6.61          6.77         1.47 o                         
  -5  -5   3         28.39         23.23         1.76 o                         
  -4  -5   3         23.58         24.99         2.12 o                         
  -3  -5   3          6.56          3.99         1.19 o                         
  -2  -5   3        345.65        340.52        14.15 o                         
  -1  -5   3        261.79        258.04        19.78 o                         
   0  -5   3         35.27         38.47         2.47 o                         
   1  -5   3         80.14         79.76         2.88 o                         
   2  -5   3         64.33         60.71         3.52 o                         
   3  -5   3        128.61        121.36         3.89 o                         
   4  -5   3        216.50        247.90         9.73 o                         
   5  -5   3          1.13          0.91         0.98 o                         
   6  -5   3          0.01          0.94         2.05 o                         
  -5  -4   3        152.95        139.71        15.06 o                         
  -4  -4   3        140.20        153.85        14.46 o                         
  -3  -4   3        184.61        151.70         6.57 o                         
  -2  -4   3        296.98        251.23        15.83 o                         
  -1  -4   3        413.21        405.54        19.01 o                         
   0  -4   3       1356.05       1394.24        53.10 o                         
   1  -4   3       2588.95       3052.12       143.45 o                         
   2  -4   3         15.68         17.14         1.14 o                         
   3  -4   3        225.91        255.79        13.72 o                         
   4  -4   3        251.29        242.88        10.37 o                         
   5  -4   3          5.76          6.75         2.06 o                         
   6  -4   3          7.01         12.69         5.06 o                         
  -5  -3   3         23.56         21.73         1.88 o                         
  -4  -3   3         20.03         21.16         1.86 o                         
  -3  -3   3         21.40         23.41         2.69 o                         
  -2  -3   3          3.51          1.00         0.83 o                         
  -1  -3   3        638.57        648.76        28.09 o                         
   0  -3   3         34.60         26.09         2.26 o                         
   1  -3   3        121.44        143.85         7.90 o                         
   2  -3   3         14.14         15.07         0.93 o                         
   3  -3   3        166.86        188.31         6.25 o                         
   4  -3   3          6.49          5.20         0.72 o                         
   5  -3   3         10.75         12.02         3.79 o                         
   6  -3   3          0.11          0.22         4.82 o                         
  -6  -2   3         14.73         13.88         3.19 o                         
  -5  -2   3         33.96         32.45         2.79 o                         
  -4  -2   3        104.76         85.58         5.31 o                         
  -3  -2   3        177.86        174.51         7.51 o                         
  -2  -2   3        189.02        203.67        11.60 o                         
  -1  -2   3        913.33        951.48        34.25 o                         
   0  -2   3         14.73         16.35         1.26 o                         
   1  -2   3          1.49          0.78         0.42 o                         
   2  -2   3        821.66       1020.22        35.60 o                         
   3  -2   3         17.38         14.72         0.94 o                         
   4  -2   3         42.99         40.46         1.71 o                         
   5  -2   3          9.05          8.57         2.21 o                         
   6  -2   3         38.61         79.41        24.04 o                         
  -6  -1   3         23.43         28.51         2.68 o                         
  -5  -1   3          5.52          5.63         1.26 o                         
  -4  -1   3         59.10         54.39         4.67 o                         
  -3  -1   3         16.53         16.51         1.60 o                         
  -2  -1   3        284.26        237.57        19.53 o                         
  -1  -1   3       2242.77       2503.99       110.55 o                         
   0  -1   3          1.24          2.55         0.38 o                         
   1  -1   3        432.99        520.28        28.08 o                         
   2  -1   3         28.42         33.34         1.53 o                         
   3  -1   3         13.99         16.36         1.18 o                         
   4  -1   3          0.75          1.24         0.42 o                         
   5  -1   3         27.54         26.25         2.81 o                         
   6  -1   3          0.61         -1.35         3.48 o                         
  -6   0   3          6.68          4.73         1.28 o                         
  -5   0   3         30.84         37.01         3.16 o                         
  -4   0   3         18.19         18.62         1.57 o                         
  -3   0   3        388.38        372.54        12.35 o                         
  -2   0   3         40.13         43.39         2.14 o                         
  -1   0   3      20738.03      23835.26      2085.72 o                         
   0   0   3         41.06         34.40         1.17 o                         
   1   0   3       1759.24       1956.88       125.82 o                         
   2   0   3         45.78         52.78         5.80 o                         
   3   0   3          6.19          4.54         0.82 o                         
   4   0   3        154.47        159.33         5.63 o                         
   5   0   3         49.10         41.25         8.96 o                         
   6   0   3          2.67         -0.04         2.24 o                         
  -6   1   3          8.18          7.51         2.69 o                         
  -5   1   3         15.42         18.45         2.67 o                         
  -4   1   3         53.22         59.95         3.26 o                         
  -3   1   3        231.00        251.55         9.61 o                         
  -2   1   3         28.70         33.80         1.81 o                         
  -1   1   3       1484.55       1940.63        78.65 o                         
   0   1   3        326.52        317.73         8.87 o                         
   1   1   3       1967.53       2172.82       100.76 o                         
   2   1   3        178.72        197.83         5.93 o                         
   3   1   3         12.87         13.74         1.14 o                         
   4   1   3          5.38          5.35         0.84 o                         
   5   1   3          2.47          1.56         0.99 o                         
  -6   2   3          0.00          1.01         1.65 o                         
  -5   2   3         52.03         46.41         9.89 o                         
  -4   2   3        115.86        119.08         5.41 o                         
  -3   2   3          0.44          0.66         0.69 o                         
  -2   2   3        366.33        393.65        17.59 o                         
  -1   2   3        186.42        175.88        45.63 o                         
   0   2   3        975.47       1061.22        69.59 o                         
   1   2   3          0.07          3.49         0.54 o                         
   2   2   3        302.57        266.92        15.36 o                         
   3   2   3        147.56        133.84         4.86 o                         
   4   2   3         15.20         18.89         1.48 o                         
   5   2   3          6.95          8.34         1.58 o                         
  -6   3   3          0.00          0.42         1.15 o                         
  -5   3   3          0.79          0.60         0.59 o                         
  -4   3   3         45.41         53.37         3.66 o                         
  -3   3   3        352.10        354.49        11.52 o                         
  -2   3   3          7.99          4.96         0.54 o                         
  -1   3   3        406.05        398.85        34.11 o                         
   0   3   3        701.43        772.80        29.39 o                         
   1   3   3          1.52          3.51         0.75 o                         
   2   3   3          7.28          6.45         1.28 o                         
   3   3   3        610.52        627.79        24.41 o                         
   4   3   3         37.37         40.72         2.85 o                         
   5   3   3         12.82         12.84         1.89 o                         
  -6   4   3         17.86         39.33         5.91 o                         
  -5   4   3          7.85          8.10         1.10 o                         
  -4   4   3          3.90          4.62         0.74 o                         
  -3   4   3        324.19        344.81        14.50 o                         
  -2   4   3        871.80       1034.91        37.05 o                         
  -1   4   3        114.91        125.10         4.93 o                         
   0   4   3        316.09        300.67         9.06 o                         
   1   4   3        165.62        156.39         5.15 o                         
   2   4   3        617.71        597.96        21.49 o                         
   3   4   3        456.93        444.64        15.95 o                         
   4   4   3         18.33         15.45         1.47 o                         
   5   4   3          1.06          0.35         0.77 o                         
  -6   5   3         89.93        142.63        12.81 o                         
  -5   5   3          7.43         10.92         1.45 o                         
  -4   5   3         13.65         17.45         1.21 o                         
  -3   5   3         44.28         48.84         2.67 o                         
  -2   5   3        205.25        203.11         8.70 o                         
  -1   5   3        403.66        416.99        18.43 o                         
   0   5   3       1305.12       1518.19        82.76 o                         
   1   5   3          3.63          4.25         1.07 o                         
   2   5   3        560.95        522.83        18.91 o                         
   3   5   3         95.78         98.65         6.81 o                         
   4   5   3         60.52         66.46         7.83 o                         
   5   5   3         11.34         12.11         2.06 o                         
  -6   6   3         12.32         13.40         4.89 o                         
  -5   6   3         15.21         19.73         2.10 o                         
  -4   6   3         47.34         46.75         3.10 o                         
  -3   6   3        246.82        273.99        15.92 o                         
  -2   6   3          2.27          1.67         0.45 o                         
  -1   6   3        451.75        452.59        26.87 o                         
   0   6   3        261.12        250.76        12.47 o                         
   1   6   3        168.78        160.56         6.76 o                         
   2   6   3        300.33        277.50        10.77 o                         
   3   6   3         34.04         35.33         2.65 o                         
   4   6   3          0.00          0.16         0.75 o                         
   5   6   3          1.31          2.73         1.50 o                         
  -5   7   3          0.65          1.11         1.18 o                         
  -4   7   3          0.13         -0.16         0.47 o                         
  -3   7   3        119.45        117.79         3.97 o                         
  -2   7   3        127.20        135.84         4.93 o                         
  -1   7   3        131.70        137.38         5.46 o                         
   0   7   3        142.18        148.58         5.50 o                         
   1   7   3        625.15        619.23        23.64 o                         
   2   7   3         22.42         20.64         1.90 o                         
   3   7   3          3.51          3.54         1.11 o                         
   4   7   3          7.35          6.90         2.27 o                         
  -5   8   3          1.27          0.22         0.73 o                         
  -4   8   3        134.55        114.00         4.43 o                         
  -3   8   3         33.46         33.51         2.44 o                         
  -2   8   3        121.12        117.20         4.13 o                         
  -1   8   3         15.46         14.79         1.58 o                         
   0   8   3          0.23          0.19         0.58 o                         
   1   8   3          9.89          5.49         1.35 o                         
   2   8   3         16.98         14.96         1.56 o                         
   3   8   3         32.97         28.66         2.56 o                         
   4   8   3          1.59          1.84         0.99 o                         
  -5   9   3          1.20          0.19         0.69 o                         
  -4   9   3        105.50        107.09         6.68 o                         
  -3   9   3         31.95         36.80         1.81 o                         
  -2   9   3        868.73        969.04        39.35 o                         
  -1   9   3          0.70          1.19         0.66 o                         
   0   9   3         60.81         66.17         3.88 o                         
   1   9   3         26.11         20.80         1.77 o                         
   2   9   3          4.81          4.40         1.31 o                         
   3   9   3        111.22        103.90         7.66 o                         
  -5  10   3          0.15          0.08         0.69 o                         
  -4  10   3         11.73          9.30         7.12 o                         
  -3  10   3         17.75         13.04         2.31 o                         
  -2  10   3         46.80         50.11         4.14 o                         
  -1  10   3          0.00          0.23         0.71 o                         
   0  10   3         18.23         17.60         1.86 o                         
   1  10   3         69.17         75.73         4.62 o                         
   2  10   3         64.67         62.77         3.56 o                         
   3  10   3         13.78         17.64         2.35 o                         
  -4  11   3          1.74          1.18         2.09 o                         
  -3  11   3          0.61          0.63         1.11 o                         
  -2  11   3         30.32         30.62         3.29 o                         
  -1  11   3         10.10         11.15         1.44 o                         
   0  11   3          1.71          3.32         1.01 o                         
   1  11   3         38.46         37.05         5.82 o                         
   2  11   3         70.66         77.68         4.30 o                         
   3  11   3         19.31         18.31         5.01 o                         
  -4  12   3         18.88         27.19         6.49 o                         
  -3  12   3          8.82          4.86         3.17 o                         
  -2  12   3          3.35          2.97         1.33 o                         
  -1  12   3          0.77          1.03         0.78 o                         
   0  12   3          5.95          5.43         1.15 o                         
   1  12   3         11.08          9.96         1.80 o                         
   2  12   3         31.51         33.58         3.78 o                         
  -3  13   3         24.50         20.90         3.17 o                         
  -2  13   3          0.06          0.05         2.51 o                         
  -1  13   3         29.05         45.43         7.55 o                         
   0  13   3         17.52         24.44         2.56 o                         
   1  13   3        128.78        155.74        23.23 o                         
  -2  14   3          9.03         10.80         3.93 o                         
  -1  14   3         10.91         16.14         2.55 o                         
   0  14   3          2.33          3.29         2.64 o                         
  -1 -14   4         59.25         82.11        16.08 o                         
   0 -14   4         25.58         33.48         7.32 o                         
   1 -14   4          5.04          3.51         0.90 o                         
   2 -14   4          2.20          2.19         1.09 o                         
  -2 -13   4          6.47          6.61         2.18 o                         
  -1 -13   4         36.89         49.08         5.11 o                         
   0 -13   4          9.29         11.42         2.19 o                         
   1 -13   4          0.67          1.13         0.74 o                         
   2 -13   4         13.13         14.36         1.92 o                         
   3 -13   4          1.36          2.05         1.05 o                         
  -2 -12   4         44.93         53.01         9.01 o                         
  -1 -12   4         12.29         11.13         3.32 o                         
   0 -12   4          0.57          0.97         0.84 o                         
   1 -12   4         92.62         82.38        15.37 o                         
   2 -12   4        112.60        126.91         6.90 o                         
   3 -12   4         30.60         32.64         4.02 o                         
   4 -12   4         10.80         11.03         1.71 o                         
  -3 -11   4         16.85         16.37         3.00 o                         
  -2 -11   4          7.33          9.92         3.34 o                         
  -1 -11   4         24.10         26.71         5.46 o                         
   0 -11   4          1.46          0.67         0.92 o                         
   1 -11   4         59.96         57.09         9.79 o                         
   2 -11   4          8.06          8.53         1.55 o                         
   3 -11   4         15.22         12.86         1.45 o                         
   4 -11   4          0.22          0.17         0.39 o                         
  -3 -10   4         10.70         12.14         3.29 o                         
  -2 -10   4         78.95         79.37         9.41 o                         
  -1 -10   4         90.31         85.27         8.86 o                         
   0 -10   4        103.08        109.26         6.17 o                         
   1 -10   4        358.20        320.38        23.64 o                         
   2 -10   4          1.02          2.72         1.09 o                         
   3 -10   4         57.51         55.02         3.36 o                         
   4 -10   4         14.12         15.52         2.70 o                         
   5 -10   4          3.63          3.26         2.54 o                         
  -4  -9   4          1.53          1.72         1.18 o                         
  -3  -9   4          3.81          5.78         1.89 o                         
  -2  -9   4          1.66          0.39         1.04 o                         
  -1  -9   4         18.94         16.26         1.90 o                         
   0  -9   4        528.36        538.38        22.15 o                         
   1  -9   4          7.29          5.81         1.28 o                         
   2  -9   4         42.56         46.53         2.82 o                         
   3  -9   4         44.45         42.34         3.32 o                         
   4  -9   4         14.96         17.11         1.62 o                         
   5  -9   4          0.08         -0.14         0.80 o                         
  -4  -8   4         38.00         37.72         3.06 o                         
  -3  -8   4        110.56        121.87         8.09 o                         
  -2  -8   4         25.82         31.87         3.71 o                         
  -1  -8   4        607.39        566.94        22.27 o                         
   0  -8   4        912.37        861.92        33.18 o                         
   1  -8   4         25.27         23.34         1.84 o                         
   2  -8   4         44.50         39.10         2.73 o                         
   3  -8   4         14.48         18.42         1.52 o                         
   4  -8   4          6.35          7.96         1.41 o                         
   5  -8   4         16.78         23.51         8.09 o                         
  -5  -7   4          4.28          2.63         1.86 o                         
  -4  -7   4         23.98         22.53         2.12 o                         
  -3  -7   4         38.89         37.52         4.26 o                         
  -2  -7   4         10.03         14.98         2.09 o                         
  -1  -7   4         24.39         19.71         2.10 o                         
   0  -7   4         20.06         14.17         1.60 o                         
   1  -7   4         13.82         13.46         2.12 o                         
   2  -7   4         24.25         24.45         1.81 o                         
   3  -7   4          7.53          6.92         0.85 o                         
   4  -7   4          3.04          2.42         0.63 o                         
   5  -7   4          7.05          6.32         1.06 o                         
  -5  -6   4          8.13          7.87         1.82 o                         
  -4  -6   4         52.86         48.02         3.21 o                         
  -3  -6   4         67.95         75.94         4.35 o                         
  -2  -6   4          0.68          1.55         1.05 o                         
  -1  -6   4         96.79         81.75         5.82 o                         
   0  -6   4         27.03         29.75         2.84 o                         
   1  -6   4         19.70         27.91         1.71 o                         
   2  -6   4        316.69        331.49        11.34 o                         
   3  -6   4        193.67        173.83         8.78 o                         
   4  -6   4         90.01        100.53         4.94 o                         
   5  -6   4         17.18         12.89         1.63 o                         
  -5  -5   4          0.90          1.05         0.79 o                         
  -4  -5   4         24.20         21.33         2.31 o                         
  -3  -5   4          0.81         -0.06         0.71 o                         
  -2  -5   4        232.42        261.86        21.55 o                         
  -1  -5   4         25.01         21.36         2.05 o                         
   0  -5   4        344.37        340.00        11.33 o                         
   1  -5   4        183.82        191.17         8.56 o                         
   2  -5   4          1.83          0.88         0.66 o                         
   3  -5   4          2.10          1.65         0.55 o                         
   4  -5   4        164.43        187.51         9.50 o                         
   5  -5   4          7.20          7.69         2.87 o                         
  -5  -4   4         27.46         22.99         5.51 o                         
  -4  -4   4         23.09         23.93         1.95 o                         
  -3  -4   4          9.86          7.55         1.70 o                         
  -2  -4   4       1127.61       1206.94       105.04 o                         
  -1  -4   4        461.02        456.67        28.05 o                         
   0  -4   4        854.06        801.26        33.30 o                         
   1  -4   4        500.58        470.03        19.86 o                         
   2  -4   4        760.20        759.80        24.95 o                         
   3  -4   4        395.29        445.75        14.51 o                         
   4  -4   4        215.09        218.80         8.51 o                         
   5  -4   4         23.03         25.90         2.86 o                         
   6  -4   4         10.10          6.79         7.32 o                         
  -5  -3   4         58.24         49.90         2.97 o                         
  -4  -3   4         48.03         43.02         2.93 o                         
  -3  -3   4          1.83          1.18         0.94 o                         
  -2  -3   4         11.05         10.76         1.38 o                         
  -1  -3   4          2.58          1.60         0.64 o                         
   0  -3   4       2496.09       2596.64       115.52 o                         
   1  -3   4        531.83        548.69        20.67 o                         
   2  -3   4        502.14        519.07        16.06 o                         
   3  -3   4        112.16        106.93         3.46 o                         
   4  -3   4         46.25         50.61         3.04 o                         
   5  -3   4          0.00         -0.51         0.88 o                         
   6  -3   4          2.10          2.51         3.51 o                         
  -6  -2   4          7.50          4.14         1.86 o                         
  -5  -2   4         20.46         19.94         2.26 o                         
  -4  -2   4         77.25         66.63         3.22 o                         
  -3  -2   4        156.03        147.26         5.66 o                         
  -2  -2   4       1420.94       1515.62        61.05 o                         
  -1  -2   4         38.49         26.42         1.72 o                         
   0  -2   4       1760.37       1594.81       149.98 o                         
   1  -2   4        252.51        252.87         7.55 o                         
   2  -2   4         76.95         79.94         6.58 o                         
   3  -2   4         41.87         40.59         2.00 o                         
   4  -2   4         42.11         43.31         4.15 o                         
   5  -2   4          6.70          9.13         3.21 o                         
   6  -2   4          0.53         -0.77         4.48 o                         
  -6  -1   4          0.29          0.78         1.04 o                         
  -5  -1   4          1.57          1.79         1.13 o                         
  -4  -1   4         26.06         24.14         1.56 o                         
  -3  -1   4        220.72        214.31         8.31 o                         
  -2  -1   4        429.22        492.54        16.97 o                         
  -1  -1   4        682.55        693.73        23.61 o                         
   0  -1   4       2705.54       3137.45       145.26 o                         
   1  -1   4         33.45         37.79         2.57 o                         
   2  -1   4       1201.95       1409.02        80.57 o                         
   3  -1   4          0.56          0.54         0.26 o                         
   4  -1   4         34.52         38.63         2.87 o                         
   5  -1   4          7.77          6.91         2.95 o                         
   6  -1   4         13.04         15.11        11.38 o                         
  -6   0   4         14.27         14.34         1.82 o                         
  -5   0   4          8.54          7.91         1.56 o                         
  -4   0   4         19.66         21.50         2.70 o                         
  -3   0   4        238.10        236.15         9.06 o                         
  -2   0   4         17.46         21.08         1.60 o                         
  -1   0   4       1673.59       1838.37        75.08 o                         
   0   0   4         48.71         60.08         3.84 o                         
   1   0   4       1527.17       1834.70       105.19 o                         
   2   0   4        117.42        128.09         4.39 o                         
   3   0   4        323.17        299.58         8.99 o                         
   4   0   4         25.15         23.47         1.62 o                         
   5   0   4         46.95         35.07        19.00 o                         
  -6   1   4          0.25          0.22         0.56 o                         
  -5   1   4          5.57          5.84         1.10 o                         
  -4   1   4         44.26         45.58         2.30 o                         
  -3   1   4        116.70        106.11         4.02 o                         
  -2   1   4       1656.61       1854.62       117.31 o                         
  -1   1   4       1452.68       1707.67        66.32 o                         
   0   1   4         13.50         15.49         1.27 o                         
   1   1   4         17.81         15.45         0.84 o                         
   2   1   4          0.28          2.08         0.45 o                         
   3   1   4        183.25        181.27         5.83 o                         
   4   1   4         65.47         59.66         2.67 o                         
   5   1   4         51.44         44.68        18.91 o                         
  -6   2   4         15.30         18.27         2.13 o                         
  -5   2   4         15.51         15.72         2.77 o                         
  -4   2   4         81.38         83.74         4.04 o                         
  -3   2   4         15.32         16.56         1.20 o                         
  -2   2   4        374.40        400.90        12.17 o                         
  -1   2   4         49.25         45.60         3.11 o                         
   0   2   4       1205.89       1231.21        46.38 o                         
   1   2   4         15.41         18.67         1.34 o                         
   2   2   4        227.89        218.44        10.05 o                         
   3   2   4        124.73        125.51         6.26 o                         
   4   2   4         50.91         49.42         2.63 o                         
   5   2   4          0.70          0.53         1.31 o                         
  -6   3   4          5.08          4.14         1.77 o                         
  -5   3   4          1.18          2.15         1.20 o                         
  -4   3   4        123.31        129.20         7.41 o                         
  -3   3   4        101.02        102.73         4.07 o                         
  -2   3   4        154.87        141.65         5.26 o                         
  -1   3   4        155.79        159.38        26.71 o                         
   0   3   4        103.76         92.09         4.64 o                         
   1   3   4        213.43        172.21         5.19 o                         
   2   3   4        205.59        197.53        12.98 o                         
   3   3   4        274.17        257.29        11.33 o                         
   4   3   4         21.51         25.22         1.54 o                         
   5   3   4         24.20         30.57         5.05 o                         
  -6   4   4          0.30         -1.01         1.34 o                         
  -5   4   4         16.03         17.28         2.17 o                         
  -4   4   4          2.09          2.51         0.64 o                         
  -3   4   4         19.00         24.17         1.38 o                         
  -2   4   4         10.81         12.19         2.58 o                         
  -1   4   4        532.17        533.39        19.52 o                         
   0   4   4        430.61        469.33        17.22 o                         
   1   4   4        180.53        181.02         6.28 o                         
   2   4   4         71.79         69.55         2.88 o                         
   3   4   4          4.70          4.53         0.90 o                         
   4   4   4          0.96          0.74         0.87 o                         
   5   4   4         25.05         35.43         5.61 o                         
  -6   5   4          9.27         10.55         3.19 o                         
  -5   5   4         40.87         53.30         5.56 o                         
  -4   5   4         14.55         19.07         1.77 o                         
  -3   5   4        185.61        216.11         6.96 o                         
  -2   5   4        131.79        139.55         8.59 o                         
  -1   5   4        283.27        264.84         9.66 o                         
   0   5   4          5.96          3.13         0.72 o                         
   1   5   4        273.22        252.69         9.01 o                         
   2   5   4       1163.94       1186.78        48.71 o                         
   3   5   4         94.08        105.75         5.35 o                         
   4   5   4         81.04         83.08        10.96 o                         
   5   5   4          1.38          2.50         3.82 o                         
  -5   6   4          6.32          5.50         3.95 o                         
  -4   6   4          2.67          2.78         0.77 o                         
  -3   6   4         36.89         34.30         1.78 o                         
  -2   6   4          4.87          4.04         0.40 o                         
  -1   6   4         51.44         52.62         2.54 o                         
   0   6   4         13.57         11.12         1.68 o                         
   1   6   4        118.03        113.65         4.64 o                         
   2   6   4        277.40        276.31        20.35 o                         
   3   6   4         20.43         21.95         3.06 o                         
   4   6   4         11.47         10.18         1.47 o                         
  -5   7   4          9.16         12.26         2.16 o                         
  -4   7   4          5.21          4.22         0.44 o                         
  -3   7   4        287.16        277.81        17.29 o                         
  -2   7   4         47.84         54.42         2.82 o                         
  -1   7   4        171.67        183.32         8.61 o                         
   0   7   4         19.98         15.79         1.33 o                         
   1   7   4        557.92        538.82        19.92 o                         
   2   7   4          0.14          0.49         0.73 o                         
   3   7   4        126.83        121.45         6.86 o                         
   4   7   4         16.32         15.56         1.80 o                         
  -5   8   4         20.50         16.59         4.50 o                         
  -4   8   4          3.49          1.22         1.80 o                         
  -3   8   4          2.13          1.97         0.34 o                         
  -2   8   4          1.52          1.57         0.36 o                         
  -1   8   4         11.80         12.50         1.19 o                         
   0   8   4         89.12         99.14         4.52 o                         
   1   8   4        256.72        237.13         9.51 o                         
   2   8   4          5.45          5.45         1.21 o                         
   3   8   4         20.07         21.08         2.60 o                         
   4   8   4          0.02          0.24         0.83 o                         
  -5   9   4          2.19          0.35         0.92 o                         
  -4   9   4         45.17         41.49         3.63 o                         
  -3   9   4          4.04          3.01         0.65 o                         
  -2   9   4          0.10          0.04         0.33 o                         
  -1   9   4         49.02         54.34         2.48 o                         
   0   9   4        645.60        667.19        28.37 o                         
   1   9   4         13.34          8.38         1.50 o                         
   2   9   4         33.92         30.58         2.29 o                         
   3   9   4         24.30         26.38         3.28 o                         
  -5  10   4          7.13          3.07         1.69 o                         
  -4  10   4         10.30          6.88         2.06 o                         
  -3  10   4         80.21         71.34         4.91 o                         
  -2  10   4          0.72          1.23         0.53 o                         
  -1  10   4          1.91          1.75         1.01 o                         
   0  10   4          0.75          0.23         0.61 o                         
   1  10   4          1.71          1.79         0.86 o                         
   2  10   4          3.74          3.78         1.16 o                         
   3  10   4          0.27          0.03         0.59 o                         
  -4  11   4          0.10          0.56         1.21 o                         
  -3  11   4         40.69         45.81         6.91 o                         
  -2  11   4          0.02         -0.10         0.36 o                         
  -1  11   4         77.12         89.67         4.79 o                         
   0  11   4          4.40          3.36         1.10 o                         
   1  11   4          9.82         10.47         1.79 o                         
   2  11   4         33.32         25.23         2.23 o                         
  -4  12   4          3.66          2.88         3.89 o                         
  -3  12   4          1.31          1.17         1.85 o                         
  -2  12   4          1.21          0.74         1.32 o                         
  -1  12   4          0.12          0.69         0.91 o                         
   0  12   4          3.25          2.26         1.11 o                         
   1  12   4          1.16          0.68         0.73 o                         
   2  12   4         10.90          7.72         2.82 o                         
  -3  13   4          0.58          0.83         1.56 o                         
  -2  13   4          1.14          1.57         2.18 o                         
  -1  13   4          2.22          2.01         1.53 o                         
   0  13   4          4.84          5.12         1.31 o                         
   1  13   4         34.67         34.51         7.51 o                         
  -1  14   4          9.09          4.49         5.74 o                         
   0 -14   5         21.63         22.94         2.69 o                         
   1 -14   5          9.90          7.67         2.90 o                         
   2 -14   5         19.34         21.97         3.24 o                         
  -2 -13   5         18.51         17.97         3.60 o                         
  -1 -13   5         30.76         36.06         4.34 o                         
   0 -13   5          0.01          0.05         0.81 o                         
   1 -13   5         25.61         22.62         2.28 o                         
   2 -13   5          3.75          3.27         1.11 o                         
   3 -13   5          2.27          1.20         0.78 o                         
  -2 -12   5         50.73         59.28         9.87 o                         
  -1 -12   5         30.20         48.07         4.73 o                         
   0 -12   5         37.69         37.32         4.19 o                         
   1 -12   5          8.50          6.71         1.32 o                         
   2 -12   5         83.34         95.37         8.99 o                         
   3 -12   5          2.28          1.37         0.77 o                         
   4 -12   5         64.38         72.34         8.70 o                         
  -3 -11   5         10.25         13.67         4.52 o                         
  -2 -11   5          1.13          1.24         1.12 o                         
  -1 -11   5         42.43         46.20         3.69 o                         
   0 -11   5         26.97         26.48         2.71 o                         
   1 -11   5          8.99          8.71         1.49 o                         
   2 -11   5          8.63          9.09         1.42 o                         
   3 -11   5          0.03          0.03         0.52 o                         
   4 -11   5         17.28         17.51         1.08 o                         
  -3 -10   5         99.87        145.94        13.73 o                         
  -2 -10   5         20.39         21.17         2.95 o                         
  -1 -10   5         13.77         13.47         2.03 o                         
   0 -10   5          5.63          5.60         1.44 o                         
   1 -10   5         44.99         43.79         6.13 o                         
   2 -10   5        153.73        147.41         5.62 o                         
   3 -10   5          5.69          6.33         0.94 o                         
   4 -10   5         21.14         26.70         3.49 o                         
  -4  -9   5         43.79         50.12         5.22 o                         
  -3  -9   5         14.38         13.57         4.09 o                         
  -2  -9   5          9.61          9.48         1.73 o                         
  -1  -9   5          0.01          0.16         0.64 o                         
   0  -9   5          0.53          0.27         0.69 o                         
   1  -9   5         22.67         22.97         2.92 o                         
   2  -9   5        111.06        101.92         4.88 o                         
   3  -9   5          0.41          0.13         0.55 o                         
   4  -9   5         29.21         30.36         2.93 o                         
   5  -9   5         33.06         42.81        15.13 o                         
  -4  -8   5         18.95         23.08         3.22 o                         
  -3  -8   5          7.18          8.96         2.80 o                         
  -2  -8   5        115.08        125.65         7.34 o                         
  -1  -8   5         15.71         14.97         2.25 o                         
   0  -8   5        204.45        187.45         9.39 o                         
   1  -8   5        100.52         94.28         7.11 o                         
   2  -8   5        155.43        125.56        10.81 o                         
   3  -8   5         53.53         59.32         4.36 o                         
   4  -8   5          1.74          1.83         0.88 o                         
   5  -8   5          8.13         10.96         3.65 o                         
  -4  -7   5          6.57          6.68         1.75 o                         
  -3  -7   5         41.29         36.95         3.59 o                         
  -2  -7   5          1.15          0.67         1.04 o                         
  -1  -7   5        255.12        245.13         9.82 o                         
   0  -7   5        187.07        180.07         7.20 o                         
   1  -7   5        276.99        276.79        16.85 o                         
   2  -7   5         18.66         16.05         1.50 o                         
   3  -7   5         52.05         55.17         4.81 o                         
   4  -7   5          9.78          9.49         0.78 o                         
   5  -7   5          0.01          0.08         0.53 o                         
  -5  -6   5        107.85         91.85         4.75 o                         
  -4  -6   5         44.46         43.67         3.55 o                         
  -3  -6   5         25.79         29.17         2.69 o                         
  -2  -6   5        273.63        253.58        15.79 o                         
  -1  -6   5        118.36        113.32         5.88 o                         
   0  -6   5          0.12          0.29         0.70 o                         
   1  -6   5         77.77         73.88         4.88 o                         
   2  -6   5          2.45          3.35         0.78 o                         
   3  -6   5          2.27          2.33         0.51 o                         
   4  -6   5          0.97          0.68         0.41 o                         
   5  -6   5         12.17          8.69         1.27 o                         
  -5  -5   5         26.95         21.97         2.53 o                         
  -4  -5   5         43.82         45.96         5.85 o                         
  -3  -5   5         13.30         14.20         2.31 o                         
  -2  -5   5         96.82         88.78         5.30 o                         
  -1  -5   5        109.92        118.21         7.14 o                         
   0  -5   5         77.80         62.32         3.48 o                         
   1  -5   5        407.71        487.59        16.04 o                         
   2  -5   5         10.60          8.81         0.89 o                         
   3  -5   5        179.19        206.56        11.95 o                         
   4  -5   5         15.66         15.92         0.76 o                         
   5  -5   5          1.02          0.52         1.18 o                         
  -5  -4   5          7.33          6.11         1.19 o                         
  -4  -4   5          3.74          5.00         1.42 o                         
  -3  -4   5         23.45         20.43         2.07 o                         
  -2  -4   5         52.57         55.80         4.07 o                         
  -1  -4   5          0.46          0.58         0.63 o                         
   0  -4   5        242.92        252.16        12.84 o                         
   1  -4   5        315.26        298.88        11.93 o                         
   2  -4   5        120.38        112.71         5.78 o                         
   3  -4   5        115.06        116.57         3.44 o                         
   4  -4   5        146.40        135.02         7.44 o                         
   5  -4   5          0.52         -0.54         1.27 o                         
  -5  -3   5          3.95          3.57         1.24 o                         
  -4  -3   5         34.24         35.52         2.54 o                         
  -3  -3   5         57.60         56.65         3.23 o                         
  -2  -3   5          0.20         -0.08         0.48 o                         
  -1  -3   5          1.49          0.94         0.60 o                         
   0  -3   5         84.94         78.58         6.32 o                         
   1  -3   5          2.16          2.13         0.60 o                         
   2  -3   5        164.11        139.91         7.40 o                         
   3  -3   5        879.99        782.68        75.12 o                         
   4  -3   5          7.48          7.28         1.66 o                         
   5  -3   5         81.98         82.04         6.19 o                         
  -5  -2   5          3.63          4.29         1.03 o                         
  -4  -2   5          1.45          0.58         0.83 o                         
  -3  -2   5        207.52        199.83         7.23 o                         
  -2  -2   5         55.36         58.01         2.97 o                         
  -1  -2   5       2534.35       2704.91       128.57 o                         
   0  -2   5        675.37        716.52        24.40 o                         
   1  -2   5        659.06        719.79        29.92 o                         
   2  -2   5        256.79        242.18        11.43 o                         
   3  -2   5        168.08        166.34        21.34 o                         
   4  -2   5          0.39         -0.07         0.74 o                         
   5  -2   5          5.79          6.25         2.63 o                         
  -6  -1   5          0.78          0.63         0.93 o                         
  -5  -1   5          0.35          0.75         0.66 o                         
  -4  -1   5         32.08         28.73         2.14 o                         
  -3  -1   5          2.71          2.90         0.87 o                         
  -2  -1   5         48.71         60.29         3.08 o                         
  -1  -1   5          0.24          0.21         0.52 o                         
   0  -1   5         89.06         77.27         2.84 o                         
   1  -1   5       2635.32       2794.04       144.51 o                         
   2  -1   5        475.90        482.02        32.92 o                         
   3  -1   5        146.26        124.77         7.78 o                         
   4  -1   5          4.91          6.70         0.77 o                         
   5  -1   5          2.25          3.06         2.03 o                         
  -6   0   5          0.34          0.59         0.81 o                         
  -5   0   5        121.41        107.77        12.28 o                         
  -4   0   5        153.96        148.22         5.33 o                         
  -3   0   5        146.05        143.70         5.67 o                         
  -2   0   5         30.53         29.55         1.86 o                         
  -1   0   5         35.51         26.61         1.19 o                         
   0   0   5        347.71        401.24        17.52 o                         
   1   0   5        605.87         17.73       366.81 o                         
   2   0   5          3.99          2.69         0.25 o                         
   3   0   5         45.50         49.03         2.01 o                         
   4   0   5         38.39         33.65         3.81 o                         
   5   0   5          9.75         10.33         2.79 o                         
  -6   1   5          1.48          2.43         0.93 o                         
  -5   1   5          1.01          0.33         0.69 o                         
  -4   1   5          0.58          0.74         0.72 o                         
  -3   1   5        302.47        285.95        10.00 o                         
  -2   1   5         61.14         56.18         2.80 o                         
  -1   1   5        980.70       1091.39        43.79 o                         
   0   1   5         77.12         74.33         2.35 o                         
   1   1   5       3069.31       3482.47       167.85 o                         
   2   1   5          6.28          9.76         0.87 o                         
   3   1   5          5.66          7.02         0.61 o                         
   4   1   5         84.19        103.73         6.74 o                         
   5   1   5         10.02         11.49         7.11 o                         
  -6   2   5          0.17          0.23         0.96 o                         
  -5   2   5         39.34         38.06         3.61 o                         
  -4   2   5         21.89         22.39         1.38 o                         
  -3   2   5          0.34          0.23         0.39 o                         
  -2   2   5         62.70         73.28         2.25 o                         
  -1   2   5         39.60         31.35         3.51 o                         
   0   2   5          0.03          0.47         0.32 o                         
   1   2   5          1.30          1.98         0.68 o                         
   2   2   5         81.06         77.94         3.17 o                         
   3   2   5          7.97          6.64         0.67 o                         
   4   2   5         60.76         63.38         3.24 o                         
   5   2   5          0.00         -0.18         2.00 o                         
  -6   3   5         58.47         82.05         8.77 o                         
  -5   3   5          4.96          8.20         1.11 o                         
  -4   3   5         52.21         52.04         2.25 o                         
  -3   3   5         47.80         47.57         1.89 o                         
  -2   3   5         18.78         16.93         2.62 o                         
  -1   3   5         33.31         44.60         3.18 o                         
   0   3   5        792.13        904.97        70.57 o                         
   1   3   5         35.61         40.62         1.76 o                         
   2   3   5          7.66          8.51         1.27 o                         
   3   3   5         15.44         15.10         1.27 o                         
   4   3   5        111.86        115.78         6.83 o                         
   5   3   5         12.64         13.77         3.11 o                         
  -6   4   5         26.68         21.09         5.12 o                         
  -5   4   5          1.79          0.47         0.50 o                         
  -4   4   5         10.64         12.79         1.20 o                         
  -3   4   5          0.01          0.05         0.19 o                         
  -2   4   5         48.61         46.67         3.84 o                         
  -1   4   5        596.09        651.86        31.57 o                         
   0   4   5         19.49         22.66         1.69 o                         
   1   4   5        546.78        536.29        26.60 o                         
   2   4   5        233.24        245.12         8.78 o                         
   3   4   5          4.28          4.24         0.78 o                         
   4   4   5          6.48          7.15         1.20 o                         
   5   4   5          0.91          1.17         2.70 o                         
  -5   5   5         17.40         18.73         2.65 o                         
  -4   5   5         16.85         14.28         1.46 o                         
  -3   5   5          0.06         -0.31         1.21 o                         
  -2   5   5          0.86          0.65         1.09 o                         
  -1   5   5          4.85          9.48         0.92 o                         
   0   5   5        203.59        181.89         7.66 o                         
   1   5   5         22.42         23.61         2.05 o                         
   2   5   5        371.03        379.04        18.33 o                         
   3   5   5        128.29        130.95         8.68 o                         
   4   5   5          1.67          1.72         0.63 o                         
   5   5   5         65.84        186.27        37.81 o                         
  -5   6   5         17.27         20.86         4.02 o                         
  -4   6   5          0.02          0.17         0.27 o                         
  -3   6   5         74.06         74.11         5.04 o                         
  -2   6   5         24.46         25.23         3.49 o                         
  -1   6   5         34.49         38.17         1.68 o                         
   0   6   5        122.50        129.54         4.74 o                         
   1   6   5          0.19          1.29         1.14 o                         
   2   6   5        187.05        188.97        10.06 o                         
   3   6   5          3.37          3.23         0.92 o                         
   4   6   5          0.07         -0.19         0.73 o                         
  -5   7   5          1.26          0.48         1.01 o                         
  -4   7   5         31.61         34.84         3.59 o                         
  -3   7   5          8.75         10.72         2.56 o                         
  -2   7   5        452.16        413.45        21.20 o                         
  -1   7   5         31.57         28.23         1.59 o                         
   0   7   5         31.14         30.62         1.80 o                         
   1   7   5        232.50        221.44         8.08 o                         
   2   7   5         41.28         42.50         2.70 o                         
   3   7   5         25.83         28.02         2.03 o                         
   4   7   5          1.48          0.93         0.77 o                         
  -5   8   5          1.13          0.31         0.64 o                         
  -4   8   5         19.11         16.58         6.35 o                         
  -3   8   5         85.30         73.76         4.99 o                         
  -2   8   5          0.07          0.06         0.14 o                         
  -1   8   5         43.15         42.61         2.16 o                         
   0   8   5          5.31          4.34         0.99 o                         
   1   8   5         44.74         41.16         2.60 o                         
   2   8   5          1.38          1.43         0.88 o                         
   3   8   5         18.55         20.45         2.46 o                         
   4   8   5          0.19         -0.34         0.66 o                         
  -5   9   5          0.36          0.47         0.91 o                         
  -4   9   5         49.43         47.08         6.03 o                         
  -3   9   5         48.90         41.54         4.40 o                         
  -2   9   5         21.30         22.14         2.14 o                         
  -1   9   5         16.48         19.08         1.88 o                         
   0   9   5         42.55         56.70         3.32 o                         
   1   9   5         24.97         26.47         1.88 o                         
   2   9   5          4.38          3.27         0.87 o                         
   3   9   5          0.26          1.35         1.02 o                         
  -4  10   5          2.39          1.90         1.70 o                         
  -3  10   5          0.26          0.18         1.33 o                         
  -2  10   5          0.77          0.23         0.24 o                         
  -1  10   5         25.69         30.26         2.11 o                         
   0  10   5        246.68        232.66         9.54 o                         
   1  10   5          7.59          7.12         1.21 o                         
   2  10   5          3.61          2.78         0.81 o                         
   3  10   5         11.18         10.19         1.42 o                         
  -4  11   5          1.69          0.41         1.24 o                         
  -3  11   5          1.25          1.03         1.45 o                         
  -2  11   5          7.91          2.07         5.31 o                         
  -1  11   5        108.07        115.43         4.96 o                         
   0  11   5          0.01         -0.18         0.43 o                         
   1  11   5         22.14         23.50         2.18 o                         
   2  11   5          8.35          4.44         1.59 o                         
  -3  12   5          0.82          0.33         1.06 o                         
  -2  12   5          1.43          0.55         1.67 o                         
  -1  12   5         52.70         52.57         3.18 o                         
   0  12   5          0.05          0.26         0.44 o                         
   1  12   5         20.91         27.75         2.46 o                         
  -3  13   5         13.82         14.02         4.71 o                         
  -2  13   5         43.91         64.81         9.69 o                         
  -1  13   5          2.05          1.48         1.70 o                         
   0  13   5          8.48          6.80         1.47 o                         
   0 -14   6          2.25          2.33         1.91 o                         
   1 -14   6          7.86          5.58         1.81 o                         
   2 -14   6          0.04          0.25         0.63 o                         
  -1 -13   6          0.48         -0.22         1.63 o                         
   0 -13   6          0.89          0.76         0.91 o                         
   1 -13   6         11.13         11.78         1.51 o                         
   2 -13   6         22.76         21.82         2.83 o                         
   3 -13   6          0.69          0.39         0.75 o                         
  -2 -12   6         10.85         10.54         3.30 o                         
  -1 -12   6         38.29         49.90         5.76 o                         
   0 -12   6          0.86          1.40         0.90 o                         
   1 -12   6         14.08         15.61         2.25 o                         
   2 -12   6         31.72         33.79         4.84 o                         
   3 -12   6          4.36          5.06         1.33 o                         
  -3 -11   6          6.57          8.31         2.68 o                         
  -2 -11   6         13.03         14.78         2.62 o                         
  -1 -11   6         35.68         42.13         4.42 o                         
   0 -11   6         49.62         54.38         3.45 o                         
   1 -11   6          6.26          4.52         1.35 o                         
   2 -11   6          3.06          3.40         1.10 o                         
   3 -11   6         11.55         13.24         1.51 o                         
   4 -11   6          3.05          2.66         1.10 o                         
  -3 -10   6         51.21         51.60         5.76 o                         
  -2 -10   6         11.65         11.89         2.31 o                         
  -1 -10   6        112.21        126.12         6.88 o                         
   0 -10   6         17.48         16.03         1.89 o                         
   1 -10   6        307.69        265.10        30.92 o                         
   2 -10   6         10.91         10.75         1.64 o                         
   3 -10   6          0.23          0.55         0.48 o                         
   4 -10   6          2.01          3.18         2.92 o                         
  -4  -9   6          1.53          1.07         1.18 o                         
  -3  -9   6         12.85         14.34         2.48 o                         
  -2  -9   6          3.49          3.86         1.72 o                         
  -1  -9   6        142.00        149.84         8.12 o                         
   0  -9   6        132.28        118.74         5.94 o                         
   1  -9   6         24.17         18.76         1.61 o                         
   2  -9   6          5.71          4.85         1.20 o                         
   3  -9   6         40.07         42.21         3.79 o                         
   4  -9   6          4.04          5.38         1.99 o                         
   5  -9   6          0.13          0.31         0.84 o                         
  -4  -8   6        134.37        141.78        14.64 o                         
  -3  -8   6         78.87         85.76         5.58 o                         
  -2  -8   6         11.60         13.13         2.24 o                         
  -1  -8   6         25.14         26.83         2.83 o                         
   0  -8   6        175.16        165.42         7.34 o                         
   1  -8   6        117.55        108.60         6.07 o                         
   2  -8   6          2.29          1.09         0.73 o                         
   3  -8   6         94.60        102.90         9.62 o                         
   4  -8   6          9.46         11.76         3.88 o                         
   5  -8   6         29.87         45.09        14.20 o                         
  -4  -7   6          1.90          1.25         1.03 o                         
  -3  -7   6          1.23          1.64         1.33 o                         
  -2  -7   6          3.71          2.82         1.12 o                         
  -1  -7   6          8.41          7.61         1.54 o                         
   0  -7   6         13.98         13.09         1.72 o                         
   1  -7   6         73.71         65.55         4.10 o                         
   2  -7   6         48.79         44.74         2.65 o                         
   3  -7   6         13.01         12.60         0.99 o                         
   4  -7   6         42.10         36.74         7.73 o                         
   5  -7   6         24.11         21.99         2.77 o                         
  -5  -6   6          6.34          5.95         2.12 o                         
  -4  -6   6         31.14         31.45         3.25 o                         
  -3  -6   6         63.51         82.44         5.86 o                         
  -2  -6   6        118.25        124.29         8.18 o                         
  -1  -6   6        321.69        288.92        11.39 o                         
   0  -6   6        524.23        547.22        20.80 o                         
   1  -6   6          3.57          4.64         1.08 o                         
   2  -6   6        112.16        122.98         4.08 o                         
   3  -6   6         29.98         33.24         2.68 o                         
   4  -6   6          0.60          0.58         0.90 o                         
   5  -6   6          1.15          0.51         0.59 o                         
  -5  -5   6         52.18         51.83         9.93 o                         
  -4  -5   6          9.16          9.38         1.56 o                         
  -3  -5   6         20.59         19.96         2.24 o                         
  -2  -5   6          7.83          5.97         1.36 o                         
  -1  -5   6        140.08        122.88         8.37 o                         
   0  -5   6        557.49        574.77        20.40 o                         
   1  -5   6         24.86         17.91         1.50 o                         
   2  -5   6        495.69        522.86        24.90 o                         
   3  -5   6        421.38        441.20        15.48 o                         
   4  -5   6          1.78          1.56         1.18 o                         
   5  -5   6          8.90          9.18         2.43 o                         
  -5  -4   6         54.58         44.54         2.78 o                         
  -4  -4   6         30.84         32.03         2.63 o                         
  -3  -4   6         49.97         47.62         3.10 o                         
  -2  -4   6         94.79         95.71         5.09 o                         
  -1  -4   6        190.71        184.04         7.06 o                         
   0  -4   6        361.66        375.03        12.34 o                         
   1  -4   6          0.67          1.08         0.49 o                         
   2  -4   6         14.69         13.04         0.65 o                         
   3  -4   6        309.14        345.59        20.00 o                         
   4  -4   6          0.77         -0.09         0.74 o                         
   5  -4   6         72.81         76.06        11.55 o                         
  -5  -3   6         31.82         23.27         2.77 o                         
  -4  -3   6          0.18          0.00         0.60 o                         
  -3  -3   6         69.61         65.40         4.49 o                         
  -2  -3   6        360.62        371.37        13.07 o                         
  -1  -3   6         10.61          9.85         1.39 o                         
   0  -3   6        117.96        156.77         5.26 o                         
   1  -3   6         48.24         46.13         1.82 o                         
   2  -3   6          5.36          4.77         2.71 o                         
   3  -3   6          0.36          0.92         1.02 o                         
   4  -3   6         17.69         16.00         2.66 o                         
   5  -3   6         26.22         28.42         4.27 o                         
  -5  -2   6          0.45          0.22         0.88 o                         
  -4  -2   6         29.73         29.29         2.37 o                         
  -3  -2   6          9.81          8.25         1.39 o                         
  -2  -2   6        223.05        218.86         8.02 o                         
  -1  -2   6        162.07        166.28         5.89 o                         
   0  -2   6          8.63          8.94         0.86 o                         
   1  -2   6        791.55        933.09        43.35 o                         
   2  -2   6         47.97         48.60         3.52 o                         
   3  -2   6        185.88        190.44        11.78 o                         
   4  -2   6         34.54         30.65         5.26 o                         
   5  -2   6         35.57         44.43         8.63 o                         
  -5  -1   6          7.02          7.13         1.30 o                         
  -4  -1   6         27.24         26.25         2.47 o                         
  -3  -1   6          1.12          0.91         0.75 o                         
  -2  -1   6        507.91        534.98        17.91 o                         
  -1  -1   6         70.12         78.06         5.40 o                         
   0  -1   6        675.19        709.73        37.58 o                         
   1  -1   6        167.75         13.47        85.87 o                         
   2  -1   6         87.06         85.19        10.96 o                         
   3  -1   6        223.01        223.16        22.64 o                         
   4  -1   6        135.03        136.75        17.68 o                         
   5  -1   6         16.68         26.48         5.51 o                         
  -6   0   6          2.14          3.18         1.14 o                         
  -5   0   6         14.47         13.21         2.05 o                         
  -4   0   6          8.59          8.19         1.30 o                         
  -3   0   6         27.91         25.10         1.53 o                         
  -2   0   6       3797.17       4508.17       359.67 o                         
  -1   0   6        375.39        413.51        13.51 o                         
   0   0   6        940.83       1159.24        49.36 o                         
   1   0   6        144.26        140.67         4.46 o                         
   2   0   6         13.47         15.88         2.03 o                         
   3   0   6         45.33         37.69         3.22 o                         
   4   0   6         10.31          8.35         1.97 o                         
   5   0   6          3.08          2.03         1.85 o                         
  -6   1   6          2.40          2.47         0.97 o                         
  -5   1   6         38.17         37.72         5.19 o                         
  -4   1   6         16.52         19.14         1.56 o                         
  -3   1   6          1.63          1.58         0.60 o                         
  -2   1   6        154.18        188.50        10.53 o                         
  -1   1   6        810.01        929.20        32.63 o                         
   0   1   6       1305.26       1458.10        56.19 o                         
   1   1   6        325.39        346.67        15.27 o                         
   2   1   6        427.96        454.42        31.77 o                         
   3   1   6         19.86         22.70         1.59 o                         
   4   1   6         14.81          9.07         0.86 o                         
   5   1   6          9.98          9.81         2.98 o                         
  -6   2   6         12.72         16.88         5.41 o                         
  -5   2   6         16.08         14.17         1.28 o                         
  -4   2   6         32.81         31.53         2.00 o                         
  -3   2   6        238.24        213.73         7.05 o                         
  -2   2   6          0.37          0.22         0.22 o                         
  -1   2   6        392.63         11.18       176.81 o                         
   0   2   6         24.78         27.95         1.37 o                         
   1   2   6        107.00        126.89         3.97 o                         
   2   2   6         44.09         53.36         2.67 o                         
   3   2   6         16.37         13.56         1.00 o                         
   4   2   6          0.11          0.07         0.29 o                         
   5   2   6          0.36          1.10         1.14 o                         
  -6   3   6          0.03         -0.01         1.23 o                         
  -5   3   6          4.81          6.78         0.83 o                         
  -4   3   6        232.30        244.33         8.45 o                         
  -3   3   6        168.42        176.47         6.50 o                         
  -2   3   6        390.06        376.07        52.95 o                         
  -1   3   6        897.68       1055.90        40.45 o                         
   0   3   6         90.38         97.50         3.41 o                         
   1   3   6         12.00         11.66         1.70 o                         
   2   3   6        114.81        115.91         5.76 o                         
   3   3   6          3.22          3.64         0.71 o                         
   4   3   6         32.36         37.56         2.28 o                         
   5   3   6          1.03          1.13         1.62 o                         
  -6   4   6          0.52          0.84         2.23 o                         
  -5   4   6         11.95         10.37         2.26 o                         
  -4   4   6         53.30         55.49         2.24 o                         
  -3   4   6          8.22          6.88         3.06 o                         
  -2   4   6        135.45        135.06         7.79 o                         
  -1   4   6         10.90         10.35         0.79 o                         
   0   4   6        122.72        161.02         8.34 o                         
   1   4   6          1.81          1.44         0.64 o                         
   2   4   6       1064.18       1015.23        39.03 o                         
   3   4   6         18.58         19.58         1.53 o                         
   4   4   6          0.46          0.15         0.46 o                         
   5   4   6          0.78          2.05         1.90 o                         
  -5   5   6         60.99         64.33         4.99 o                         
  -4   5   6          0.02          0.05         0.18 o                         
  -3   5   6         49.62         55.44         4.78 o                         
  -2   5   6        104.16         98.42         8.58 o                         
  -1   5   6        556.58        608.76        23.29 o                         
   0   5   6        119.56        123.61         4.77 o                         
   1   5   6         19.01         17.93         1.43 o                         
   2   5   6         86.06         80.61         3.33 o                         
   3   5   6        147.08        155.51         7.50 o                         
   4   5   6         40.10         41.53         2.83 o                         
  -5   6   6          0.14         -0.04         0.78 o                         
  -4   6   6          0.16         -0.09         0.71 o                         
  -3   6   6         11.10         13.63         2.36 o                         
  -2   6   6        240.41        253.11        15.48 o                         
  -1   6   6          0.80          0.20         0.49 o                         
   0   6   6        124.25        118.72         4.26 o                         
   1   6   6          1.54          1.79         0.75 o                         
   2   6   6         30.62         30.85         2.69 o                         
   3   6   6         17.12         18.12         1.66 o                         
   4   6   6          0.52          0.20         0.60 o                         
  -5   7   6          0.08          0.54         1.13 o                         
  -4   7   6          2.75          2.05         1.44 o                         
  -3   7   6         38.11         43.42         5.29 o                         
  -2   7   6         25.64         25.43         3.17 o                         
  -1   7   6          2.98          2.82         0.59 o                         
   0   7   6        374.61        350.76        12.45 o                         
   1   7   6        170.28        164.93         7.35 o                         
   2   7   6        129.12        122.01         5.34 o                         
   3   7   6          8.79          6.72         1.46 o                         
   4   7   6         66.66         61.74        13.36 o                         
  -5   8   6          2.72          0.55         0.78 o                         
  -4   8   6          3.11          2.18         1.47 o                         
  -3   8   6         47.19         53.75         7.02 o                         
  -2   8   6          2.82          2.49         1.41 o                         
  -1   8   6          1.06          0.75         0.32 o                         
   0   8   6        136.16        116.16         4.52 o                         
   1   8   6         10.47          8.75         1.31 o                         
   2   8   6         25.84         29.44         2.35 o                         
   3   8   6          1.90          1.02         0.64 o                         
  -5   9   6          1.25          0.31         1.19 o                         
  -4   9   6         48.54         66.18        17.94 o                         
  -3   9   6        482.01        420.62        58.43 o                         
  -2   9   6          0.26          0.35         0.77 o                         
  -1   9   6         42.50         44.32         2.82 o                         
   0   9   6         69.42         77.40         4.04 o                         
   1   9   6          2.63          2.47         0.81 o                         
   2   9   6         62.48         79.37         5.04 o                         
   3   9   6         21.51         18.81         2.20 o                         
  -4  10   6          9.35          8.03         2.36 o                         
  -3  10   6          5.27          1.72         1.49 o                         
  -2  10   6          9.97          4.96         7.07 o                         
  -1  10   6          1.19          1.39         0.61 o                         
   0  10   6         22.39         23.60         2.45 o                         
   1  10   6          0.02         -0.05         0.35 o                         
   2  10   6          6.22          9.21         2.20 o                         
  -4  11   6          3.68          2.35         1.74 o                         
  -3  11   6          0.60          0.10         0.94 o                         
  -2  11   6         10.00          5.32         6.82 o                         
  -1  11   6         24.33         27.70         1.78 o                         
   0  11   6          0.10         -0.13         0.46 o                         
   1  11   6          4.78          4.98         0.99 o                         
   2  11   6          4.60          1.99         0.97 o                         
  -3  12   6          0.01          0.59         2.03 o                         
  -2  12   6          2.63          1.80         2.21 o                         
  -1  12   6         15.11         14.97         4.21 o                         
   0  12   6          0.05          0.08         0.42 o                         
   1  12   6         12.25         12.67         1.94 o                         
  -2  13   6         24.55         34.86         7.36 o                         
  -1  13   6          1.43          0.35         1.73 o                         
   0  13   6         29.74         25.71         6.09 o                         
   0 -14   7         59.90         58.63        12.35 o                         
   1 -14   7         16.57         13.42         2.26 o                         
   2 -14   7          0.28          1.15         3.19 o                         
  -1 -13   7          2.86          4.51         2.48 o                         
   0 -13   7         14.18         14.60         2.94 o                         
   1 -13   7         11.96          9.77         2.65 o                         
   2 -13   7          0.47          0.35         0.63 o                         
   3 -13   7          1.85          2.12         1.04 o                         
  -2 -12   7         12.18         12.46         2.66 o                         
  -1 -12   7         10.27         14.96         2.95 o                         
   0 -12   7        100.19        103.53         8.33 o                         
   1 -12   7          1.25          2.14         0.93 o                         
   2 -12   7         36.87         41.39         3.40 o                         
   3 -12   7          3.19          2.35         0.81 o                         
  -3 -11   7          0.09         -0.03         1.13 o                         
  -2 -11   7          0.10          0.41         1.19 o                         
  -1 -11   7         56.65         57.31         5.80 o                         
   0 -11   7          0.20          0.70         1.11 o                         
   1 -11   7         90.22         76.51         8.44 o                         
   2 -11   7         25.40         29.45         3.25 o                         
   3 -11   7          0.08         -0.14         0.38 o                         
   4 -11   7          6.14          3.57         1.63 o                         
  -3 -10   7         14.34         17.69         3.07 o                         
  -2 -10   7         57.65         54.66        10.28 o                         
  -1 -10   7         25.84         29.57         3.06 o                         
   0 -10   7         18.18         18.95         2.06 o                         
   1 -10   7         33.28         36.42         4.31 o                         
   2 -10   7        116.07         94.56         8.82 o                         
   3 -10   7         22.85         20.78         1.34 o                         
   4 -10   7          0.11          0.08         1.13 o                         
  -4  -9   7          1.99          2.12         1.73 o                         
  -3  -9   7          4.55          3.00         2.07 o                         
  -2  -9   7          3.40          4.22         1.71 o                         
  -1  -9   7        314.04        321.38        18.49 o                         
   0  -9   7         48.38         43.92         2.63 o                         
   1  -9   7         90.49         89.77         7.18 o                         
   2  -9   7          9.11          5.02         0.87 o                         
   3  -9   7          4.52          4.34         0.92 o                         
   4  -9   7          0.99          1.08         1.42 o                         
  -4  -8   7         26.20         30.99         3.98 o                         
  -3  -8   7          5.99          4.64         1.42 o                         
  -2  -8   7        257.92        258.97        15.69 o                         
  -1  -8   7        426.18        433.55        22.07 o                         
   0  -8   7        221.01        224.78         9.76 o                         
   1  -8   7          8.11          8.32         1.24 o                         
   2  -8   7          5.00          7.19         0.90 o                         
   3  -8   7          1.28          1.32         0.67 o                         
   4  -8   7         93.97        117.14        15.54 o                         
   5  -8   7          4.90          7.00         5.47 o                         
  -4  -7   7         22.89         27.57         3.01 o                         
  -3  -7   7         14.09         13.75         2.74 o                         
  -2  -7   7         17.56         16.36         2.15 o                         
  -1  -7   7        137.80        123.44         9.97 o                         
   0  -7   7        339.63        357.72        14.48 o                         
   1  -7   7         75.40         72.88         4.55 o                         
   2  -7   7          0.03          0.19         0.40 o                         
   3  -7   7          9.35          8.95         0.97 o                         
   4  -7   7          3.50          2.24         1.03 o                         
   5  -7   7          0.64          0.58         0.96 o                         
  -5  -6   7         40.21         41.05         6.23 o                         
  -4  -6   7         27.86         31.34         3.40 o                         
  -3  -6   7         12.18         14.73         2.15 o                         
  -2  -6   7         40.21         38.49         2.85 o                         
  -1  -6   7        282.27        248.27        13.56 o                         
   0  -6   7         15.53         16.07         1.70 o                         
   1  -6   7         96.13         88.95         5.05 o                         
   2  -6   7         97.40         92.82         3.56 o                         
   3  -6   7         75.42         80.07         3.21 o                         
   4  -6   7          2.95          1.86         0.94 o                         
   5  -6   7          1.56          1.04         0.68 o                         
  -5  -5   7         11.05          7.94         4.56 o                         
  -4  -5   7         15.21         17.00         2.29 o                         
  -3  -5   7        209.31        224.93        10.12 o                         
  -2  -5   7         18.11         16.38         2.29 o                         
  -1  -5   7        218.64        201.77         8.40 o                         
   0  -5   7        514.68        530.49        19.91 o                         
   1  -5   7          5.00          5.76         0.77 o                         
   2  -5   7         15.05         18.01         1.00 o                         
   3  -5   7        471.72        422.55        64.99 o                         
   4  -5   7          8.91          9.44         2.48 o                         
   5  -5   7          0.56          0.08         0.67 o                         
  -5  -4   7         13.15          9.80         1.41 o                         
  -4  -4   7          0.64          1.15         1.13 o                         
  -3  -4   7        407.56        436.46        29.45 o                         
  -2  -4   7        131.11        120.79         6.80 o                         
  -1  -4   7         42.20         46.10         2.88 o                         
   0  -4   7          1.04          0.18         0.40 o                         
   1  -4   7        253.36        266.72        10.64 o                         
   2  -4   7        220.75        210.09        18.42 o                         
   3  -4   7        169.57        182.81        10.20 o                         
   4  -4   7          6.39          6.04         2.16 o                         
   5  -4   7          3.43          4.38         1.78 o                         
  -5  -3   7          1.00          0.62         0.66 o                         
  -4  -3   7         23.09         24.72         2.54 o                         
  -3  -3   7         28.46         30.99         2.52 o                         
  -2  -3   7         57.44         50.83         3.72 o                         
  -1  -3   7       2027.37       2417.94       111.62 o                         
   0  -3   7          5.92          4.64         0.79 o                         
   1  -3   7        718.43        726.92        24.32 o                         
   2  -3   7        147.12        145.50         8.94 o                         
   3  -3   7         22.11         19.41         2.99 o                         
   4  -3   7          6.87          6.49         2.14 o                         
   5  -3   7         24.79         25.89         4.19 o                         
  -5  -2   7          3.50          2.70         1.11 o                         
  -4  -2   7         30.22         27.51         2.68 o                         
  -3  -2   7        126.79        140.66         7.04 o                         
  -2  -2   7         39.47         41.52         3.07 o                         
  -1  -2   7         67.92         54.51         4.82 o                         
   0  -2   7        408.75        405.49        12.66 o                         
   1  -2   7        113.55        128.62         3.91 o                         
   2  -2   7          0.37          0.51         0.89 o                         
   3  -2   7         13.11         11.22         2.19 o                         
   4  -2   7         54.88         55.54         7.30 o                         
   5  -2   7          0.32          0.53         1.10 o                         
  -5  -1   7          0.67         -0.40         0.62 o                         
  -4  -1   7         71.88         74.66         4.45 o                         
  -3  -1   7        160.54        163.97         9.94 o                         
  -2  -1   7        177.79        177.28         7.02 o                         
  -1  -1   7        224.93        189.36         6.08 o                         
   0  -1   7          6.53          4.13         0.88 o                         
   1  -1   7        498.11        492.10        20.02 o                         
   2  -1   7         58.48         50.40         6.61 o                         
   3  -1   7          9.83          8.96         2.61 o                         
   4  -1   7        141.09        146.28        28.86 o                         
   5  -1   7         22.38         32.43         4.95 o                         
  -5   0   7          3.10          3.50         0.95 o                         
  -4   0   7          7.18          7.17         0.95 o                         
  -3   0   7         51.99         55.15         3.12 o                         
  -2   0   7        513.30        562.00        20.29 o                         
  -1   0   7        119.10        132.13         4.03 o                         
   0   0   7        303.05        320.04        14.42 o                         
   1   0   7        430.61        580.27        18.99 o                         
   2   0   7        439.52        425.02        48.08 o                         
   3   0   7         38.64         28.19         3.70 o                         
   4   0   7          8.58          9.75         2.39 o                         
   5   0   7          0.31          1.56         1.89 o                         
  -5   1   7         28.99         33.05         3.62 o                         
  -4   1   7          1.28          1.16         0.67 o                         
  -3   1   7        544.52        563.02        20.10 o                         
  -2   1   7        385.73        425.51        15.86 o                         
  -1   1   7         22.31         20.17         0.92 o                         
   0   1   7          0.45          0.43         0.39 o                         
   1   1   7         92.09         89.21         3.11 o                         
   2   1   7        549.47         20.66       149.19 o                         
   3   1   7        310.43        296.27        19.59 o                         
   4   1   7        127.29        130.32        12.89 o                         
   5   1   7         26.36         32.43         8.33 o                         
  -6   2   7          3.57          4.33         3.78 o                         
  -5   2   7          0.09          0.40         0.41 o                         
  -4   2   7          0.22          0.14         0.45 o                         
  -3   2   7         84.88         80.69         2.68 o                         
  -2   2   7        207.09        215.35        11.20 o                         
  -1   2   7        115.40         93.16        13.26 o                         
   0   2   7         21.56         26.05         1.55 o                         
   1   2   7        135.78        109.55         3.47 o                         
   2   2   7          2.04          2.57         0.78 o                         
   3   2   7          2.13          1.27         0.40 o                         
   4   2   7         27.59         21.88         3.86 o                         
   5   2   7          0.12          0.65         1.41 o                         
  -5   3   7          2.29          3.59         1.59 o                         
  -4   3   7          0.42          0.25         0.41 o                         
  -3   3   7         55.62         52.61         2.15 o                         
  -2   3   7        271.67        259.79        17.31 o                         
  -1   3   7         56.12         39.66         2.88 o                         
   0   3   7       1176.11       1272.28        50.07 o                         
   1   3   7        490.28        513.45        17.74 o                         
   2   3   7        214.79        203.96         6.82 o                         
   3   3   7         29.53         33.62         2.05 o                         
   4   3   7         20.87         24.69         4.67 o                         
   5   3   7          1.55          1.32         1.30 o                         
  -5   4   7          0.74          0.71         1.26 o                         
  -4   4   7         18.69         16.36         1.02 o                         
  -3   4   7          4.13          4.53         1.94 o                         
  -2   4   7         12.89         11.63         2.23 o                         
  -1   4   7        178.16        137.63        15.58 o                         
   0   4   7         45.43         42.85         2.03 o                         
   1   4   7         87.68         86.86         4.50 o                         
   2   4   7        193.72        201.31         7.76 o                         
   3   4   7          1.57          2.24         0.67 o                         
   4   4   7          5.11          6.01         2.35 o                         
  -5   5   7         19.71         18.23         2.85 o                         
  -4   5   7        201.81        210.71        12.05 o                         
  -3   5   7         48.96         50.76         5.26 o                         
  -2   5   7        128.23        133.71         9.29 o                         
  -1   5   7        158.28         50.84        47.25 o                         
   0   5   7         95.23         95.06         4.90 o                         
   1   5   7        430.25        471.94        26.42 o                         
   2   5   7         28.17         32.88         2.09 o                         
   3   5   7         90.05        108.26         4.33 o                         
   4   5   7         29.76         42.69         5.64 o                         
  -5   6   7          1.14          0.89         1.20 o                         
  -4   6   7          4.25          2.93         2.49 o                         
  -3   6   7          4.20          4.90         2.10 o                         
  -2   6   7        221.52        224.35        12.31 o                         
  -1   6   7         45.82         39.10         3.63 o                         
   0   6   7         19.90         18.61         1.63 o                         
   1   6   7        412.33        412.30        17.66 o                         
   2   6   7          7.28          7.24         1.11 o                         
   3   6   7          5.45          6.49         1.18 o                         
   4   6   7          0.08          0.26         1.28 o                         
  -5   7   7          0.67          0.59         1.23 o                         
  -4   7   7         42.06         41.25         6.65 o                         
  -3   7   7         27.45         27.71         3.39 o                         
  -2   7   7         81.13         81.12        10.70 o                         
  -1   7   7          1.77          1.64         0.42 o                         
   0   7   7          3.06          3.40         1.02 o                         
   1   7   7          9.46          9.92         1.14 o                         
   2   7   7        182.26        189.04        20.91 o                         
   3   7   7         17.15         22.24         2.77 o                         
   4   7   7         22.17         27.21         5.88 o                         
  -5   8   7          5.21          4.36         3.47 o                         
  -4   8   7          3.03          2.48         1.20 o                         
  -3   8   7          0.00         -0.02         0.84 o                         
  -2   8   7         52.96         51.84         4.58 o                         
  -1   8   7         35.38         29.60         1.40 o                         
   0   8   7         14.44         12.13         1.70 o                         
   1   8   7          0.19          0.64         0.56 o                         
   2   8   7         29.23         34.96         3.02 o                         
   3   8   7          7.35          5.58         1.40 o                         
  -4   9   7         13.97         17.85         5.23 o                         
  -3   9   7          0.01          0.38         1.34 o                         
  -2   9   7          0.56         -0.07         0.88 o                         
  -1   9   7        221.79        239.10        11.13 o                         
   0   9   7        127.42        129.74         5.78 o                         
   1   9   7        120.20        121.76         5.38 o                         
   2   9   7         15.44         19.82         1.93 o                         
   3   9   7         23.64         21.28         4.00 o                         
  -4  10   7         43.57         59.04        24.53 o                         
  -3  10   7          9.89          3.34         3.38 o                         
  -2  10   7          2.15          1.17         1.23 o                         
  -1  10   7         26.39         24.93         1.83 o                         
   0  10   7         35.28         37.97         2.59 o                         
   1  10   7         88.27         90.82         6.02 o                         
   2  10   7          5.48          6.06         1.84 o                         
  -4  11   7         26.84         17.02         3.86 o                         
  -3  11   7          0.01         -0.33         0.85 o                         
  -2  11   7         25.85         26.85         4.69 o                         
  -1  11   7         25.73         28.24         4.07 o                         
   0  11   7         14.34         15.89         1.47 o                         
   1  11   7          1.38          1.82         1.06 o                         
   2  11   7          7.32          5.33         1.93 o                         
  -3  12   7          2.72          1.56         1.24 o                         
  -2  12   7          5.89          3.53         2.16 o                         
  -1  12   7         51.40         72.23         7.84 o                         
   0  12   7          9.62          8.73         1.22 o                         
   1  12   7          7.80         10.53         2.13 o                         
  -1  13   7          4.13          4.90         2.66 o                         
   0 -14   8         20.80         10.52         2.20 o                         
   1 -14   8          0.01         -0.23         0.48 o                         
  -1 -13   8          4.48          6.39         3.02 o                         
   0 -13   8         37.77         37.07         8.82 o                         
   1 -13   8         29.09         27.44         5.17 o                         
   2 -13   8          1.25          1.35         0.78 o                         
  -2 -12   8         20.15         31.42         4.13 o                         
  -1 -12   8        104.45        130.70         9.69 o                         
   0 -12   8          0.23         -0.44         0.95 o                         
   1 -12   8         24.50         20.66         3.88 o                         
   2 -12   8          0.88          0.62         0.77 o                         
   3 -12   8         83.00         83.72         3.76 o                         
  -3 -11   8          2.34          2.04         1.39 o                         
  -2 -11   8         16.24         20.83         4.06 o                         
  -1 -11   8         13.45         15.92         2.83 o                         
   0 -11   8         67.38         84.70         4.84 o                         
   1 -11   8         12.32          9.92         1.75 o                         
   2 -11   8          0.22          0.24         0.38 o                         
   3 -11   8          1.32          1.67         0.60 o                         
   4 -11   8          1.22          2.11         1.68 o                         
  -3 -10   8         15.81         18.21         3.13 o                         
  -2 -10   8         24.61         40.05         4.90 o                         
  -1 -10   8         14.15         14.90         2.96 o                         
   0 -10   8         10.82         10.63         1.58 o                         
   1 -10   8         92.16         77.61        11.80 o                         
   2 -10   8          4.64          4.11         0.67 o                         
   3 -10   8          3.65          3.60         0.64 o                         
   4 -10   8          2.29          4.40         3.05 o                         
  -4  -9   8          0.32         -0.03         0.84 o                         
  -3  -9   8         26.00         25.55         2.70 o                         
  -2  -9   8         44.00         44.94         5.27 o                         
  -1  -9   8         87.22         93.04         6.41 o                         
   0  -9   8          8.25          8.51         1.75 o                         
   1  -9   8         50.13         44.91         4.08 o                         
   2  -9   8         13.93          8.83         1.30 o                         
   3  -9   8         39.10         44.16         6.44 o                         
   4  -9   8          2.34          1.59         1.70 o                         
  -4  -8   8          0.06          0.01         0.63 o                         
  -3  -8   8         38.89         40.59         3.45 o                         
  -2  -8   8         20.31         19.34         2.06 o                         
  -1  -8   8         18.30         17.41         2.29 o                         
   0  -8   8        245.76        250.25        16.21 o                         
   1  -8   8        143.55        127.00         9.45 o                         
   2  -8   8         87.24         91.83         5.26 o                         
   3  -8   8          3.17          2.54         0.74 o                         
   4  -8   8         94.72        122.00        17.33 o                         
   5  -8   8          1.43          0.30         2.06 o                         
  -4  -7   8         23.48         26.05         2.89 o                         
  -3  -7   8          5.30          6.14         1.87 o                         
  -2  -7   8        194.12        189.50        13.28 o                         
  -1  -7   8          3.15          2.77         1.06 o                         
   0  -7   8        203.68        220.34         9.46 o                         
   1  -7   8          0.10          0.31         0.61 o                         
   2  -7   8        210.52        240.21        17.48 o                         
   3  -7   8          1.63          1.39         0.35 o                         
   4  -7   8        102.23         81.15        18.69 o                         
   5  -7   8          1.45          1.07         0.74 o                         
  -4  -6   8          8.91         12.51         2.35 o                         
  -3  -6   8         25.96         23.32         2.20 o                         
  -2  -6   8         12.99         12.07         1.72 o                         
  -1  -6   8        238.05        227.90        13.85 o                         
   0  -6   8        168.53        144.66         5.37 o                         
   1  -6   8          0.85          1.29         0.71 o                         
   2  -6   8          0.06          0.13         0.26 o                         
   3  -6   8         35.26         30.76         3.62 o                         
   4  -6   8          9.00          6.07         1.27 o                         
   5  -6   8          2.60          1.73         1.41 o                         
  -5  -5   8         15.81         14.51         1.88 o                         
  -4  -5   8          7.51          8.82         1.82 o                         
  -3  -5   8         19.32         18.32         2.13 o                         
  -2  -5   8         13.55         14.90         1.75 o                         
  -1  -5   8        286.88        258.59        11.07 o                         
   0  -5   8         10.45          7.55         1.49 o                         
   1  -5   8         84.71         76.66         3.61 o                         
   2  -5   8        336.59        340.10        16.81 o                         
   3  -5   8        164.57        154.06        17.11 o                         
   4  -5   8         10.71          7.91         1.53 o                         
   5  -5   8          6.81          5.77         1.99 o                         
  -5  -4   8          1.25          0.71         0.98 o                         
  -4  -4   8          9.89          9.18         1.74 o                         
  -3  -4   8         42.12         44.80         3.56 o                         
  -2  -4   8        220.56        206.55         9.65 o                         
  -1  -4   8         97.50         99.31         4.67 o                         
   0  -4   8         30.85         36.11         2.19 o                         
   1  -4   8         21.74         23.34         1.54 o                         
   2  -4   8          7.36          6.02         1.39 o                         
   3  -4   8         11.82         12.04         2.42 o                         
   4  -4   8         37.78         40.92         5.65 o                         
   5  -4   8        100.53        114.63        18.63 o                         
  -5  -3   8         23.13         20.74         2.02 o                         
  -4  -3   8         72.46         79.18         5.76 o                         
  -3  -3   8         12.28         11.59         1.89 o                         
  -2  -3   8        508.83        477.42        17.04 o                         
  -1  -3   8         22.65         26.35         2.08 o                         
   0  -3   8         92.90         82.78         5.30 o                         
   1  -3   8        185.44        193.82         6.13 o                         
   2  -3   8       1002.67        987.79        56.43 o                         
   3  -3   8          9.56          9.37         1.97 o                         
   4  -3   8         22.72         28.87         5.21 o                         
   5  -3   8          1.79          0.35         1.49 o                         
  -5  -2   8          0.06          0.26         0.49 o                         
  -4  -2   8         18.74         18.18         1.85 o                         
  -3  -2   8          0.98          0.10         0.59 o                         
  -2  -2   8        102.74        105.80         4.82 o                         
  -1  -2   8         42.73         43.42         2.23 o                         
   0  -2   8          8.76         11.61         1.16 o                         
   1  -2   8        132.42        118.51         4.94 o                         
   2  -2   8         24.13         20.42         2.62 o                         
   3  -2   8         31.64         31.39         4.00 o                         
   4  -2   8         10.48          8.20         2.20 o                         
   5  -2   8          0.35          0.48         1.45 o                         
  -5  -1   8         17.06         15.63         1.98 o                         
  -4  -1   8         16.05         16.05         1.40 o                         
  -3  -1   8         20.93         19.63         1.65 o                         
  -2  -1   8          9.36          6.96         1.19 o                         
  -1  -1   8          9.51         10.10         1.55 o                         
   0  -1   8       1109.40       1271.57        50.01 o                         
   1  -1   8        150.51        149.69         4.47 o                         
   2  -1   8         51.76         41.91         4.88 o                         
   3  -1   8          4.09          7.43         2.37 o                         
   4  -1   8         27.28         32.78         5.00 o                         
   5  -1   8          2.41          2.55         3.17 o                         
  -5   0   8         15.88         12.87         2.29 o                         
  -4   0   8          0.01          0.14         0.71 o                         
  -3   0   8          5.18          4.53         0.89 o                         
  -2   0   8        145.84        148.93         6.95 o                         
  -1   0   8        174.92        178.11         5.86 o                         
   0   0   8        443.03        476.94        45.02 o                         
   1   0   8         10.45         11.47         0.91 o                         
   2   0   8         86.71         98.92         6.79 o                         
   3   0   8          2.28          0.40         1.09 o                         
   4   0   8          0.62          0.96         1.48 o                         
   5   0   8          0.08          0.54         2.09 o                         
  -5   1   8          0.47          0.53         0.52 o                         
  -4   1   8         68.98         73.47         5.35 o                         
  -3   1   8          0.11          0.05         0.38 o                         
  -2   1   8          8.71          5.99         0.85 o                         
  -1   1   8        264.90        281.85         8.63 o                         
   0   1   8        834.57        915.61        32.72 o                         
   1   1   8         43.74         45.16         2.12 o                         
   2   1   8         13.68         16.02         1.08 o                         
   3   1   8        315.04        271.00        14.04 o                         
   4   1   8         14.46         16.92         3.80 o                         
   5   1   8         36.68         60.10         7.51 o                         
  -5   2   8          0.75          0.71         1.10 o                         
  -4   2   8          3.93          3.34         0.80 o                         
  -3   2   8         84.19         96.47         7.15 o                         
  -2   2   8          6.63          8.42         0.66 o                         
  -1   2   8         21.73         23.11         1.40 o                         
   0   2   8        141.18        162.86         7.55 o                         
   1   2   8          8.91          8.73         1.08 o                         
   2   2   8         22.86         19.00         1.11 o                         
   3   2   8          0.01          0.23         0.19 o                         
   4   2   8          2.65          2.04         1.42 o                         
   5   2   8          0.05         -0.24         1.88 o                         
  -5   3   8          5.92          5.30         3.97 o                         
  -4   3   8          9.91         11.08         0.67 o                         
  -3   3   8          4.85          4.20         2.35 o                         
  -2   3   8         11.40         10.33         1.94 o                         
  -1   3   8        331.26        337.58        12.18 o                         
   0   3   8         20.07         22.19         1.39 o                         
   1   3   8         87.49         93.42         3.45 o                         
   2   3   8        169.76        151.66         5.69 o                         
   3   3   8         76.79         80.05         3.86 o                         
   4   3   8         64.83         65.61        31.55 o                         
  -5   4   8          0.08          0.22         1.05 o                         
  -4   4   8          0.09          0.02         0.90 o                         
  -3   4   8          4.61          2.93         1.69 o                         
  -2   4   8         87.13         94.24         6.63 o                         
  -1   4   8         18.58          1.68         9.64 o                         
   0   4   8         60.09         56.97         2.25 o                         
   1   4   8        555.03        575.26        19.98 o                         
   2   4   8         25.09         20.27         1.44 o                         
   3   4   8         54.40         61.80         3.11 o                         
   4   4   8         29.88         39.87         6.52 o                         
  -5   5   8          0.05         -0.05         0.81 o                         
  -4   5   8          1.43          1.59         1.76 o                         
  -3   5   8         40.20         40.80         3.78 o                         
  -2   5   8          0.99          1.12         1.43 o                         
  -1   5   8        225.69        225.15         8.66 o                         
   0   5   8         80.87         80.17         4.57 o                         
   1   5   8        146.59        147.94         9.79 o                         
   2   5   8         87.10         98.10         8.48 o                         
   3   5   8          0.46          0.18         0.38 o                         
   4   5   8         56.51         76.60        15.02 o                         
  -5   6   8          4.17          1.82         1.66 o                         
  -4   6   8         11.33         10.36         2.79 o                         
  -3   6   8         15.08         18.99         4.17 o                         
  -2   6   8          2.37          1.93         1.57 o                         
  -1   6   8         37.46         34.52         1.68 o                         
   0   6   8        169.94        165.24         8.28 o                         
   1   6   8        285.20        315.40        12.54 o                         
   2   6   8          3.14          2.60         0.91 o                         
   3   6   8         12.27         13.50         1.67 o                         
   4   6   8          6.23          6.44         3.67 o                         
  -5   7   8         13.67         14.34         2.68 o                         
  -4   7   8          2.90          3.47         1.65 o                         
  -3   7   8        112.72        121.67         9.48 o                         
  -2   7   8         59.79         55.30         4.63 o                         
  -1   7   8          1.83          0.10         0.48 o                         
   0   7   8         54.94         59.45         3.12 o                         
   1   7   8          0.24          0.30         0.64 o                         
   2   7   8          6.73          8.87         1.23 o                         
   3   7   8          2.23          3.16         1.03 o                         
  -5   8   8          0.33         -0.44         1.81 o                         
  -4   8   8         13.65          9.81         2.24 o                         
  -3   8   8          0.05         -0.04         0.68 o                         
  -2   8   8          7.88          9.61         2.80 o                         
  -1   8   8         62.11         60.03         5.58 o                         
   0   8   8          3.88          5.04         1.03 o                         
   1   8   8          0.20          0.13         0.42 o                         
   2   8   8          0.71          0.91         0.80 o                         
   3   8   8          1.69          1.80         0.85 o                         
  -4   9   8         15.17         15.72         5.68 o                         
  -3   9   8          3.02          4.00         2.65 o                         
  -2   9   8          2.21          1.91         1.28 o                         
  -1   9   8         17.73         18.07         1.18 o                         
   0   9   8         25.44         25.02         1.52 o                         
   1   9   8          5.87          6.26         0.93 o                         
   2   9   8          3.97          4.79         1.33 o                         
   3   9   8         49.62         36.88         8.00 o                         
  -4  10   8          0.69         -0.32         1.62 o                         
  -3  10   8          3.35          2.50         2.96 o                         
  -2  10   8          0.74          0.76         1.16 o                         
  -1  10   8         25.80         27.16         4.10 o                         
   0  10   8          2.07          1.91         0.54 o                         
   1  10   8         15.44         15.24         1.46 o                         
   2  10   8         20.19         22.24         3.37 o                         
  -3  11   8          1.22          0.69         1.65 o                         
  -2  11   8         14.50         18.94         4.58 o                         
  -1  11   8         38.55         40.37         8.40 o                         
   0  11   8         14.49         13.43         1.13 o                         
   1  11   8          5.00          5.61         1.00 o                         
  -2  12   8          4.37          4.73         3.07 o                         
  -1  12   8          9.04         13.62         4.03 o                         
   0  12   8          0.59          0.60         1.50 o                         
  -1 -13   9          0.76          0.85         1.30 o                         
   0 -13   9          2.69          2.61         0.99 o                         
   1 -13   9          4.91          5.26         1.39 o                         
   2 -13   9         10.21         12.94         2.23 o                         
  -2 -12   9          5.29          5.37         4.21 o                         
  -1 -12   9         12.98         16.07         2.40 o                         
   0 -12   9          0.70          0.77         0.78 o                         
   1 -12   9          8.37          9.07         2.59 o                         
   2 -12   9          1.56          1.21         0.95 o                         
   3 -12   9         15.27         14.59         2.65 o                         
  -2 -11   9         20.43         28.93         4.83 o                         
  -1 -11   9         69.98         81.14         5.87 o                         
   0 -11   9         29.02         28.00         3.19 o                         
   1 -11   9         10.78         12.33         2.27 o                         
   2 -11   9         39.28         35.73         5.79 o                         
   3 -11   9         44.48         50.08         5.77 o                         
  -3 -10   9          1.28          1.18         1.45 o                         
  -2 -10   9        113.20        141.65        11.20 o                         
  -1 -10   9         34.89         36.95         3.11 o                         
   0 -10   9         42.78         41.41         4.15 o                         
   1 -10   9         19.38         20.86         2.88 o                         
   2 -10   9          2.40          3.86         0.94 o                         
   3 -10   9          2.57          3.82         2.97 o                         
   4 -10   9          4.73          6.27         3.64 o                         
  -3  -9   9          1.37          1.00         1.02 o                         
  -2  -9   9          0.58          1.69         1.25 o                         
  -1  -9   9          0.20          0.70         0.92 o                         
   0  -9   9         16.27         15.68         1.73 o                         
   1  -9   9         28.06         29.85         1.99 o                         
   2  -9   9         81.30         87.16         8.08 o                         
   3  -9   9          0.84          0.41         1.07 o                         
   4  -9   9         29.76         44.61        10.21 o                         
  -4  -8   9         19.12         18.17         3.31 o                         
  -3  -8   9         11.39          8.93         2.43 o                         
  -2  -8   9         40.78         39.85         3.95 o                         
  -1  -8   9          5.84          5.96         1.56 o                         
   0  -8   9          5.13          4.62         1.23 o                         
   1  -8   9          5.15          3.46         1.00 o                         
   2  -8   9         21.02         22.71         1.57 o                         
   3  -8   9          7.02          6.05         2.58 o                         
   4  -8   9          0.91          0.59         1.64 o                         
  -4  -7   9          3.48          4.32         2.48 o                         
  -3  -7   9         38.63         48.07         7.20 o                         
  -2  -7   9         35.02         38.90         4.72 o                         
  -1  -7   9         11.54         10.06         1.67 o                         
   0  -7   9         23.10         20.01         1.70 o                         
   1  -7   9        100.67         86.44         3.68 o                         
   2  -7   9          1.31          0.97         0.50 o                         
   3  -7   9          3.51          3.37         1.69 o                         
   4  -7   9        137.31        176.27        37.41 o                         
   5  -7   9          4.08          3.37         2.70 o                         
  -4  -6   9          4.39          2.80         1.28 o                         
  -3  -6   9          0.24          0.43         0.88 o                         
  -2  -6   9          3.34          2.84         1.13 o                         
  -1  -6   9        284.88        274.67        18.39 o                         
   0  -6   9          1.17          1.37         0.71 o                         
   1  -6   9         97.52        103.09         4.82 o                         
   2  -6   9         20.19         18.45         1.27 o                         
   3  -6   9         55.11         45.97         5.30 o                         
   4  -6   9          1.89          1.53         0.90 o                         
   5  -6   9         12.25          8.37         1.52 o                         
  -5  -5   9          3.04          2.23         0.98 o                         
  -4  -5   9          0.02          0.12         0.49 o                         
  -3  -5   9         10.97         10.92         1.96 o                         
  -2  -5   9         65.16         66.79         4.36 o                         
  -1  -5   9        366.70        365.36        13.30 o                         
   0  -5   9         61.76         60.31         4.37 o                         
   1  -5   9        503.24        550.72        19.15 o                         
   2  -5   9        330.95        355.03        28.53 o                         
   3  -5   9        263.13        235.76        29.18 o                         
   4  -5   9          2.19          1.98         1.03 o                         
   5  -5   9         12.21          9.19         1.40 o                         
  -5  -4   9          3.20          1.80         0.90 o                         
  -4  -4   9          0.10          0.14         0.56 o                         
  -3  -4   9          4.47          4.58         1.32 o                         
  -2  -4   9        345.26        327.19        12.86 o                         
  -1  -4   9        190.06        207.56         8.47 o                         
   0  -4   9         55.44         56.37         2.80 o                         
   1  -4   9         15.43         14.54         1.30 o                         
   2  -4   9        133.12        111.80         6.19 o                         
   3  -4   9        109.83        106.28        16.44 o                         
   4  -4   9          5.89          7.04         2.42 o                         
   5  -4   9          4.98          7.10         2.25 o                         
  -5  -3   9          0.42          0.93         0.63 o                         
  -4  -3   9          5.74          5.79         1.96 o                         
  -3  -3   9         28.00         30.26         2.65 o                         
  -2  -3   9         83.52         77.45         4.22 o                         
  -1  -3   9         93.83         93.47         3.99 o                         
   0  -3   9        264.19        270.18        10.71 o                         
   1  -3   9         25.65         25.61         1.75 o                         
   2  -3   9        344.12        306.41        31.49 o                         
   3  -3   9          5.69          4.44         1.87 o                         
   4  -3   9          3.20          5.98         2.31 o                         
   5  -3   9         13.07         19.25         3.20 o                         
  -5  -2   9          2.14          2.32         0.99 o                         
  -4  -2   9          1.71          1.75         1.14 o                         
  -3  -2   9        221.94        224.64        18.24 o                         
  -2  -2   9        106.84         97.83         5.17 o                         
  -1  -2   9        116.44        114.65         4.33 o                         
   0  -2   9         72.40         77.99         3.29 o                         
   1  -2   9         99.10         89.56         4.60 o                         
   2  -2   9          6.88          7.92         2.55 o                         
   3  -2   9          2.04          4.23         1.65 o                         
   4  -2   9         41.61         43.83         9.27 o                         
   5  -2   9          3.64          5.68         2.94 o                         
  -5  -1   9         22.80         25.97         2.23 o                         
  -4  -1   9          0.70          1.04         0.61 o                         
  -3  -1   9        546.15        584.03        74.01 o                         
  -2  -1   9         79.62         85.10         4.24 o                         
  -1  -1   9        225.95        209.93         6.66 o                         
   0  -1   9         62.49         76.18         3.20 o                         
   1  -1   9         72.01         72.75         2.82 o                         
   2  -1   9         65.78         62.98         4.37 o                         
   3  -1   9          1.92          2.17         1.34 o                         
   4  -1   9         45.95         48.35         4.82 o                         
   5  -1   9         22.54         28.69         4.28 o                         
  -5   0   9          0.06          0.10         0.36 o                         
  -4   0   9         18.09         16.04         1.54 o                         
  -3   0   9        233.55        242.08        17.15 o                         
  -2   0   9          5.77          5.64         0.83 o                         
  -1   0   9         34.06         37.68         2.11 o                         
   0   0   9         16.37         17.62         1.35 o                         
   1   0   9         88.38        101.65         3.56 o                         
   2   0   9         11.81         11.61         2.26 o                         
   3   0   9        111.33         94.96        16.34 o                         
   4   0   9         23.13         28.57         6.52 o                         
   5   0   9          4.78          9.73         5.00 o                         
  -5   1   9          9.58         12.25         3.56 o                         
  -4   1   9         12.85         11.09         0.85 o                         
  -3   1   9         61.94         63.76         4.52 o                         
  -2   1   9         59.08         51.51         1.95 o                         
  -1   1   9         83.21         78.43         4.44 o                         
   0   1   9         36.36         30.17         1.58 o                         
   1   1   9        167.98        168.92         5.16 o                         
   2   1   9          4.56          2.42         0.52 o                         
   3   1   9          6.95          7.43         2.03 o                         
   4   1   9         20.60         21.69         4.13 o                         
   5   1   9         18.67         35.20         6.30 o                         
  -5   2   9          0.20         -0.72         1.34 o                         
  -4   2   9          1.30          0.51         0.50 o                         
  -3   2   9         42.31         34.65         1.68 o                         
  -2   2   9        122.36        124.05         7.84 o                         
  -1   2   9         33.16         32.88         1.35 o                         
   0   2   9         59.32         67.42         3.54 o                         
   1   2   9          0.38          0.47         0.39 o                         
   2   2   9          3.21          3.56         0.43 o                         
   3   2   9         33.72         34.78         1.25 o                         
   4   2   9          1.39          2.05         2.23 o                         
  -5   3   9         29.20         28.83         4.20 o                         
  -4   3   9         12.14         15.70         2.95 o                         
  -3   3   9         12.72         14.22         2.75 o                         
  -2   3   9        270.34        273.18        14.22 o                         
  -1   3   9          4.20          4.69         0.61 o                         
   0   3   9         82.33         82.64         3.43 o                         
   1   3   9        125.90        137.01         5.26 o                         
   2   3   9         63.10         39.28         5.73 o                         
   3   3   9         62.33         64.82         5.67 o                         
   4   3   9          0.31          0.95         1.35 o                         
  -5   4   9         10.31          7.15         5.24 o                         
  -4   4   9          0.44          0.89         1.47 o                         
  -3   4   9          3.42          2.90         1.91 o                         
  -2   4   9         57.90         72.22         6.87 o                         
  -1   4   9          1.25          0.27         0.38 o                         
   0   4   9         29.04         33.81         1.90 o                         
   1   4   9        705.74        694.36        25.25 o                         
   2   4   9         46.04         40.57         2.70 o                         
   3   4   9          2.93          2.52         0.83 o                         
   4   4   9         24.15         25.86         7.08 o                         
  -5   5   9          0.61          0.59         1.28 o                         
  -4   5   9         10.08         11.99         2.46 o                         
  -3   5   9         99.90        101.56         8.20 o                         
  -2   5   9        126.92        131.36        10.80 o                         
  -1   5   9         18.86         15.59         2.81 o                         
   0   5   9          6.93          7.36         1.06 o                         
   1   5   9         25.18         27.53         2.67 o                         
   2   5   9         50.37         51.89         4.61 o                         
   3   5   9         65.39         74.00         4.47 o                         
   4   5   9          3.39          2.09         1.20 o                         
  -5   6   9          0.02         -0.12         0.93 o                         
  -4   6   9          4.07          3.38         2.90 o                         
  -3   6   9         40.53         37.54         5.92 o                         
  -2   6   9          0.04         -0.41         1.44 o                         
  -1   6   9          0.03          0.13         0.19 o                         
   0   6   9         31.74         33.56         2.20 o                         
   1   6   9         38.85         36.77         2.56 o                         
   2   6   9         21.36         21.08         1.97 o                         
   3   6   9         45.97         51.18         4.65 o                         
  -5   7   9          0.08          0.50         1.61 o                         
  -4   7   9         23.99         21.67         3.02 o                         
  -3   7   9          0.04          0.09         1.12 o                         
  -2   7   9         13.28         12.02         3.45 o                         
  -1   7   9        185.96         64.10        63.19 o                         
   0   7   9          7.38          9.96         1.32 o                         
   1   7   9         43.24         52.00         4.09 o                         
   2   7   9          2.96          4.06         1.31 o                         
   3   7   9         16.51         16.01         4.30 o                         
  -4   8   9         49.40         37.85         6.23 o                         
  -3   8   9          0.17          0.43         0.92 o                         
  -2   8   9         40.31         35.76         4.03 o                         
  -1   8   9          7.68          7.44         0.87 o                         
   0   8   9         15.02         16.78         1.69 o                         
   1   8   9         36.33         38.16         2.63 o                         
   2   8   9         10.56         12.25         1.95 o                         
   3   8   9          1.16          1.36         0.72 o                         
  -4   9   9        102.67         91.54         6.89 o                         
  -3   9   9          6.96          7.52         2.52 o                         
  -2   9   9          1.94          1.43         1.09 o                         
  -1   9   9          0.28          0.30         0.77 o                         
   0   9   9          2.72          2.68         0.74 o                         
   1   9   9         34.17         39.21         2.66 o                         
   2   9   9          3.01          2.63         1.67 o                         
  -4  10   9          8.75          3.09         3.37 o                         
  -3  10   9         38.37         48.55        16.94 o                         
  -2  10   9          1.10          1.55         1.82 o                         
  -1  10   9          2.02          2.15         1.19 o                         
   0  10   9          0.03         -0.46         0.63 o                         
   1  10   9          2.24          3.33         0.92 o                         
   2  10   9          5.49          7.55         2.05 o                         
  -3  11   9          0.02         -0.14         1.13 o                         
  -2  11   9          1.74          1.59         1.62 o                         
  -1  11   9          0.01          0.35         1.00 o                         
   0  11   9         10.49         13.19         2.96 o                         
   1  11   9          0.98          2.32         0.98 o                         
  -2  12   9          1.58          3.02         4.35 o                         
  -1  12   9          0.35          0.43         2.03 o                         
   0 -13  10          4.91          5.37         1.70 o                         
   1 -13  10          5.28          4.30         1.43 o                         
   2 -13  10          0.61          0.11         1.60 o                         
  -1 -12  10         76.86         88.65        11.21 o                         
   0 -12  10          7.64          5.65         1.97 o                         
   1 -12  10         21.98         20.13         2.32 o                         
   2 -12  10          3.78          4.12         1.00 o                         
   3 -12  10          0.70          1.21         2.51 o                         
  -2 -11  10          8.21          7.86         2.46 o                         
  -1 -11  10          0.26          0.21         0.78 o                         
   0 -11  10          8.01          5.39         1.85 o                         
   1 -11  10         38.32         40.87         3.20 o                         
   2 -11  10          1.29          1.23         0.50 o                         
   3 -11  10         48.47         47.15         6.94 o                         
  -3 -10  10         11.10         12.96         2.98 o                         
  -2 -10  10         47.78         57.81         6.57 o                         
  -1 -10  10         11.05         11.01         2.06 o                         
   0 -10  10          4.53          4.65         1.49 o                         
   1 -10  10         56.55         63.50         4.16 o                         
   2 -10  10         38.62         37.10         2.54 o                         
   3 -10  10          2.63          2.58         2.08 o                         
   4 -10  10          3.49          5.63         3.60 o                         
  -3  -9  10          0.30          0.32         1.52 o                         
  -2  -9  10        225.82        235.64        25.43 o                         
  -1  -9  10         15.92         18.34         2.46 o                         
   0  -9  10        103.83        113.81        13.15 o                         
   1  -9  10          8.69          6.53         1.30 o                         
   2  -9  10         34.20         37.05         2.06 o                         
   3  -9  10          4.39          4.72         1.99 o                         
   4  -9  10          0.80          0.40         1.46 o                         
  -4  -8  10          0.28         -0.23         1.28 o                         
  -3  -8  10        156.39        186.43        15.79 o                         
  -2  -8  10        191.09        205.80        15.60 o                         
  -1  -8  10          2.00          2.45         1.25 o                         
   0  -8  10          0.94          0.79         0.72 o                         
   1  -8  10          0.14         -0.04         0.54 o                         
   2  -8  10         53.06         67.06         4.51 o                         
   3  -8  10         14.60         17.40         6.34 o                         
   4  -8  10         14.71         19.09         3.50 o                         
  -4  -7  10          7.69          8.01         3.45 o                         
  -3  -7  10         47.88         60.04         8.38 o                         
  -2  -7  10          0.52          0.23         0.82 o                         
  -1  -7  10        120.93        117.81         5.00 o                         
   0  -7  10         52.60         52.19         4.17 o                         
   1  -7  10         11.61         10.51         1.31 o                         
   2  -7  10         20.48         22.32         1.59 o                         
   3  -7  10         63.62         75.40        21.08 o                         
   4  -7  10          1.61          1.53         1.77 o                         
  -4  -6  10         13.86         13.92         4.07 o                         
  -3  -6  10          1.29          1.11         0.78 o                         
  -2  -6  10          7.50          5.86         1.58 o                         
  -1  -6  10         12.17         12.55         2.16 o                         
   0  -6  10          7.88          6.63         1.27 o                         
   1  -6  10          0.24          0.08         0.42 o                         
   2  -6  10          2.53          2.16         0.42 o                         
   3  -6  10        117.26        126.67        30.40 o                         
   4  -6  10          4.50          3.62         1.52 o                         
  -4  -5  10        155.99        162.72        24.58 o                         
  -3  -5  10         16.44         16.54         1.77 o                         
  -2  -5  10         27.90         29.43         2.30 o                         
  -1  -5  10         92.92         93.35         4.25 o                         
   0  -5  10          8.81          8.19         1.26 o                         
   1  -5  10          0.18         -0.04         0.46 o                         
   2  -5  10        132.60        133.50        17.62 o                         
   3  -5  10        114.68        102.37        13.67 o                         
   4  -5  10         11.89          8.54         2.21 o                         
   5  -5  10          3.60          1.43         0.80 o                         
  -5  -4  10          0.00          0.11         0.71 o                         
  -4  -4  10         32.83         28.10         2.62 o                         
  -3  -4  10         10.82         10.98         1.42 o                         
  -2  -4  10         33.63         29.27         2.60 o                         
  -1  -4  10         17.17         18.58         2.01 o                         
   0  -4  10         15.04         16.88         1.57 o                         
   1  -4  10        241.60        237.49        16.96 o                         
   2  -4  10        654.04        540.26        29.13 o                         
   3  -4  10          1.68          1.62         1.11 o                         
   4  -4  10         41.90         51.93         7.09 o                         
   5  -4  10          7.06          8.42         2.58 o                         
  -5  -3  10         12.52         11.77         2.18 o                         
  -4  -3  10          4.68          3.71         1.03 o                         
  -3  -3  10         27.18         27.41         2.29 o                         
  -2  -3  10        717.58        730.87        29.62 o                         
  -1  -3  10         20.80         20.93         1.98 o                         
   0  -3  10        392.71        439.42        15.61 o                         
   1  -3  10         41.52         44.29         1.67 o                         
   2  -3  10        285.73        240.77        27.39 o                         
   3  -3  10         26.91         24.75         5.17 o                         
   4  -3  10         23.63         24.28         3.99 o                         
   5  -3  10          2.92          2.43         1.80 o                         
  -5  -2  10          0.91          0.29         0.77 o                         
  -4  -2  10          0.52          0.58         0.56 o                         
  -3  -2  10         31.84         34.84         2.45 o                         
  -2  -2  10         45.17         46.46         2.69 o                         
  -1  -2  10        121.16        115.08         4.96 o                         
   0  -2  10        128.50        130.98         5.70 o                         
   1  -2  10         39.61         37.28         1.65 o                         
   2  -2  10        183.40        200.67        11.97 o                         
   3  -2  10         20.08         19.36         3.38 o                         
   4  -2  10          9.91         12.71         3.95 o                         
   5  -2  10          5.44          5.32         4.14 o                         
  -5  -1  10          3.80          2.65         1.03 o                         
  -4  -1  10          7.69          7.09         0.98 o                         
  -3  -1  10        242.69        266.24        45.38 o                         
  -2  -1  10        157.41        171.03         7.15 o                         
  -1  -1  10        136.42        137.66         4.90 o                         
   0  -1  10        368.98        411.11        13.79 o                         
   1  -1  10        519.29        520.45        28.62 o                         
   2  -1  10          2.19          2.43         1.24 o                         
   3  -1  10         39.80         39.42         5.35 o                         
   4  -1  10          3.99          3.75         2.86 o                         
   5  -1  10          5.60          4.59         2.42 o                         
  -5   0  10          0.48          0.31         0.78 o                         
  -4   0  10          0.47          0.48         0.59 o                         
  -3   0  10        212.50        234.22         9.36 o                         
  -2   0  10         11.70         10.33         0.99 o                         
  -1   0  10         14.41         13.43         1.08 o                         
   0   0  10         78.56         95.56         3.48 o                         
   1   0  10         40.01         46.43         2.08 o                         
   2   0  10         13.81         15.77         3.48 o                         
   3   0  10          8.22          5.58         2.04 o                         
   4   0  10          0.18          0.34         1.71 o                         
  -5   1  10          0.16          0.42         1.19 o                         
  -4   1  10        405.45        383.61        42.29 o                         
  -3   1  10        271.23        286.99        15.47 o                         
  -2   1  10          0.05          0.08         0.28 o                         
  -1   1  10          8.47          8.05         0.71 o                         
   0   1  10         17.97         14.96         1.22 o                         
   1   1  10         15.56         17.27         1.02 o                         
   2   1  10         55.96         45.95         2.19 o                         
   3   1  10         97.76        108.46        20.58 o                         
   4   1  10         33.96         49.30         9.56 o                         
  -5   2  10          0.25          0.01         0.90 o                         
  -4   2  10          0.64          2.03         1.43 o                         
  -3   2  10          1.60          0.98         0.26 o                         
  -2   2  10          5.57          4.65         0.81 o                         
  -1   2  10         21.18         23.23         1.57 o                         
   0   2  10          5.95          5.69         1.25 o                         
   1   2  10         16.42         14.98         1.09 o                         
   2   2  10        132.35        115.58         4.17 o                         
   3   2  10         25.29         24.49         3.04 o                         
   4   2  10          0.75          1.09         1.73 o                         
  -5   3  10          8.72         10.04         3.14 o                         
  -4   3  10          0.53          0.25         1.11 o                         
  -3   3  10          2.62          2.94         1.97 o                         
  -2   3  10          0.01          0.00         0.61 o                         
  -1   3  10        162.30        176.44         6.50 o                         
   0   3  10         72.00         76.41         3.05 o                         
   1   3  10         24.99         28.25         1.85 o                         
   2   3  10        183.24        180.04         6.30 o                         
   3   3  10         13.60         12.05         3.15 o                         
   4   3  10         18.46         30.93         6.40 o                         
  -5   4  10         43.98         42.17         5.62 o                         
  -4   4  10          0.31          0.32         1.24 o                         
  -3   4  10          0.01          0.25         0.94 o                         
  -2   4  10         36.18         31.07         3.22 o                         
  -1   4  10          1.93          0.74         0.43 o                         
   0   4  10         14.63         13.45         1.43 o                         
   1   4  10         59.61         67.39         2.73 o                         
   2   4  10         44.60         41.06         1.92 o                         
   3   4  10          0.64          0.81         1.13 o                         
   4   4  10          0.65          0.37         0.94 o                         
  -5   5  10         29.95         31.09         4.16 o                         
  -4   5  10          0.83          0.16         1.01 o                         
  -3   5  10         27.93         30.69         3.54 o                         
  -2   5  10         52.05         66.46         6.84 o                         
  -1   5  10         29.63         29.94         1.63 o                         
   0   5  10        424.50        508.77        25.88 o                         
   1   5  10        160.41        144.55         9.73 o                         
   2   5  10         56.04         57.92         8.18 o                         
   3   5  10         21.68         22.30         7.49 o                         
   4   5  10          6.83          6.70         5.96 o                         
  -5   6  10          0.59          0.22         1.07 o                         
  -4   6  10          4.17          2.20         1.91 o                         
  -3   6  10        129.61        126.37         8.37 o                         
  -2   6  10          0.10          0.46         1.06 o                         
  -1   6  10         33.53         24.84         3.91 o                         
   0   6  10        152.62        167.30        13.64 o                         
   1   6  10         79.32         77.62         8.19 o                         
   2   6  10          3.36          2.60         0.79 o                         
   3   6  10         19.08         16.68         6.23 o                         
  -4   7  10          0.08          0.11         1.29 o                         
  -3   7  10         20.18         27.48         6.71 o                         
  -2   7  10         16.02         15.03         5.80 o                         
  -1   7  10          0.12         -0.05         0.11 o                         
   0   7  10         16.59         16.21         1.03 o                         
   1   7  10         34.93         47.68         3.35 o                         
   2   7  10          3.47          6.38         1.26 o                         
   3   7  10          3.39          3.30         9.79 o                         
  -4   8  10          6.72          5.38         1.97 o                         
  -3   8  10          7.69         11.51         7.12 o                         
  -2   8  10          5.23          7.80         2.95 o                         
  -1   8  10         41.50         39.21         5.08 o                         
   0   8  10         40.41         35.98         3.12 o                         
   1   8  10          8.81         10.91         1.22 o                         
   2   8  10         49.21         59.66         3.43 o                         
  -4   9  10          2.96          2.63         1.74 o                         
  -3   9  10          3.64          2.79         1.98 o                         
  -2   9  10         47.78         35.00         3.98 o                         
  -1   9  10         32.70         31.37         4.96 o                         
   0   9  10         11.55         10.74         0.84 o                         
   1   9  10          4.28          6.67         1.47 o                         
   2   9  10          0.23          0.07         0.92 o                         
  -3  10  10          0.73          0.16         1.39 o                         
  -2  10  10          0.30         -0.09         0.70 o                         
  -1  10  10         11.56         13.61         3.88 o                         
   0  10  10         33.49         47.25         5.80 o                         
   1  10  10         19.43         25.79         2.42 o                         
  -2  11  10          0.22          0.74         1.37 o                         
  -1  11  10          4.76          4.09         2.62 o                         
   0  11  10          0.11          0.03         0.88 o                         
   1 -13  11          0.29         -0.16         0.78 o                         
  -1 -12  11          1.06          0.36         0.88 o                         
   0 -12  11         17.04         19.34         4.02 o                         
   1 -12  11          1.06          1.18         1.01 o                         
   2 -12  11         43.43         41.79        12.42 o                         
  -2 -11  11          0.73          1.53         1.30 o                         
  -1 -11  11         41.49         50.53         4.16 o                         
   0 -11  11         18.09         16.16         3.15 o                         
   1 -11  11          1.56          1.76         0.90 o                         
   2 -11  11          4.58          4.67         1.00 o                         
   3 -11  11         10.82          7.93         2.57 o                         
  -3 -10  11          0.03          0.03         1.22 o                         
  -2 -10  11          1.89          1.05         1.47 o                         
  -1 -10  11          2.24          2.14         1.38 o                         
   0 -10  11         31.99         31.61         6.24 o                         
   1 -10  11          0.01         -0.29         0.71 o                         
   2 -10  11         18.83         21.10         2.22 o                         
   3 -10  11          1.36          1.32         1.67 o                         
  -3  -9  11          4.74          4.43         1.74 o                         
  -2  -9  11         63.00         62.52         4.90 o                         
  -1  -9  11         13.48         14.08         2.31 o                         
   0  -9  11         42.19         40.83         4.92 o                         
   1  -9  11         32.42         31.94         2.18 o                         
   2  -9  11        107.20        117.85         8.04 o                         
   3  -9  11         28.48         35.19        24.36 o                         
   4  -9  11         19.79         36.33         9.89 o                         
  -3  -8  11          1.30          1.08         1.49 o                         
  -2  -8  11          5.52          5.59         1.57 o                         
  -1  -8  11         41.45         44.38         2.95 o                         
   0  -8  11         22.50         21.81         2.49 o                         
   1  -8  11         85.88         79.68         4.47 o                         
   2  -8  11          0.84          0.73         0.62 o                         
   3  -8  11          0.91          1.49         1.40 o                         
   4  -8  11          0.89          2.54         1.98 o                         
  -4  -7  11          0.01          0.07         0.96 o                         
  -3  -7  11        204.78        266.67        28.60 o                         
  -2  -7  11         37.22         45.39         4.07 o                         
  -1  -7  11        100.75        107.08         4.85 o                         
   0  -7  11          0.04          0.11         0.70 o                         
   1  -7  11        375.52        402.74        20.32 o                         
   2  -7  11          6.73          8.60         1.03 o                         
   3  -7  11         33.24         45.30         9.61 o                         
   4  -7  11          3.10          4.51         3.09 o                         
  -4  -6  11         10.93         10.74         1.62 o                         
  -3  -6  11          1.18          1.84         1.49 o                         
  -2  -6  11          1.95          1.01         0.93 o                         
  -1  -6  11          2.61          2.36         1.12 o                         
   0  -6  11          0.50          0.70         0.56 o                         
   1  -6  11         93.21        101.06         5.26 o                         
   2  -6  11          3.98          4.71         0.78 o                         
   3  -6  11          2.94          3.90         2.45 o                         
   4  -6  11         11.86          9.85         1.64 o                         
  -4  -5  11         28.69         31.96         6.46 o                         
  -3  -5  11         69.26         77.17         7.21 o                         
  -2  -5  11         15.45         17.27         1.83 o                         
  -1  -5  11          5.47          4.64         1.12 o                         
   0  -5  11        159.34        150.41         5.72 o                         
   1  -5  11        108.50        121.45         4.82 o                         
   2  -5  11          2.96          2.48         0.27 o                         
   3  -5  11         16.10         14.32         3.36 o                         
   4  -5  11         26.88         22.15         2.48 o                         
  -4  -4  11         57.06         54.89        14.29 o                         
  -3  -4  11          1.09          0.66         1.14 o                         
  -2  -4  11         45.57         44.51         3.61 o                         
  -1  -4  11         67.62         66.86         3.88 o                         
   0  -4  11          1.62          1.44         0.65 o                         
   1  -4  11         39.33         42.90         1.94 o                         
   2  -4  11        112.47         88.79         5.15 o                         
   3  -4  11         20.96         19.43         3.29 o                         
   4  -4  11         79.51         67.76        12.84 o                         
  -5  -3  11         48.98         43.95        10.44 o                         
  -4  -3  11         12.44         16.05         2.03 o                         
  -3  -3  11         23.57         27.75         2.53 o                         
  -2  -3  11          0.32          0.15         0.45 o                         
  -1  -3  11         87.80         85.41         4.67 o                         
   0  -3  11         26.60         30.70         1.74 o                         
   1  -3  11        219.73        229.42         7.77 o                         
   2  -3  11        199.98        171.82        14.39 o                         
   3  -3  11         70.72         64.56        17.88 o                         
   4  -3  11          5.19          2.44         2.11 o                         
  -5  -2  11          2.94          3.12         0.91 o                         
  -4  -2  11         21.76         24.73         3.04 o                         
  -3  -2  11         37.26         42.45         3.34 o                         
  -2  -2  11         14.72         14.77         1.74 o                         
  -1  -2  11          4.67          4.13         1.04 o                         
   0  -2  11         77.69         82.44         4.52 o                         
   1  -2  11        267.16        269.46        30.69 o                         
   2  -2  11        110.65         95.60        16.11 o                         
   3  -2  11          0.32          0.35         1.26 o                         
   4  -2  11         19.34         20.82         5.14 o                         
  -5  -1  11          2.65          1.23         1.00 o                         
  -4  -1  11         17.42         17.77         2.34 o                         
  -3  -1  11          2.46          2.15         0.89 o                         
  -2  -1  11         23.08         23.03         1.48 o                         
  -1  -1  11        271.50        264.88         9.08 o                         
   0  -1  11         47.56         49.23         2.28 o                         
   1  -1  11        465.29        464.24        40.19 o                         
   2  -1  11         76.45         74.95        10.69 o                         
   3  -1  11         12.08         12.34         2.89 o                         
   4  -1  11          0.31         -0.18         1.26 o                         
  -5   0  11          6.03          7.10         3.80 o                         
  -4   0  11         17.48         17.71         3.61 o                         
  -3   0  11         47.17         48.40         2.65 o                         
  -2   0  11          8.59          8.15         1.02 o                         
  -1   0  11        127.40        135.15         7.10 o                         
   0   0  11          2.19          3.01         0.87 o                         
   1   0  11        471.93        517.30        22.81 o                         
   2   0  11        173.72        148.98        10.38 o                         
   3   0  11         20.05         19.27         4.08 o                         
   4   0  11          5.40          6.10         2.45 o                         
  -5   1  11          0.39          2.90         4.32 o                         
  -4   1  11          8.76         16.99         5.92 o                         
  -3   1  11         21.44         17.73         1.68 o                         
  -2   1  11        178.77        176.60         5.99 o                         
  -1   1  11        288.93        283.97        14.10 o                         
   0   1  11        314.49        328.80        19.96 o                         
   1   1  11          0.77          0.80         0.47 o                         
   2   1  11         25.05         22.44         1.30 o                         
   3   1  11          0.02         -0.14         1.05 o                         
   4   1  11         23.89         33.55         6.08 o                         
  -5   2  11          5.53          3.80         3.21 o                         
  -4   2  11        107.60         96.27        14.63 o                         
  -3   2  11          8.10          7.66         1.13 o                         
  -2   2  11         82.10          9.01        40.32 o                         
  -1   2  11         19.07         22.18         1.63 o                         
   0   2  11        544.79        528.85        22.53 o                         
   1   2  11          8.79          8.49         0.71 o                         
   2   2  11          0.11          0.10         0.27 o                         
   3   2  11          2.78          2.91         1.59 o                         
   4   2  11          0.15          0.03         1.24 o                         
  -5   3  11         24.23         26.33         4.71 o                         
  -4   3  11         10.73          9.42         6.20 o                         
  -3   3  11          0.83          1.26         1.79 o                         
  -2   3  11         41.29         38.83         3.92 o                         
  -1   3  11         10.18         11.71         1.27 o                         
   0   3  11         36.76         39.81         2.90 o                         
   1   3  11          1.71          2.00         0.51 o                         
   2   3  11          9.61          9.04         0.93 o                         
   3   3  11         75.20         97.37         7.45 o                         
   4   3  11          0.20          0.33         2.36 o                         
  -5   4  11          7.49          6.18         5.36 o                         
  -4   4  11         22.85         27.80         3.61 o                         
  -3   4  11          8.67          8.43         2.59 o                         
  -2   4  11          1.63          1.10         1.56 o                         
  -1   4  11         10.42          9.46         1.57 o                         
   0   4  11        186.21        211.00         7.24 o                         
   1   4  11         10.19          9.93         1.19 o                         
   2   4  11         25.68         23.01         1.93 o                         
   3   4  11         34.82         51.55        10.37 o                         
   4   4  11          4.06          3.25         4.55 o                         
  -5   5  11          7.44          3.60         3.02 o                         
  -4   5  11          0.10          0.39         1.23 o                         
  -3   5  11         10.49          8.77         3.55 o                         
  -2   5  11          3.25          2.67         2.26 o                         
  -1   5  11          2.47          0.97         0.77 o                         
   0   5  11          4.46          5.81         1.06 o                         
   1   5  11        159.75        172.47         9.14 o                         
   2   5  11          0.63          0.75         0.55 o                         
   3   5  11        103.11        125.08        27.18 o                         
  -4   6  11          1.70          0.86         1.73 o                         
  -3   6  11          0.04         -0.39         1.46 o                         
  -2   6  11          9.48         14.19         3.04 o                         
  -1   6  11         50.87         41.78         5.41 o                         
   0   6  11         53.54         56.02         4.35 o                         
   1   6  11         51.63         48.99         3.45 o                         
   2   6  11         19.85         18.44         1.54 o                         
   3   6  11          2.29          1.42         1.42 o                         
  -4   7  11         23.11         25.65         4.14 o                         
  -3   7  11          7.68          9.00         2.34 o                         
  -2   7  11          0.51          0.59         0.87 o                         
  -1   7  11         69.70         64.56         6.94 o                         
   0   7  11         34.14         41.13         3.21 o                         
   1   7  11          0.05         -0.21         0.32 o                         
   2   7  11          0.29          0.31         0.53 o                         
  -4   8  11          0.02          0.06         0.63 o                         
  -3   8  11          1.05          2.62         1.72 o                         
  -2   8  11         28.74         30.03         5.23 o                         
  -1   8  11          5.69          4.54         1.31 o                         
   0   8  11         34.84         34.57         2.34 o                         
   1   8  11          6.69          5.67         0.90 o                         
   2   8  11          5.30          5.43         0.99 o                         
  -3   9  11          0.61          0.92         2.57 o                         
  -2   9  11          6.57          7.16         2.94 o                         
  -1   9  11          6.43          5.09         2.12 o                         
   0   9  11          5.33          2.08         1.69 o                         
   1   9  11         13.48         14.44         2.48 o                         
  -3  10  11          9.35          8.06         3.56 o                         
  -2  10  11         25.61         27.99         5.88 o                         
  -1  10  11          4.57          3.85         1.71 o                         
   0  10  11          6.49          8.03         2.15 o                         
   1  10  11         24.89         27.08         4.22 o                         
  -1  11  11          4.86          2.52         1.53 o                         
  -1 -12  12          2.37          0.61         1.06 o                         
   0 -12  12          1.13          0.77         0.78 o                         
   1 -12  12          0.33          0.08         0.74 o                         
   2 -12  12          2.63          2.91         2.61 o                         
  -2 -11  12         18.17         18.68         4.08 o                         
  -1 -11  12          9.94          7.95         2.20 o                         
   0 -11  12          3.60          1.92         0.85 o                         
   1 -11  12         38.18         50.20         4.98 o                         
   2 -11  12         17.90         20.22         3.58 o                         
  -2 -10  12         10.77          9.51         2.47 o                         
  -1 -10  12          5.92          4.18         1.53 o                         
   0 -10  12          6.31          4.59         1.51 o                         
   1 -10  12          1.27          2.44         1.15 o                         
   2 -10  12          1.05          0.57         1.40 o                         
   3 -10  12          2.83          0.94         3.12 o                         
  -3  -9  12          4.59          2.38         1.54 o                         
  -2  -9  12          0.48         -0.22         0.84 o                         
  -1  -9  12         13.68         12.56         1.68 o                         
   0  -9  12         51.79         50.00         6.52 o                         
   1  -9  12         26.57         29.02         1.92 o                         
   2  -9  12         16.17         17.84         1.91 o                         
   3  -9  12          0.71          1.09         2.06 o                         
  -3  -8  12          3.65          3.54         1.71 o                         
  -2  -8  12          0.48          0.51         0.85 o                         
  -1  -8  12          0.03         -0.37         0.61 o                         
   0  -8  12         13.04         11.12         1.52 o                         
   1  -8  12         28.57         25.64         1.50 o                         
   2  -8  12         43.51         51.43         5.89 o                         
   3  -8  12          8.46         12.32         6.64 o                         
   4  -8  12          1.21          0.89         2.21 o                         
  -4  -7  12          3.77          4.44         2.37 o                         
  -3  -7  12          9.88         15.17         3.06 o                         
  -2  -7  12         17.90         21.39         2.38 o                         
  -1  -7  12         40.07         40.20         5.89 o                         
   0  -7  12         92.05         91.42         7.27 o                         
   1  -7  12         17.26         18.30         1.77 o                         
   2  -7  12         38.81         47.31         4.10 o                         
   3  -7  12         81.50        107.92        24.26 o                         
   4  -7  12          0.01         -0.28         1.49 o                         
  -4  -6  12          3.74          3.84         1.77 o                         
  -3  -6  12          2.81          3.01         2.10 o                         
  -2  -6  12          9.21          9.72         1.92 o                         
  -1  -6  12          4.06          3.69         1.06 o                         
   0  -6  12         17.42         14.00         1.30 o                         
   1  -6  12         16.32         17.81         1.45 o                         
   2  -6  12         10.25         10.07         1.00 o                         
   3  -6  12          2.93          3.98         2.86 o                         
   4  -6  12         16.35         13.73         1.86 o                         
  -4  -5  12         28.09         40.71         4.30 o                         
  -3  -5  12          0.21          0.12         0.99 o                         
  -2  -5  12        135.59        142.38         7.01 o                         
  -1  -5  12         21.21         21.23         2.24 o                         
   0  -5  12        302.47        306.46        11.01 o                         
   1  -5  12        137.08        156.64         5.90 o                         
   2  -5  12         38.44         37.11        10.79 o                         
   3  -5  12          0.53          0.58         0.94 o                         
   4  -5  12         20.53         17.34         2.17 o                         
  -4  -4  12          1.71          1.93         1.45 o                         
  -3  -4  12          2.73          2.56         1.25 o                         
  -2  -4  12          8.48          6.80         1.35 o                         
  -1  -4  12         23.52         23.16         1.76 o                         
   0  -4  12        213.70        196.73         9.41 o                         
   1  -4  12        263.27        299.44         9.98 o                         
   2  -4  12         29.52         28.06         3.47 o                         
   3  -4  12          3.14          2.81         1.21 o                         
   4  -4  12         23.27         24.33         4.92 o                         
  -4  -3  12         18.91         29.07         3.77 o                         
  -3  -3  12          0.31          1.14         1.11 o                         
  -2  -3  12          4.05          4.09         0.81 o                         
  -1  -3  12        121.31        113.16         4.26 o                         
   0  -3  12          7.32          7.89         1.25 o                         
   1  -3  12         46.64         54.31         2.39 o                         
   2  -3  12          2.51          1.70         1.04 o                         
   3  -3  12         20.59         17.47         1.99 o                         
   4  -3  12         11.17         12.02         3.91 o                         
  -5  -2  12          8.40          7.13         4.04 o                         
  -4  -2  12          0.44         -0.12         0.65 o                         
  -3  -2  12         26.36         31.04         2.22 o                         
  -2  -2  12         34.06         32.04         4.04 o                         
  -1  -2  12          5.32          4.11         0.97 o                         
   0  -2  12        148.71        169.60         6.70 o                         
   1  -2  12         32.55         34.34         4.09 o                         
   2  -2  12          0.18          0.26         0.65 o                         
   3  -2  12          1.34          1.23         1.26 o                         
   4  -2  12          1.44          1.21         2.09 o                         
  -5  -1  12          0.02         -0.09         0.75 o                         
  -4  -1  12         33.99         41.52         2.98 o                         
  -3  -1  12         29.67         36.82         3.25 o                         
  -2  -1  12         51.18         48.94         3.94 o                         
  -1  -1  12         58.15         54.77         2.85 o                         
   0  -1  12          0.30          0.34         0.43 o                         
   1  -1  12        170.06        174.97        15.99 o                         
   2  -1  12         20.71         18.80         3.59 o                         
   3  -1  12         44.86         47.76         4.69 o                         
   4  -1  12         30.02         37.55         4.90 o                         
  -5   0  12          0.32          0.46         1.26 o                         
  -4   0  12         93.20         57.80        16.15 o                         
  -3   0  12          0.02          0.03         0.29 o                         
  -2   0  12          0.05          0.14         0.49 o                         
  -1   0  12         28.94         32.69         1.85 o                         
   0   0  12         25.60         25.33         1.78 o                         
   1   0  12         21.85         20.67         2.58 o                         
   2   0  12          8.54          3.75         1.69 o                         
   3   0  12         68.87         70.67         8.72 o                         
   4   0  12          5.60          6.72         3.06 o                         
  -5   1  12          4.99          4.47         2.65 o                         
  -4   1  12          7.51          3.26         2.47 o                         
  -3   1  12         24.62         22.38         1.73 o                         
  -2   1  12          2.20          2.07         0.51 o                         
  -1   1  12          3.79          2.58         0.75 o                         
   0   1  12        475.63        510.23        32.23 o                         
   1   1  12          5.69          4.74         0.85 o                         
   2   1  12          3.35          3.04         1.33 o                         
   3   1  12          3.27          2.53         1.72 o                         
   4   1  12         34.74         40.71         4.64 o                         
  -5   2  12          8.66          4.09         3.40 o                         
  -4   2  12          8.49          5.02         5.05 o                         
  -3   2  12          1.57          1.50         1.55 o                         
  -2   2  12         23.41         17.15         3.11 o                         
  -1   2  12         19.11         15.42         1.42 o                         
   0   2  12         96.45         85.38         5.34 o                         
   1   2  12        155.00        149.23         9.24 o                         
   2   2  12        114.71        114.64         3.88 o                         
   3   2  12          2.20          3.25         1.39 o                         
   4   2  12         54.41         75.10        12.00 o                         
  -5   3  12         14.16         16.68         3.53 o                         
  -4   3  12          7.07          4.00         4.24 o                         
  -3   3  12         43.80         47.14         4.61 o                         
  -2   3  12          9.90          9.17         1.93 o                         
  -1   3  12        132.97        133.18         9.58 o                         
   0   3  12          6.95          6.81         0.72 o                         
   1   3  12          9.00          8.85         0.88 o                         
   2   3  12         11.73         12.46         1.40 o                         
   3   3  12          5.57          9.58         2.93 o                         
  -4   4  12          0.00         -0.01         0.93 o                         
  -3   4  12         60.19         66.88         7.67 o                         
  -2   4  12          4.71          5.15         1.89 o                         
  -1   4  12        201.03        219.68        10.71 o                         
   0   4  12        155.71        163.29         5.75 o                         
   1   4  12         17.06         19.23         1.44 o                         
   2   4  12          0.52          0.50         0.57 o                         
   3   4  12         18.58         30.95         7.56 o                         
  -4   5  12         13.09         13.69         3.25 o                         
  -3   5  12         14.81         14.25         2.67 o                         
  -2   5  12         20.11         23.88         2.83 o                         
  -1   5  12         92.84         18.04        42.41 o                         
   0   5  12        146.88        169.03         6.78 o                         
   1   5  12          8.58         10.45         1.64 o                         
   2   5  12         27.00         25.27         5.13 o                         
   3   5  12          0.01         -0.02         0.75 o                         
  -4   6  12          8.61          4.49         3.27 o                         
  -3   6  12          0.86          0.91         1.22 o                         
  -2   6  12         18.54         23.56         4.55 o                         
  -1   6  12          0.03          0.10         0.69 o                         
   0   6  12          2.73          3.37         0.91 o                         
   1   6  12          0.14          0.22         0.53 o                         
   2   6  12         36.97         40.02         3.93 o                         
   3   6  12          6.21          7.50         3.08 o                         
  -4   7  12          2.32          2.33         2.02 o                         
  -3   7  12          0.13          0.79         1.77 o                         
  -2   7  12         10.41         10.81         4.51 o                         
  -1   7  12          6.22          6.52         1.94 o                         
   0   7  12         65.63         60.41         5.16 o                         
   1   7  12          7.33          9.28         1.08 o                         
   2   7  12         16.84         14.88         1.68 o                         
  -3   8  12          4.33          3.51         1.82 o                         
  -2   8  12         15.25         12.54         3.40 o                         
  -1   8  12          0.08         -0.27         1.08 o                         
   0   8  12         44.48         39.66        10.53 o                         
   1   8  12         12.80         13.22         1.41 o                         
   2   8  12         15.92         18.31         1.64 o                         
  -3   9  12          0.84          0.27         2.76 o                         
  -2   9  12          0.25          0.00         0.55 o                         
  -1   9  12          8.36          6.37         2.15 o                         
   0   9  12          6.27          4.84         3.37 o                         
   1   9  12          4.02          3.64         1.17 o                         
  -2  10  12          2.13          3.49         2.43 o                         
  -1  10  12         18.98         15.57         4.27 o                         
   0  10  12          1.73          1.87         1.11 o                         
  -1 -11  13          0.10         -0.11         0.70 o                         
   0 -11  13          7.78          6.12         1.08 o                         
   1 -11  13          0.12          0.78         0.83 o                         
   2 -11  13         14.51         15.77         3.42 o                         
  -2 -10  13          1.90          2.20         1.34 o                         
  -1 -10  13          4.21          2.25         1.03 o                         
   0 -10  13         16.26         15.85         2.01 o                         
   1 -10  13          0.26          0.77         1.05 o                         
   2 -10  13          1.06          1.56         1.78 o                         
  -2  -9  13          5.25          5.39         1.61 o                         
  -1  -9  13         20.89         20.56         2.02 o                         
   0  -9  13         13.74         10.51         3.00 o                         
   1  -9  13          6.96          9.39         1.64 o                         
   2  -9  13          7.61          7.84         2.42 o                         
   3  -9  13          6.76          6.56         4.86 o                         
  -3  -8  13         50.21         51.96         5.27 o                         
  -2  -8  13          0.02         -0.24         0.71 o                         
  -1  -8  13          1.57          1.16         0.96 o                         
   0  -8  13          0.93          0.82         0.89 o                         
   1  -8  13         10.45         12.94         1.60 o                         
   2  -8  13         25.82         37.16         6.20 o                         
   3  -8  13          0.10          0.09         2.28 o                         
  -3  -7  13          0.05         -0.02         1.21 o                         
  -2  -7  13         33.77         35.46         5.71 o                         
  -1  -7  13         26.31         25.88         4.16 o                         
   0  -7  13          5.10          6.14         1.00 o                         
   1  -7  13         96.68         96.30         4.86 o                         
   2  -7  13          7.94         13.33         4.47 o                         
   3  -7  13          0.62          0.31         1.59 o                         
  -4  -6  13          0.51          0.34         0.95 o                         
  -3  -6  13          1.90          2.57         1.46 o                         
  -2  -6  13          1.49          1.38         1.16 o                         
  -1  -6  13          5.41          5.71         1.15 o                         
   0  -6  13          4.09          3.20         1.08 o                         
   1  -6  13         12.60         13.71         1.65 o                         
   2  -6  13          1.04          1.42         1.48 o                         
   3  -6  13         39.10         53.22         8.78 o                         
   4  -6  13          6.99          6.37         3.66 o                         
  -4  -5  13          6.93          6.09         2.36 o                         
  -3  -5  13         57.78         67.00        10.09 o                         
  -2  -5  13         41.95         39.63         2.90 o                         
  -1  -5  13          9.17          8.72         1.32 o                         
   0  -5  13         52.59         48.75         2.32 o                         
   1  -5  13         88.27        118.12         7.56 o                         
   2  -5  13         23.59         24.75         6.71 o                         
   3  -5  13          0.33          0.36         1.17 o                         
   4  -5  13         10.21          5.72         2.02 o                         
  -4  -4  13          3.45          4.81         2.49 o                         
  -3  -4  13          2.72          3.30         1.23 o                         
  -2  -4  13          2.77          2.34         0.81 o                         
  -1  -4  13          7.32          9.85         1.41 o                         
   0  -4  13          9.52         11.31         1.94 o                         
   1  -4  13        110.04        133.60         5.03 o                         
   2  -4  13          9.51         11.73         3.20 o                         
   3  -4  13         17.31         16.46         3.22 o                         
   4  -4  13         31.69         29.25         5.12 o                         
  -4  -3  13          0.15          0.22         0.98 o                         
  -3  -3  13        143.49        188.57        11.22 o                         
  -2  -3  13          3.36          3.55         0.79 o                         
  -1  -3  13        166.42        179.74         8.02 o                         
   0  -3  13         48.55         57.84         3.18 o                         
   1  -3  13          0.95          0.60         0.44 o                         
   2  -3  13         15.03         12.02         2.13 o                         
   3  -3  13         30.12         20.49         3.34 o                         
   4  -3  13          0.58          0.77         0.88 o                         
  -4  -2  13          6.28          6.62         1.41 o                         
  -3  -2  13          2.12          1.17         0.78 o                         
  -2  -2  13         11.28          9.77         1.63 o                         
  -1  -2  13        162.07        165.42         7.06 o                         
   0  -2  13          2.26          3.14         0.84 o                         
   1  -2  13         34.01         41.44         1.91 o                         
   2  -2  13         10.56          7.99         1.53 o                         
   3  -2  13         24.17         21.70         3.52 o                         
   4  -2  13          1.75          2.26         2.19 o                         
  -4  -1  13         11.88         12.74         2.59 o                         
  -3  -1  13          3.18          2.72         0.65 o                         
  -2  -1  13         58.69         66.71         3.36 o                         
  -1  -1  13         30.93         36.95         2.53 o                         
   0  -1  13         19.13         20.80         1.89 o                         
   1  -1  13          5.60          4.79         0.74 o                         
   2  -1  13         58.98         40.91         3.51 o                         
   3  -1  13          0.02          0.37         1.10 o                         
   4  -1  13          0.01          1.12         1.81 o                         
  -4   0  13         42.40         61.01        16.41 o                         
  -3   0  13          1.07          1.37         0.60 o                         
  -2   0  13         50.80         49.39         2.24 o                         
  -1   0  13         41.68         41.87         1.96 o                         
   0   0  13          1.55          1.47         0.69 o                         
   1   0  13         11.55         12.02         0.81 o                         
   2   0  13          3.78          4.41         1.45 o                         
   3   0  13          0.41          0.24         0.84 o                         
   4   0  13         14.43         18.26         7.32 o                         
  -4   1  13         71.72         69.13        18.04 o                         
  -3   1  13          0.58          1.13         2.02 o                         
  -2   1  13          0.83          0.40         0.33 o                         
  -1   1  13          6.19          5.90         0.88 o                         
   0   1  13         53.45         59.48         5.06 o                         
   1   1  13        127.33        117.14        11.71 o                         
   2   1  13         21.02         18.52         3.16 o                         
   3   1  13         24.13         26.84         3.83 o                         
   4   1  13          5.64          6.79         5.91 o                         
  -4   2  13          0.18          0.02         0.98 o                         
  -3   2  13         14.11         17.38         3.18 o                         
  -2   2  13          4.78          3.72         1.59 o                         
  -1   2  13         47.77         42.14         3.05 o                         
   0   2  13         96.06         87.37         5.30 o                         
   1   2  13         13.94         10.76         0.85 o                         
   2   2  13         29.96         28.54         3.58 o                         
   3   2  13          6.57          3.92         1.97 o                         
  -4   3  13          0.54          0.63         1.51 o                         
  -3   3  13          0.71          1.00         1.39 o                         
  -2   3  13          6.55          6.90         1.78 o                         
  -1   3  13        181.99        157.40        14.29 o                         
   0   3  13          2.37          2.39         0.50 o                         
   1   3  13         46.21         46.85         2.22 o                         
   2   3  13          0.52         -0.11         0.76 o                         
   3   3  13         27.57         36.55         5.71 o                         
  -4   4  13         10.31         12.73         2.82 o                         
  -3   4  13          7.97          5.86         2.40 o                         
  -2   4  13          2.23          2.60         1.57 o                         
  -1   4  13        145.71        156.31         7.05 o                         
   0   4  13        105.02        104.43        14.06 o                         
   1   4  13         59.88         78.76         5.39 o                         
   2   4  13          0.25          1.03         0.99 o                         
   3   4  13         40.95         69.02        10.22 o                         
  -4   5  13          0.54          0.01         0.99 o                         
  -3   5  13         12.47         12.63         3.38 o                         
  -2   5  13         26.69         24.07         3.74 o                         
  -1   5  13         95.83         96.41        44.82 o                         
   0   5  13         12.76         14.37         1.59 o                         
   1   5  13          0.42          0.70         0.53 o                         
   2   5  13         25.48         40.43         5.29 o                         
   3   5  13         13.18         21.63         6.66 o                         
  -4   6  13         39.59         41.75         6.07 o                         
  -3   6  13          0.00          0.20         1.42 o                         
  -2   6  13         84.88         86.68         8.80 o                         
  -1   6  13         38.41         47.06        13.14 o                         
   0   6  13          5.27          3.23         0.95 o                         
   1   6  13          1.60          1.63         0.66 o                         
   2   6  13         17.03         22.83         3.08 o                         
  -3   7  13          6.48          6.63         2.13 o                         
  -2   7  13         35.17         38.30        19.24 o                         
  -1   7  13          7.98          6.98         1.82 o                         
   0   7  13          6.53          8.81         1.99 o                         
   1   7  13          0.27          0.57         0.45 o                         
   2   7  13          0.11          0.53         0.39 o                         
  -3   8  13         17.97         17.22         5.99 o                         
  -2   8  13          3.46          5.78         2.69 o                         
  -1   8  13          0.39          0.20         1.16 o                         
   0   8  13          0.29         -0.09         0.58 o                         
   1   8  13         26.06         21.19         4.07 o                         
  -2   9  13         10.50          7.52         2.27 o                         
  -1   9  13         11.06          9.87         6.36 o                         
   0   9  13          3.18          1.73         1.35 o                         
   0 -11  14          2.34          1.78         0.95 o                         
   1 -11  14          0.03         -0.25         0.92 o                         
  -1 -10  14          0.40          0.58         0.66 o                         
   0 -10  14          4.77          2.69         1.03 o                         
   1 -10  14          0.10          0.88         0.87 o                         
   2 -10  14          1.68          2.05         2.77 o                         
  -2  -9  14         11.30          9.76         1.62 o                         
  -1  -9  14          3.64          2.14         0.92 o                         
   0  -9  14         30.06         32.07         3.27 o                         
   1  -9  14         12.00         14.00         1.69 o                         
   2  -9  14          7.90          7.96         2.28 o                         
  -2  -8  14          0.36          0.01         0.70 o                         
  -1  -8  14          3.39          1.91         0.99 o                         
   0  -8  14          9.43          9.22         2.14 o                         
   1  -8  14          5.54          4.01         0.89 o                         
   2  -8  14          0.08          0.68         2.41 o                         
   3  -8  14          2.10          1.46         2.00 o                         
  -3  -7  14          5.89          6.44         1.86 o                         
  -2  -7  14          6.04          4.73         1.21 o                         
  -1  -7  14          0.12          0.02         0.52 o                         
   0  -7  14         64.12         68.70         4.18 o                         
   1  -7  14          9.18          8.67         1.13 o                         
   2  -7  14         56.01         67.81        27.04 o                         
   3  -7  14         25.31         39.25         7.20 o                         
  -3  -6  14          0.15          0.61         0.92 o                         
  -2  -6  14          0.01          0.21         0.52 o                         
  -1  -6  14          1.07          1.12         0.63 o                         
   0  -6  14          9.56         10.09         1.74 o                         
   1  -6  14          0.97          0.73         0.49 o                         
   2  -6  14         13.78         13.76         4.09 o                         
   3  -6  14          0.03         -0.25         1.37 o                         
  -3  -5  14          0.03         -0.19         0.60 o                         
  -2  -5  14          5.77          6.10         1.08 o                         
  -1  -5  14         61.64         65.47         4.57 o                         
   0  -5  14        123.46        116.75         4.45 o                         
   1  -5  14         53.06         65.48         4.48 o                         
   2  -5  14         10.00         10.99         4.03 o                         
   3  -5  14         10.52         14.51         3.62 o                         
  -4  -4  14          0.02         -0.18         1.21 o                         
  -3  -4  14         15.50         21.07         3.15 o                         
  -2  -4  14         47.72         42.09         6.15 o                         
  -1  -4  14          2.28          1.81         0.91 o                         
   0  -4  14        121.30        113.58         4.23 o                         
   1  -4  14          7.93          9.51         1.05 o                         
   2  -4  14         47.06         57.84         8.59 o                         
   3  -4  14         34.85         29.58         2.66 o                         
  -4  -3  14         13.23         18.73         3.75 o                         
  -3  -3  14          3.66          3.08         0.83 o                         
  -2  -3  14         34.97         32.27         5.95 o                         
  -1  -3  14         61.22         64.23         2.98 o                         
   0  -3  14        131.83        157.37        16.42 o                         
   1  -3  14         29.11         37.32         3.43 o                         
   2  -3  14          2.42          1.51         1.10 o                         
   3  -3  14          0.32         -0.09         0.43 o                         
  -4  -2  14          0.19          1.07         0.88 o                         
  -3  -2  14         36.69         30.16         7.85 o                         
  -2  -2  14          6.45          8.07         1.55 o                         
  -1  -2  14         15.62         17.35         1.91 o                         
   0  -2  14          9.18         11.38         1.47 o                         
   1  -2  14         63.14         77.18         4.38 o                         
   2  -2  14          4.30          3.23         1.67 o                         
   3  -2  14         51.51         39.00         7.88 o                         
  -4  -1  14          1.27          0.56         1.07 o                         
  -3  -1  14          3.90          4.51         1.11 o                         
  -2  -1  14         59.12         52.29         3.33 o                         
  -1  -1  14          2.17          1.47         0.58 o                         
   0  -1  14         14.58         17.31         1.93 o                         
   1  -1  14          7.21         10.37         1.09 o                         
   2  -1  14         11.87         10.22         1.98 o                         
   3  -1  14          3.39          3.44         1.63 o                         
  -4   0  14         19.62         18.94        10.24 o                         
  -3   0  14          0.06         -0.19         0.66 o                         
  -2   0  14         91.14         83.89         3.84 o                         
  -1   0  14         22.23         20.29         2.85 o                         
   0   0  14         43.42         41.60         2.05 o                         
   1   0  14         46.32         39.22         5.90 o                         
   2   0  14         51.29         44.37         6.38 o                         
   3   0  14          1.38          1.27         1.49 o                         
  -4   1  14          0.01         -0.17         1.07 o                         
  -3   1  14         37.94         33.60         3.38 o                         
  -2   1  14         24.57         20.25         3.21 o                         
  -1   1  14          9.60         10.37         1.02 o                         
   0   1  14         25.17         24.65         2.27 o                         
   1   1  14         18.83         20.18         2.52 o                         
   2   1  14          0.35          0.49         0.97 o                         
   3   1  14          8.85         12.17         2.29 o                         
  -4   2  14          0.05         -0.26         1.27 o                         
  -3   2  14         39.42         46.94         7.33 o                         
  -2   2  14          8.07          9.84         2.77 o                         
  -1   2  14         53.95         49.44         5.49 o                         
   0   2  14         10.05         11.50         1.12 o                         
   1   2  14         25.97         23.08         2.40 o                         
   2   2  14         11.93         12.78         2.01 o                         
   3   2  14         10.20         16.21         3.19 o                         
  -4   3  14          2.71          4.49         2.67 o                         
  -3   3  14          0.03          0.34         1.21 o                         
  -2   3  14          0.01          0.22         1.48 o                         
  -1   3  14          1.23          0.95         0.51 o                         
   0   3  14          9.65          7.87         0.74 o                         
   1   3  14          1.90          1.55         0.66 o                         
   2   3  14         35.22         43.66         5.08 o                         
   3   3  14          7.74          9.04         5.78 o                         
  -4   4  14          0.28          0.25         1.30 o                         
  -3   4  14          0.23          0.52         1.24 o                         
  -2   4  14          0.11          0.09         0.92 o                         
  -1   4  14        131.83        133.13         9.66 o                         
   0   4  14         14.26         12.63         1.48 o                         
   1   4  14         17.09         16.03         1.21 o                         
   2   4  14         26.05         30.11         3.16 o                         
  -4   5  14          8.22          6.63         4.26 o                         
  -3   5  14          3.10          3.21         1.66 o                         
  -2   5  14         37.16         38.20         6.07 o                         
  -1   5  14          4.64          3.24         1.09 o                         
   0   5  14         12.03          9.75         2.31 o                         
   1   5  14          0.85          0.47         0.72 o                         
   2   5  14         74.95        104.04        35.50 o                         
  -3   6  14          0.02         -0.05         0.92 o                         
  -2   6  14         96.31         83.25        12.13 o                         
  -1   6  14         51.32         48.32         4.38 o                         
   0   6  14         28.58         35.77        15.12 o                         
   1   6  14          5.09          4.64         0.88 o                         
   2   6  14         15.82         15.94         4.43 o                         
  -3   7  14          3.64          2.86         2.81 o                         
  -2   7  14          2.62          2.53         1.48 o                         
  -1   7  14          0.25         -0.38         1.54 o                         
   0   7  14          9.39          9.25         1.59 o                         
   1   7  14          0.62          1.50         0.89 o                         
  -2   8  14          0.39          0.04         0.93 o                         
  -1   8  14          3.68          2.45         2.12 o                         
   0   8  14          0.51         -0.26         1.23 o                         
  -1 -10  15         14.20         12.18         2.20 o                         
   0 -10  15          0.46          1.02         0.83 o                         
   1 -10  15          3.60          5.08         1.98 o                         
  -1  -9  15         20.15         17.23         2.75 o                         
   0  -9  15         14.47         14.49         2.18 o                         
   1  -9  15          6.88          9.59         1.49 o                         
   2  -9  15          0.96          1.43         2.44 o                         
  -2  -8  15         12.45         13.07         3.38 o                         
  -1  -8  15         20.14         13.80         1.84 o                         
   0  -8  15          1.08          1.31         1.20 o                         
   1  -8  15         59.19         58.19         6.17 o                         
   2  -8  15          9.85         14.12         7.74 o                         
  -2  -7  15          3.05          2.27         1.10 o                         
  -1  -7  15         29.98         30.92         4.26 o                         
   0  -7  15          1.54          1.04         0.68 o                         
   1  -7  15          6.88          6.57         1.10 o                         
   2  -7  15         23.79         16.84        20.10 o                         
   3  -7  15          0.21          1.01         2.06 o                         
  -3  -6  15          4.04          3.97         1.46 o                         
  -2  -6  15          0.76          0.40         0.57 o                         
  -1  -6  15          2.66          2.03         0.77 o                         
   0  -6  15          0.91          1.33         0.72 o                         
   1  -6  15          1.80          2.22         0.69 o                         
   2  -6  15         11.14         11.63         7.35 o                         
   3  -6  15         22.09         36.34         8.33 o                         
  -3  -5  15         10.99          8.13         2.35 o                         
  -2  -5  15          2.54          1.87         0.69 o                         
  -1  -5  15         17.40         18.85         1.95 o                         
   0  -5  15         24.82         24.70         2.61 o                         
   1  -5  15         25.76         23.02         3.53 o                         
   2  -5  15         14.17         16.75         6.85 o                         
   3  -5  15         20.79         27.30         8.83 o                         
  -3  -4  15          6.38          6.79         1.51 o                         
  -2  -4  15          5.33          2.04         0.99 o                         
  -1  -4  15         35.20         44.98         3.41 o                         
   0  -4  15        109.19        125.18        11.49 o                         
   1  -4  15         30.36         42.41         3.89 o                         
   2  -4  15         16.41         21.50         3.40 o                         
   3  -4  15         29.82         22.24         2.77 o                         
  -4  -3  15          0.39          0.91         0.78 o                         
  -3  -3  15          0.05          0.31         0.68 o                         
  -2  -3  15         16.98         17.69         1.89 o                         
  -1  -3  15          8.88          9.93         1.81 o                         
   0  -3  15         70.18         74.70         5.78 o                         
   1  -3  15          0.85          0.72         0.55 o                         
   2  -3  15          4.18          5.07         2.06 o                         
   3  -3  15         15.79         12.73         2.30 o                         
  -4  -2  15          5.26          5.83         3.68 o                         
  -3  -2  15         12.85         17.02         2.61 o                         
  -2  -2  15          1.67          2.00         1.06 o                         
  -1  -2  15        149.36        164.19        17.17 o                         
   0  -2  15         28.13         30.10        10.35 o                         
   1  -2  15         24.10         33.63         2.18 o                         
   2  -2  15          3.29          1.55         0.77 o                         
   3  -2  15         12.11         10.25         1.62 o                         
  -4  -1  15         11.79         20.45         5.94 o                         
  -3  -1  15          5.62          5.55         1.37 o                         
  -2  -1  15          0.47          1.05         0.78 o                         
  -1  -1  15          3.45          2.94         0.91 o                         
   0  -1  15          0.03          0.37         0.48 o                         
   1  -1  15          2.22          1.99         0.51 o                         
   2  -1  15          7.20          5.89         1.12 o                         
   3  -1  15          0.73          0.13         0.49 o                         
  -4   0  15          2.20          4.53         5.79 o                         
  -3   0  15          1.09          1.23         1.58 o                         
  -2   0  15         93.22         82.65         5.15 o                         
  -1   0  15          4.51          4.26         0.76 o                         
   0   0  15          9.27         11.14         1.17 o                         
   1   0  15         12.12          9.05         1.78 o                         
   2   0  15         40.97         29.19         6.28 o                         
   3   0  15          1.47          1.53         1.32 o                         
  -4   1  15          0.01          0.82         2.36 o                         
  -3   1  15          0.34          0.70         1.29 o                         
  -2   1  15         17.07         14.33         1.71 o                         
  -1   1  15         16.94         15.52         1.32 o                         
   0   1  15         43.25         44.54         5.14 o                         
   1   1  15          5.61          8.20         1.03 o                         
   2   1  15          2.36          3.41         1.15 o                         
   3   1  15         11.76         13.24         3.13 o                         
  -4   2  15          0.04         -0.27         1.50 o                         
  -3   2  15         30.23         26.35         3.72 o                         
  -2   2  15         13.61         12.81         2.09 o                         
  -1   2  15          0.31          0.27         0.34 o                         
   0   2  15         29.53         32.62         3.00 o                         
   1   2  15         96.88         90.46         9.39 o                         
   2   2  15          1.10          0.96         0.95 o                         
   3   2  15         35.76         32.84         8.64 o                         
  -4   3  15          4.82          3.68         2.46 o                         
  -3   3  15          0.11         -0.11         0.84 o                         
  -2   3  15          0.29          0.50         0.99 o                         
  -1   3  15         16.08         19.58         2.57 o                         
   0   3  15          0.40          0.76         0.53 o                         
   1   3  15          2.33          1.80         0.53 o                         
   2   3  15          7.45          7.11         4.36 o                         
  -3   4  15          0.10          0.72         1.34 o                         
  -2   4  15          2.66          2.75         1.38 o                         
  -1   4  15         27.69         26.01         2.71 o                         
   0   4  15         29.74         33.11         2.36 o                         
   1   4  15          2.30          2.83         0.91 o                         
   2   4  15          6.73          9.57         1.82 o                         
  -3   5  15          1.68          1.57         2.26 o                         
  -2   5  15          5.06          4.02         1.80 o                         
  -1   5  15         49.98         35.85         5.38 o                         
   0   5  15          0.25         -0.18         0.61 o                         
   1   5  15          0.49          0.59         0.46 o                         
  -3   6  15          0.03         -0.66         1.92 o                         
  -2   6  15          7.45          3.98         1.50 o                         
  -1   6  15         26.67         25.71         2.70 o                         
   0   6  15          0.21          0.10         0.62 o                         
   1   6  15         17.03         24.62         4.03 o                         
  -2   7  15         15.45         12.35         2.07 o                         
  -1   7  15          1.54          0.60         1.22 o                         
   0   7  15          0.06          0.11         0.94 o                         
  -1  -9  16          6.97          5.04         1.31 o                         
   0  -9  16          6.58          7.73         1.51 o                         
   1  -9  16         11.29         14.56         6.17 o                         
  -1  -8  16          4.12          3.31         1.13 o                         
   0  -8  16         20.66         20.61         2.81 o                         
   1  -8  16          1.37          0.59         1.91 o                         
   2  -8  16         11.38          6.98         5.66 o                         
  -2  -7  16          1.06          0.45         0.55 o                         
  -1  -7  16          3.88          2.57         1.68 o                         
   0  -7  16         23.75         27.65         2.98 o                         
   1  -7  16         17.17         17.98         2.89 o                         
   2  -7  16         13.33         18.96        11.74 o                         
  -2  -6  16         14.14         10.45         2.33 o                         
  -1  -6  16          3.25          2.36         0.78 o                         
   0  -6  16         11.52         15.21         1.51 o                         
   1  -6  16          4.41          5.99         1.82 o                         
   2  -6  16          8.50         10.25         3.99 o                         
  -3  -5  16          0.66          0.42         0.47 o                         
  -2  -5  16          0.70          0.70         0.62 o                         
  -1  -5  16          0.59          0.98         0.98 o                         
   0  -5  16          6.61          5.08         1.13 o                         
   1  -5  16          0.65          0.32         0.87 o                         
   2  -5  16          2.75          2.06         2.21 o                         
  -3  -4  16          1.68          1.85         0.73 o                         
  -2  -4  16         16.52         17.95         1.83 o                         
  -1  -4  16         20.76         23.93         2.55 o                         
   0  -4  16         63.47         57.83         6.73 o                         
   1  -4  16          0.69          0.52         0.87 o                         
   2  -4  16          9.73         14.55         3.07 o                         
   3  -4  16         17.86         14.28         4.86 o                         
  -3  -3  16          0.56          0.58         1.03 o                         
  -2  -3  16          7.58          5.57         2.54 o                         
  -1  -3  16         17.94         20.02         2.62 o                         
   0  -3  16          2.87          3.90         0.80 o                         
   1  -3  16         32.96         34.15         6.99 o                         
   2  -3  16         17.10         17.35         4.40 o                         
   3  -3  16          1.05          0.23         0.53 o                         
  -3  -2  16          0.43          0.04         0.65 o                         
  -2  -2  16          6.08          5.41         0.99 o                         
  -1  -2  16          2.62          2.17         0.88 o                         
   0  -2  16         34.40         37.18         6.92 o                         
   1  -2  16         33.19         37.13         6.09 o                         
   2  -2  16         30.76         33.31        15.92 o                         
   3  -2  16         12.54          9.46         2.19 o                         
  -3  -1  16          5.31          5.06         2.70 o                         
  -2  -1  16         37.44         39.33         5.93 o                         
  -1  -1  16          7.36          7.63         1.17 o                         
   0  -1  16         10.74         13.70         2.05 o                         
   1  -1  16          5.01          3.43         3.17 o                         
   2  -1  16          0.02         -0.02         0.41 o                         
   3  -1  16         15.95         11.06         2.60 o                         
  -3   0  16          4.48          3.24         2.39 o                         
  -2   0  16          0.92          0.42         0.34 o                         
  -1   0  16         30.32         32.07         3.42 o                         
   0   0  16         31.26         44.02         4.05 o                         
   1   0  16          5.08          6.39         2.27 o                         
   2   0  16         21.95         14.35         1.53 o                         
  -3   1  16          1.81          3.15         4.00 o                         
  -2   1  16          4.63          2.17         2.06 o                         
  -1   1  16          4.76          3.51         1.14 o                         
   0   1  16         15.43         15.90         1.64 o                         
   1   1  16          0.40          0.41         0.48 o                         
   2   1  16          1.04          0.38         0.70 o                         
  -3   2  16         14.55         20.10         4.50 o                         
  -2   2  16          0.46         -0.03         0.76 o                         
  -1   2  16         17.06         20.38         2.27 o                         
   0   2  16         24.01         21.18         3.56 o                         
   1   2  16          7.93          4.81         1.14 o                         
   2   2  16          0.34         -0.01         0.35 o                         
  -3   3  16          9.45          5.82         3.18 o                         
  -2   3  16          3.06          0.03         1.09 o                         
  -1   3  16          2.06          2.34         1.16 o                         
   0   3  16         10.34         10.50         1.25 o                         
   1   3  16          8.13          8.71         1.64 o                         
   2   3  16          9.71         13.21         2.24 o                         
  -3   4  16          0.66          0.53         1.25 o                         
  -2   4  16          6.61          2.90         3.28 o                         
  -1   4  16          8.19          7.50         1.71 o                         
   0   4  16         33.37         37.73         3.38 o                         
   1   4  16          4.13          5.25         0.93 o                         
  -2   5  16         65.98         67.40         5.20 o                         
  -1   5  16         24.58         23.77         2.59 o                         
   0   5  16          2.30          2.39         0.98 o                         
   1   5  16          7.56          5.26         2.21 o                         
  -2   6  16         10.87          4.85         1.87 o                         
  -1   6  16          6.54          5.39         1.30 o                         
   0   6  16          2.06          2.70         1.30 o                         
   0  -8  17          4.52          4.46         1.12 o                         
  -1  -7  17          8.70          7.52         1.42 o                         
   0  -7  17         10.73         16.50         2.69 o                         
   1  -7  17         17.43         18.58         3.40 o                         
  -2  -6  17          0.00          0.04         0.69 o                         
  -1  -6  17         14.39         14.40         2.14 o                         
   0  -6  17         15.35         21.75         3.14 o                         
   1  -6  17         14.39         13.98         2.10 o                         
   2  -6  17          0.80          1.06         1.61 o                         
  -2  -5  17         12.07         10.92         1.40 o                         
  -1  -5  17         18.50         20.45         1.82 o                         
   0  -5  17          6.48          5.22         1.03 o                         
   1  -5  17          5.12          3.62         7.60 o                         
   2  -5  17          3.19          2.86         2.68 o                         
  -2  -4  17          0.61          0.70         0.88 o                         
  -1  -4  17         55.95         59.71         7.19 o                         
   0  -4  17         10.68         14.11         1.82 o                         
   1  -4  17          1.69          1.09         2.15 o                         
   2  -4  17          9.43         14.90         5.17 o                         
  -3  -3  17          4.81          6.12         3.00 o                         
  -2  -3  17          0.46          0.25         0.52 o                         
  -1  -3  17         37.46         47.66         7.07 o                         
   0  -3  17          0.82          0.45         0.52 o                         
   1  -3  17          3.12          3.24         2.88 o                         
   2  -3  17          2.96          1.87         2.24 o                         
  -3  -2  17          3.56          4.73         2.75 o                         
  -2  -2  17          0.69          0.97         0.66 o                         
  -1  -2  17         12.48         12.02         2.04 o                         
   0  -2  17          5.12          2.92         1.30 o                         
   1  -2  17          0.02         -0.22         0.87 o                         
   2  -2  17         18.72         25.93         9.82 o                         
  -3  -1  17          0.65          0.03         1.21 o                         
  -2  -1  17          0.99          0.55         0.61 o                         
  -1  -1  17          5.64          4.79         2.09 o                         
   0  -1  17          5.63          8.52         1.92 o                         
   1  -1  17          3.01          0.81         1.52 o                         
   2  -1  17          0.68         -0.11         0.64 o                         
  -3   0  17          5.29          7.41         3.72 o                         
  -2   0  17         11.69         18.33         3.08 o                         
  -1   0  17         16.33         16.71         1.88 o                         
   0   0  17         42.63         39.37        11.18 o                         
   1   0  17         47.87         46.00        11.34 o                         
   2   0  17         12.86          7.37         1.01 o                         
  -3   1  17         22.02         27.61         4.44 o                         
  -2   1  17          4.55          3.01         1.93 o                         
  -1   1  17         10.40         11.09         1.30 o                         
   0   1  17          0.31          0.63         0.61 o                         
   1   1  17          0.02         -0.66         0.69 o                         
   2   1  17          2.20          1.00         0.57 o                         
  -3   2  17          0.27          0.17         0.89 o                         
  -2   2  17         31.41         34.33         3.93 o                         
  -1   2  17         18.10         20.64         3.39 o                         
   0   2  17         13.28         12.52         2.80 o                         
   1   2  17         28.61         21.92         2.75 o                         
  -2   3  17          9.63         10.72         2.11 o                         
  -1   3  17          2.37          1.16         1.51 o                         
   0   3  17          4.90          5.81         2.11 o                         
   1   3  17          0.22         -0.20         0.41 o                         
  -2   4  17         16.52         19.23         3.04 o                         
  -1   4  17          0.81          0.67         0.72 o                         
   0   4  17          3.49          4.77         1.47 o                         
  -1   5  17          1.89          0.98         1.18 o                         
  -1  -6  18          0.07          0.38         0.55 o                         
   0  -6  18         18.30         30.54         2.72 o                         
  -1  -5  18          2.70          1.25         0.87 o                         
   0  -5  18          0.02         -0.25         0.66 o                         
   1  -5  18          0.74          0.57         0.89 o                         
  -2  -4  18         17.81         19.41         3.17 o                         
  -1  -4  18         69.21         58.11        10.39 o                         
   0  -4  18         17.35         18.68         2.90 o                         
   1  -4  18          3.34          2.44         3.26 o                         
  -2  -3  18          0.30          1.10         0.79 o                         
  -1  -3  18          1.37          1.73         1.20 o                         
   0  -3  18          7.18          7.52         2.02 o                         
   1  -3  18          2.10          1.44         2.08 o                         
  -2  -2  18         40.61         41.22         4.12 o                         
  -1  -2  18         10.05         13.28         2.85 o                         
   0  -2  18          0.37          0.20         0.48 o                         
   1  -2  18          2.02          0.91         1.95 o                         
  -2  -1  18          0.82          0.01         0.71 o                         
  -1  -1  18          7.98          9.65         1.59 o                         
   0  -1  18          0.84          0.93         0.61 o                         
   1  -1  18          0.02          0.01         0.77 o                         
  -2   0  18          0.03         -0.02         1.09 o                         
  -1   0  18          0.00         -0.05         0.60 o                         
   0   0  18          0.15          0.19         0.57 o                         
   1   0  18          3.72          2.00         1.35 o                         
  -2   1  18          2.97          0.65         1.11 o                         
  -1   1  18         10.22          5.97         4.84 o                         
   0   1  18          0.06          1.30         0.73 o                         
   1   1  18          0.03         -0.65         1.04 o                         
  -2   2  18          0.01         -0.12         1.00 o                         
  -1   2  18         20.88         24.22         2.43 o                         
   0   2  18         38.36         48.05         3.95 o                         
  -1   3  18          1.09          1.21         0.95 o                         
   0   3  18          0.26          0.66         0.80 o                         
   0  -3  19          0.01          0.03         0.60 o                         
  -1  -2  19         13.05         21.49         8.78 o                         
   0  -2  19          0.61          0.98         1.18 o                         
  -1  -1  19          0.27          0.61         0.72 o                         
   0  -1  19          0.86          1.63         1.18 o                         
                                                                                
